# Supplementary material for: Engineering, decoding and systems-level characterization of chimpanzee cytomegalovirus
Source: PLoS Pathog. 2022 Jan 4;18(1):e1010193. doi: 10.1371/journal.ppat.1010193 (PMC8759705; doi:10.1371/journal.ppat.1010193)
Supplement: S1 Table — Variant analysis of CCMV BAC-165 (sheet 1), BAC-169 (sheet 2), BAC-177 (sheet 3), BAC-185 (sheet 4), BAC-208 (sheet 5), Heberling stock (sheet 6) and BAC-Phan9 (sheet 7). BAC variations not found in the CCMV Heberling stock are marked yellow. (XLSX) [file ppat.1010193.s001.xlsx]

## Sheet: 165_sheet1
S1 Table. Variant analysis of CCMV BAC clones and the parental CCMV Heberling stock. Variant analysis of CCMV BAC-165 (sheet 1), BAC-169 (sheet 2), BAC-177 (sheet 3), BAC-185 (sheet 4), BAC-208 (sheet 5), Heberling stock (sheet 6) and BAC-Phan9 (sheet 7). BAC variations not found in the CCMV Heberling stock are marked yellow.
#SAMPLE	POSITION	REFERENCE BASE	OBSERVED BASE	FILTER	MUTATION FREQUENCY	COVERAGE	EFFECT	IMPACT	CODON CHANGE	AMINO ACID CHANGE	GENE NAME
CCMV_BAC_165	54861	C	T	PASS	1	7981	missense_variant	MODERATE	c.262G>A	p.Gly88Ser	UL41
CCMV_BAC_165	64567	A	G	PASS	1	8189	synonymous_variant	LOW	c.2439A>G	p.Leu813Leu	UL48
CCMV_BAC_165	64873	G	A	PASS	1	7793	synonymous_variant	LOW	c.2745G>A	p.Lys915Lys	UL48
CCMV_BAC_165	65173	A	G	PASS	1	7144	synonymous_variant	LOW	c.3045A>G	p.Glu1015Glu	UL48
CCMV_BAC_165	65827	G	A	PASS	1	7547	synonymous_variant	LOW	c.3699G>A	p.Arg1233Arg	UL48
CCMV_BAC_165	67384	G	A	PASS	1	7598	synonymous_variant	LOW	c.5256G>A	p.Glu1752Glu	UL48
CCMV_BAC_165	67708	A	G	PASS	1	8221	synonymous_variant	LOW	c.5580A>G	p.Leu1860Leu	UL48
CCMV_BAC_165	68173	G	A	PASS	1	8142	synonymous_variant	LOW	c.6045G>A	p.Pro2015Pro	UL48
CCMV_BAC_165	68185	G	A	PASS	1	8373	synonymous_variant	LOW	c.6057G>A	p.Lys2019Lys	UL48
CCMV_BAC_165	69137	G	GCGT	PASS	1	1442	conservative_inframe_insertion	MODERATE	c.135_136insACG	p.His45_His	UL48A
CCMV_BAC_165	69142	T	TGAC	PASS	1	1443	conservative_inframe_insertion	MODERATE	c.130_131insGTC	p.Asn44delinsSerHis	UL48A
CCMV_BAC_165	72271	G	A	PASS	1	8352	synonymous_variant	LOW	c.390C>T	p.Arg130Arg	UL51
CCMV_BAC_165	72494	A	G	PASS	1	8042	missense_variant	MODERATE	c.167T>C	p.Val56Ala	UL51
CCMV_BAC_165	135908	A	G	PASS	1	7643	missense_variant	MODERATE	c.4469T>C	p.Phe1490Ser	UL89
CCMV_BAC_165	135908	A	G	PASS	1	7643	missense_variant	MODERATE	c.230A>G	p.Glu77Gly	UL91
CCMV_BAC_165	204080	T	C	PASS	1	7973	missense_variant	MODERATE	c.342A>G	p.Ile114Met	sopB
CCMV_BAC_165	207323	C	CCT	PASS	1	2046	intergenic_region	MODIFIER	n.207323_207324insCT	NA	NA
CCMV_BAC_165	207343	C	CA	PASS	1	2036	intergenic_region	MODIFIER	n.207343_207344insA	NA	NA
CCMV_BAC_165	210711	C	T	PASS	1	6859	synonymous_variant	LOW	c.108G>A	p.Gln36Gln	US14
CCMV_BAC_165	213561	C	T	PASS	1	7974	missense_variant	MODERATE	c.75G>A	p.Met25Ile	US17
CCMV_BAC_165	215608	C	T	PASS	1	7926	intergenic_region	MODIFIER	n.215608C>T	NA	NA
CCMV_BAC_165	218298	T	C	PASS	1	7667	missense_variant	MODERATE	c.1072A>G	p.Asn358Asp	US22
CCMV_BAC_165	218620	A	G	PASS	1	7859	synonymous_variant	LOW	c.750T>C	p.Asp250Asp	US22
CCMV_BAC_165	218890	T	C	PASS	1	7396	synonymous_variant	LOW	c.480A>G	p.Val160Val	US22
CCMV_BAC_165	219013	T	C	PASS	1	7363	synonymous_variant	LOW	c.357A>G	p.Arg119Arg	US22
CCMV_BAC_165	219648	G	A	PASS	1	7537	synonymous_variant	LOW	c.1650C>T	p.Arg550Arg	US23
CCMV_BAC_165	219737	A	G	PASS	1	6704	synonymous_variant	LOW	c.1561T>C	p.Leu521Leu	US23
CCMV_BAC_165	219768	G	A	PASS	1	6978	synonymous_variant	LOW	c.1530C>T	p.Gly510Gly	US23
CCMV_BAC_165	219789	C	T	PASS	1	6894	synonymous_variant	LOW	c.1509G>A	p.Leu503Leu	US23
CCMV_BAC_165	219792	A	G	PASS	1	6897	synonymous_variant	LOW	c.1506T>C	p.Arg502Arg	US23
CCMV_BAC_165	220380	A	G	PASS	1	6981	synonymous_variant	LOW	c.918T>C	p.Asp306Asp	US23
CCMV_BAC_165	221235	G	A	PASS	1	7202	synonymous_variant	LOW	c.63C>T	p.Tyr21Tyr	US23
CCMV_BAC_165	222501	G	A	PASS	1	6948	synonymous_variant	LOW	c.447C>T	p.Arg149Arg	US24
CCMV_BAC_165	222555	A	G	PASS	1	7058	synonymous_variant	LOW	c.393T>C	p.Arg131Arg	US24
CCMV_BAC_165	223371	T	C	PASS	1	7252	intergenic_region	MODIFIER	n.223371T>C	NA	NA
CCMV_BAC_165	223378	G	C	PASS	1	7399	intergenic_region	MODIFIER	n.223378G>C	NA	NA
CCMV_BAC_165	223475	G	A	PASS	1	7524	intergenic_region	MODIFIER	n.223475G>A	NA	NA
CCMV_BAC_165	223534	A	ATTGTTT	PASS	1	1335	intergenic_region	MODIFIER	n.223534_223535insTTGTTT	NA	NA
CCMV_BAC_165	225484	A	G	PASS	1	7894	intergenic_region	MODIFIER	n.225484A>G	NA	NA
CCMV_BAC_165	225492	C	G	PASS	1	7759	intergenic_region	MODIFIER	n.225492C>G	NA	NA
CCMV_BAC_165	225496	T	C	PASS	1	7734	intergenic_region	MODIFIER	n.225496T>C	NA	NA
CCMV_BAC_165	225535	C	CG	PASS	1	1489	intergenic_region	MODIFIER	n.225535_225536insG	NA	NA
CCMV_BAC_165	225564	A	G	PASS	1	8037	intergenic_region	MODIFIER	n.225564A>G	NA	NA
CCMV_BAC_165	226194	A	G	PASS	1	7959	missense_variant	MODERATE	c.482A>G	p.Lys161Arg	US27
CCMV_BAC_165	226195	A	G	PASS	1	7942	synonymous_variant	LOW	c.483A>G	p.Lys161Lys	US27
CCMV_BAC_165	226235	G	A	PASS	1	8370	missense_variant	MODERATE	c.523G>A	p.Asp175Asn	US27
CCMV_BAC_165	226251	T	C	PASS	1	8452	missense_variant	MODERATE	c.539T>C	p.Val180Ala	US27
CCMV_BAC_165	226258	T	C	PASS	1	8484	synonymous_variant	LOW	c.546T>C	p.Pro182Pro	US27
CCMV_BAC_165	226703	C	G	PASS	1	8521	missense_variant	MODERATE	c.991C>G	p.Leu331Val	US27
CCMV_BAC_165	226729	T	C	PASS	1	8554	synonymous_variant	LOW	c.1017T>C	p.Tyr339Tyr	US27
CCMV_BAC_165	226733	G	A	PASS	1	8644	missense_variant	MODERATE	c.1021G>A	p.Gly341Ser	US27
CCMV_BAC_165	227256	T	C	PASS	1	8683	synonymous_variant	LOW	c.276T>C	p.Asn92Asn	US28
CCMV_BAC_165	228349	G	C	PASS	1	7575	missense_variant	MODERATE	c.155G>C	p.Ser52Thr	US29
CCMV_BAC_165	228683	G	A	PASS	1	7172	synonymous_variant	LOW	c.489G>A	p.Leu163Leu	US29
CCMV_BAC_165	229101	C	T	PASS	1	7127	missense_variant	MODERATE	c.907C>T	p.Pro303Ser	US29
CCMV_BAC_165	229536	T	C	PASS	1	7425	synonymous_variant	LOW	c.201T>C	p.Asp67Asp	US30
CCMV_BAC_165	230358	T	C	PASS	1	8113	synonymous_variant	LOW	c.1023T>C	p.Pro341Pro	US30
CCMV_BAC_165	230522	T	C	PASS	1	8466	intergenic_region	MODIFIER	n.230522T>C	NA	NA
CCMV_BAC_165	230623	A	G	PASS	1	8582	synonymous_variant	LOW	c.84A>G	p.Gln28Gln	US31
CCMV_BAC_165	231167	T	C	PASS	1	7838	synonymous_variant	LOW	c.33T>C	p.Asp11Asp	US32
CCMV_BAC_165	232475	G	A	PASS	1	7928	missense_variant	MODERATE	c.166G>A	p.Ala56Thr	US34
CCMV_BAC_165	232498	A	C	PASS	1	7780	synonymous_variant	LOW	c.189A>C	p.Arg63Arg	US34
CCMV_BAC_165	232526	A	G	PASS	1	7849	missense_variant	MODERATE	c.217A>G	p.Lys73Glu	US34
CCMV_BAC_165	232854	G	C	PASS	1	8734	synonymous_variant	LOW	c.39G>C	p.Leu13Leu	US34A
CCMV_BAC_165	233329	G	C	PASS	1	7870	intergenic_region	MODIFIER	n.233329G>C	NA	NA
CCMV_BAC_165	233530	T	C	PASS	1	8809	intergenic_region	MODIFIER	n.233530T>C	NA	NA
CCMV_BAC_165	233806	T	C	PASS	1	8034	synonymous_variant	LOW	c.2358A>G	p.Pro786Pro	TRS1
CCMV_BAC_165	233944	A	G	PASS	1	7986	synonymous_variant	LOW	c.2220T>C	p.Ser740Ser	TRS1
CCMV_BAC_165	234268	A	G	PASS	1	8232	synonymous_variant	LOW	c.1896T>C	p.Ser632Ser	TRS1
CCMV_BAC_165	234276	T	C	PASS	1	7688	missense_variant	MODERATE	c.1888A>G	p.Ser630Gly	TRS1
CCMV_BAC_165	234277	T	C	PASS	1	7681	synonymous_variant	LOW	c.1887A>G	p.Leu629Leu	TRS1
CCMV_BAC_165	236611	A	G	PASS	1	1075	intergenic_region	MODIFIER	n.236611A>G	NA	NA
CCMV_BAC_165	236627	G	GA	PASS	1	1420	intergenic_region	MODIFIER	n.236627_236628insA	NA	NA
CCMV_BAC_165	236630	CGTGT	C	PASS	1	1429	intergenic_region	MODIFIER	n.236631_236634delGTGT	NA	NA
CCMV_BAC_165	236635	C	CAA	PASS	1	1430	intergenic_region	MODIFIER	n.236635_236636insAA	NA	NA
CCMV_BAC_165	236642	C	G	PASS	1	70	intergenic_region	MODIFIER	n.236642C>G	NA	NA
CCMV_BAC_165	236676	A	C	PASS	1	2004	intergenic_region	MODIFIER	n.236676A>C	NA	NA
CCMV_BAC_165	236690	A	G	PASS	1	895	intergenic_region	MODIFIER	n.236690A>G	NA	NA
CCMV_BAC_165	236693	T	C	PASS	1	892	intergenic_region	MODIFIER	n.236693T>C	NA	NA
CCMV_BAC_165	236707	A	G	PASS	1	901	intergenic_region	MODIFIER	n.236707A>G	NA	NA
CCMV_BAC_165	236709	A	G	PASS	1	939	intergenic_region	MODIFIER	n.236709A>G	NA	NA
CCMV_BAC_165	236719	G	A	PASS	1	2460	intergenic_region	MODIFIER	n.236719G>A	NA	NA
CCMV_BAC_165	236722	A	G	PASS	1	2554	intergenic_region	MODIFIER	n.236722A>G	NA	NA
CCMV_BAC_165	236725	A	G	PASS	1	2631	intergenic_region	MODIFIER	n.236725A>G	NA	NA
CCMV_BAC_165	236745	T	C	PASS	1	3118	intergenic_region	MODIFIER	n.236745T>C	NA	NA
CCMV_BAC_165	63131	A	G	PASS	0.9999	7010	missense_variant	MODERATE	c.1003A>G	p.Thr335Ala	UL48
CCMV_BAC_165	64027	G	A	PASS	0.9999	7715	synonymous_variant	LOW	c.1899G>A	p.Glu633Glu	UL48
CCMV_BAC_165	64135	G	A	PASS	0.9999	8018	synonymous_variant	LOW	c.2007G>A	p.Leu669Leu	UL48
CCMV_BAC_165	64396	A	G	PASS	0.9999	8002	synonymous_variant	LOW	c.2268A>G	p.Val756Val	UL48
CCMV_BAC_165	64501	G	A	PASS	0.9999	7978	synonymous_variant	LOW	c.2373G>A	p.Glu791Glu	UL48
CCMV_BAC_165	64513	G	A	PASS	0.9999	7954	synonymous_variant	LOW	c.2385G>A	p.Thr795Thr	UL48
CCMV_BAC_165	64867	C	T	PASS	0.9999	7739	synonymous_variant	LOW	c.2739C>T	p.Thr913Thr	UL48
CCMV_BAC_165	64897	T	C	PASS	0.9999	7869	synonymous_variant	LOW	c.2769T>C	p.Ser923Ser	UL48
CCMV_BAC_165	65137	C	T	PASS	0.9999	7040	synonymous_variant	LOW	c.3009C>T	p.His1003His	UL48
CCMV_BAC_165	65773	G	A	PASS	0.9999	7263	synonymous_variant	LOW	c.3645G>A	p.Lys1215Lys	UL48
CCMV_BAC_165	65776	G	A	PASS	0.9999	7304	synonymous_variant	LOW	c.3648G>A	p.Lys1216Lys	UL48
CCMV_BAC_165	65848	A	G	PASS	0.9999	7638	synonymous_variant	LOW	c.3720A>G	p.Thr1240Thr	UL48
CCMV_BAC_165	66499	C	G	PASS	0.9999	7768	synonymous_variant	LOW	c.4371C>G	p.Leu1457Leu	UL48
CCMV_BAC_165	66700	C	T	PASS	0.9999	7623	synonymous_variant	LOW	c.4572C>T	p.Asn1524Asn	UL48
CCMV_BAC_165	67372	G	A	PASS	0.9999	7530	synonymous_variant	LOW	c.5244G>A	p.Leu1748Leu	UL48
CCMV_BAC_165	67414	T	C	PASS	0.9999	7836	synonymous_variant	LOW	c.5286T>C	p.Pro1762Pro	UL48
CCMV_BAC_165	67492	C	T	PASS	0.9999	7955	synonymous_variant	LOW	c.5364C>T	p.Ile1788Ile	UL48
CCMV_BAC_165	67504	C	T	PASS	0.9999	8014	synonymous_variant	LOW	c.5376C>T	p.Ala1792Ala	UL48
CCMV_BAC_165	67697	C	T	PASS	0.9999	8311	synonymous_variant	LOW	c.5569C>T	p.Leu1857Leu	UL48
CCMV_BAC_165	67792	G	A	PASS	0.9999	8029	synonymous_variant	LOW	c.5664G>A	p.Leu1888Leu	UL48
CCMV_BAC_165	68170	C	T	PASS	0.9999	8114	synonymous_variant	LOW	c.6042C>T	p.Asn2014Asn	UL48
CCMV_BAC_165	68239	T	C	PASS	0.9999	8260	synonymous_variant	LOW	c.6111T>C	p.Arg2037Arg	UL48
CCMV_BAC_165	68281	A	G	PASS	0.9999	8518	synonymous_variant	LOW	c.6153A>G	p.Thr2051Thr	UL48
CCMV_BAC_165	68317	T	C	PASS	0.9999	8140	synonymous_variant	LOW	c.6189T>C	p.Val2063Val	UL48
CCMV_BAC_165	68371	G	A	PASS	0.9999	7784	synonymous_variant	LOW	c.6243G>A	p.Leu2081Leu	UL48
CCMV_BAC_165	69595	G	C	PASS	0.9999	7012	synonymous_variant	LOW	c.1365C>G	p.Gly455Gly	UL49
CCMV_BAC_165	69973	A	G	PASS	0.9999	7307	synonymous_variant	LOW	c.987T>C	p.Val329Val	UL49
CCMV_BAC_165	70040	G	A	PASS	0.9999	7718	missense_variant	MODERATE	c.920C>T	p.Ala307Val	UL49
CCMV_BAC_165	70052	A	G	PASS	0.9999	7826	missense_variant	MODERATE	c.908T>C	p.Phe303Ser	UL49
CCMV_BAC_165	208851	C	T	PASS	0.9999	8300	synonymous_variant	LOW	c.585C>T	p.Val195Val	CmR
CCMV_BAC_165	216268	C	T	PASS	0.9999	8064	missense_variant	MODERATE	c.250G>A	p.Glu84Lys	US20
CCMV_BAC_165	220377	T	C	PASS	0.9999	6981	synonymous_variant	LOW	c.921A>G	p.Leu307Leu	US23
CCMV_BAC_165	221105	T	C	PASS	0.9999	6882	missense_variant	MODERATE	c.193A>G	p.Ile65Val	US23
CCMV_BAC_165	225255	C	T	PASS	0.9999	8300	synonymous_variant	LOW	c.45G>A	p.Arg15Arg	US26
CCMV_BAC_165	225516	T	C	PASS	0.9999	7893	intergenic_region	MODIFIER	n.225516T>C	NA	NA
CCMV_BAC_165	228648	C	G	PASS	0.9999	7318	missense_variant	MODERATE	c.454C>G	p.Leu152Val	US29
CCMV_BAC_165	229299	G	A	PASS	0.9999	7578	missense_variant	MODERATE	c.1105G>A	p.Ala369Thr	US29
CCMV_BAC_165	230304	C	T	PASS	0.9999	8123	synonymous_variant	LOW	c.969C>T	p.Thr323Thr	US30
CCMV_BAC_165	232547	C	T	PASS	0.9999	7730	missense_variant	MODERATE	c.238C>T	p.Pro80Ser	US34
CCMV_BAC_165	233140	G	A	PASS	0.9999	9053	intergenic_region	MODIFIER	n.233140G>A	NA	NA
CCMV_BAC_165	233551	G	A	PASS	0.9999	8367	intergenic_region	MODIFIER	n.233551G>A	NA	NA
CCMV_BAC_165	233929	C	G	PASS	0.9999	8023	synonymous_variant	LOW	c.2235G>C	p.Val745Val	TRS1
CCMV_BAC_165	64300	C	T	PASS	0.9998	8170	synonymous_variant	LOW	c.2172C>T	p.Asp724Asp	UL48
CCMV_BAC_165	64315	A	G	PASS	0.9998	8041	synonymous_variant	LOW	c.2187A>G	p.Val729Val	UL48
CCMV_BAC_165	64375	A	G	PASS	0.9998	8100	synonymous_variant	LOW	c.2247A>G	p.Ser749Ser	UL48
CCMV_BAC_165	64417	G	A	PASS	0.9998	8014	synonymous_variant	LOW	c.2289G>A	p.Leu763Leu	UL48
CCMV_BAC_165	67993	C	T	PASS	0.9998	8113	synonymous_variant	LOW	c.5865C>T	p.Thr1955Thr	UL48
CCMV_BAC_165	68117	A	C	PASS	0.9998	8474	missense_variant	MODERATE	c.5989A>C	p.Asn1997His	UL48
CCMV_BAC_165	68146	A	G	PASS	0.9998	8276	synonymous_variant	LOW	c.6018A>G	p.Gln2006Gln	UL48
CCMV_BAC_165	68275	T	C	PASS	0.9998	8571	synonymous_variant	LOW	c.6147T>C	p.Val2049Val	UL48
CCMV_BAC_165	215597	C	G	PASS	0.9998	8035	intergenic_region	MODIFIER	n.215597C>G	NA	NA
CCMV_BAC_165	226672	C	T	PASS	0.9998	8641	synonymous_variant	LOW	c.960C>T	p.Asp320Asp	US27
CCMV_BAC_165	233553	A	C	PASS	0.9998	8382	intergenic_region	MODIFIER	n.233553A>C	NA	NA
CCMV_BAC_165	63328	T	C	PASS	0.9997	7082	synonymous_variant	LOW	c.1200T>C	p.Phe400Phe	UL48
CCMV_BAC_165	63479	C	T	PASS	0.9997	7543	synonymous_variant	LOW	c.1351C>T	p.Leu451Leu	UL48
CCMV_BAC_165	63967	G	A	PASS	0.9997	7917	synonymous_variant	LOW	c.1839G>A	p.Gln613Gln	UL48
CCMV_BAC_165	64015	G	A	PASS	0.9997	7778	synonymous_variant	LOW	c.1887G>A	p.Arg629Arg	UL48
CCMV_BAC_165	64258	A	G	PASS	0.9997	7860	synonymous_variant	LOW	c.2130A>G	p.Arg710Arg	UL48
CCMV_BAC_165	64259	C	T	PASS	0.9997	7820	synonymous_variant	LOW	c.2131C>T	p.Leu711Leu	UL48
CCMV_BAC_165	64343	C	T	PASS	0.9997	7996	synonymous_variant	LOW	c.2215C>T	p.Leu739Leu	UL48
CCMV_BAC_165	64351	G	A	PASS	0.9997	7989	synonymous_variant	LOW	c.2223G>A	p.Lys741Lys	UL48
CCMV_BAC_165	64489	A	G	PASS	0.9997	7996	synonymous_variant	LOW	c.2361A>G	p.Lys787Lys	UL48
CCMV_BAC_165	64693	G	A	PASS	0.9997	7432	synonymous_variant	LOW	c.2565G>A	p.Arg855Arg	UL48
CCMV_BAC_165	64786	T	C	PASS	0.9997	7677	synonymous_variant	LOW	c.2658T>C	p.Tyr886Tyr	UL48
CCMV_BAC_165	65120	C	T	PASS	0.9997	6814	synonymous_variant	LOW	c.2992C>T	p.Leu998Leu	UL48
CCMV_BAC_165	65122	A	G	PASS	0.9997	6767	synonymous_variant	LOW	c.2994A>G	p.Leu998Leu	UL48
CCMV_BAC_165	66181	T	C	PASS	0.9997	7626	synonymous_variant	LOW	c.4053T>C	p.Phe1351Phe	UL48
CCMV_BAC_165	66544	A	G	PASS	0.9997	7374	synonymous_variant	LOW	c.4416A>G	p.Gln1472Gln	UL48
CCMV_BAC_165	67144	T	C	PASS	0.9997	7146	synonymous_variant	LOW	c.5016T>C	p.Ala1672Ala	UL48
CCMV_BAC_165	67186	T	C	PASS	0.9997	7109	synonymous_variant	LOW	c.5058T>C	p.Phe1686Phe	UL48
CCMV_BAC_165	67347	G	A	PASS	0.9997	7416	missense_variant	MODERATE	c.5219G>A	p.Gly1740Glu	UL48
CCMV_BAC_165	67445	T	G	PASS	0.9997	7840	missense_variant	MODERATE	c.5317T>G	p.Leu1773Val	UL48
CCMV_BAC_165	69637	A	G	PASS	0.9997	7416	synonymous_variant	LOW	c.1323T>C	p.Cys441Cys	UL49
CCMV_BAC_165	71411	C	T	PASS	0.9997	7013	synonymous_variant	LOW	c.738G>A	p.Leu246Leu	UL50
CCMV_BAC_165	71738	G	A	PASS	0.9997	7205	synonymous_variant	LOW	c.411C>T	p.Ser137Ser	UL50
CCMV_BAC_165	200716	G	C	PASS	0.9997	3501	intergenic_region	MODIFIER	n.200716G>C	NA	NA
CCMV_BAC_165	221669	A	G	PASS	0.9997	7820	synonymous_variant	LOW	c.1279T>C	p.Leu427Leu	US24
CCMV_BAC_165	228361	G	T	PASS	0.9997	7593	missense_variant	MODERATE	c.167G>T	p.Gly56Val	US29
CCMV_BAC_165	230239	A	C	PASS	0.9997	7469	missense_variant	MODERATE	c.904A>C	p.Ile302Leu	US30
CCMV_BAC_165	63583	A	G	PASS	0.9996	7321	synonymous_variant	LOW	c.1455A>G	p.Lys485Lys	UL48
CCMV_BAC_165	63886	T	C	PASS	0.9996	8048	synonymous_variant	LOW	c.1758T>C	p.Asp586Asp	UL48
CCMV_BAC_165	63901	A	G	PASS	0.9996	8074	synonymous_variant	LOW	c.1773A>G	p.Glu591Glu	UL48
CCMV_BAC_165	63971	T	C	PASS	0.9996	7898	synonymous_variant	LOW	c.1843T>C	p.Leu615Leu	UL48
CCMV_BAC_165	64243	G	A	PASS	0.9996	8345	synonymous_variant	LOW	c.2115G>A	p.Leu705Leu	UL48
CCMV_BAC_165	64840	A	G	PASS	0.9996	7318	synonymous_variant	LOW	c.2712A>G	p.Ala904Ala	UL48
CCMV_BAC_165	64945	C	T	PASS	0.9996	8038	synonymous_variant	LOW	c.2817C>T	p.Asp939Asp	UL48
CCMV_BAC_165	65242	A	G	PASS	0.9996	7544	synonymous_variant	LOW	c.3114A>G	p.Ser1038Ser	UL48
CCMV_BAC_165	65686	A	G	PASS	0.9996	7559	synonymous_variant	LOW	c.3558A>G	p.Leu1186Leu	UL48
CCMV_BAC_165	65767	A	T	PASS	0.9996	7453	synonymous_variant	LOW	c.3639A>T	p.Pro1213Pro	UL48
CCMV_BAC_165	65923	C	T	PASS	0.9996	7447	synonymous_variant	LOW	c.3795C>T	p.Ala1265Ala	UL48
CCMV_BAC_165	66025	A	G	PASS	0.9996	7600	synonymous_variant	LOW	c.3897A>G	p.Val1299Val	UL48
CCMV_BAC_165	66043	A	G	PASS	0.9996	7843	synonymous_variant	LOW	c.3915A>G	p.Glu1305Glu	UL48
CCMV_BAC_165	66073	G	A	PASS	0.9996	7811	synonymous_variant	LOW	c.3945G>A	p.Lys1315Lys	UL48
CCMV_BAC_165	66106	A	G	PASS	0.9996	6909	synonymous_variant	LOW	c.3978A>G	p.Thr1326Thr	UL48
CCMV_BAC_165	66125	G	A	PASS	0.9996	7137	missense_variant	MODERATE	c.3997G>A	p.Val1333Ile	UL48
CCMV_BAC_165	66133	C	T	PASS	0.9996	7590	synonymous_variant	LOW	c.4005C>T	p.Thr1335Thr	UL48
CCMV_BAC_165	66142	C	T	PASS	0.9996	7720	synonymous_variant	LOW	c.4014C>T	p.Tyr1338Tyr	UL48
CCMV_BAC_165	66163	G	A	PASS	0.9996	6758	synonymous_variant	LOW	c.4035G>A	p.Leu1345Leu	UL48
CCMV_BAC_165	66165	G	A	PASS	0.9996	6676	missense_variant	MODERATE	c.4037G>A	p.Arg1346His	UL48
CCMV_BAC_165	66166	T	C	PASS	0.9996	6733	synonymous_variant	LOW	c.4038T>C	p.Arg1346Arg	UL48
CCMV_BAC_165	66253	A	G	PASS	0.9996	7843	synonymous_variant	LOW	c.4125A>G	p.Glu1375Glu	UL48
CCMV_BAC_165	66268	A	G	PASS	0.9996	7060	synonymous_variant	LOW	c.4140A>G	p.Arg1380Arg	UL48
CCMV_BAC_165	66269	A	G	PASS	0.9996	7002	missense_variant	MODERATE	c.4141A>G	p.Thr1381Ala	UL48
CCMV_BAC_165	66373	A	G	PASS	0.9996	7545	synonymous_variant	LOW	c.4245A>G	p.Thr1415Thr	UL48
CCMV_BAC_165	66545	T	C	PASS	0.9996	7375	synonymous_variant	LOW	c.4417T>C	p.Leu1473Leu	UL48
CCMV_BAC_165	66967	G	A	PASS	0.9996	7512	synonymous_variant	LOW	c.4839G>A	p.Thr1613Thr	UL48
CCMV_BAC_165	67216	A	G	PASS	0.9996	7166	synonymous_variant	LOW	c.5088A>G	p.Ala1696Ala	UL48
CCMV_BAC_165	67234	A	G	PASS	0.9996	7120	synonymous_variant	LOW	c.5106A>G	p.Val1702Val	UL48
CCMV_BAC_165	67978	G	A	PASS	0.9996	8027	synonymous_variant	LOW	c.5850G>A	p.Glu1950Glu	UL48
CCMV_BAC_165	68023	T	C	PASS	0.9996	8360	synonymous_variant	LOW	c.5895T>C	p.Ser1965Ser	UL48
CCMV_BAC_165	68434	A	G	PASS	0.9996	7622	synonymous_variant	LOW	c.6306A>G	p.Ala2102Ala	UL48
CCMV_BAC_165	68563	G	A	PASS	0.9996	7769	synonymous_variant	LOW	c.6435G>A	p.Pro2145Pro	UL48
CCMV_BAC_165	68971	A	G	PASS	0.9996	7158	intergenic_region	MODIFIER	n.68971A>G	NA	NA
CCMV_BAC_165	69544	G	A	PASS	0.9996	7295	synonymous_variant	LOW	c.1416C>T	p.Ile472Ile	UL49
CCMV_BAC_165	71558	A	G	PASS	0.9996	6811	synonymous_variant	LOW	c.591T>C	p.Ala197Ala	UL50
CCMV_BAC_165	90361	T	G	PASS	0.9996	6935	intergenic_region	MODIFIER	n.90361T>G	NA	NA
CCMV_BAC_165	222399	A	G	PASS	0.9996	5564	synonymous_variant	LOW	c.549T>C	p.Arg183Arg	US24
CCMV_BAC_165	225407	G	A	PASS	0.9996	7596	intergenic_region	MODIFIER	n.225407G>A	NA	NA
CCMV_BAC_165	236660	C	G	PASS	0.9996	2311	intergenic_region	MODIFIER	n.236660C>G	NA	NA
CCMV_BAC_165	64738	A	G	PASS	0.9995	7449	synonymous_variant	LOW	c.2610A>G	p.Pro870Pro	UL48
CCMV_BAC_165	64837	G	C	PASS	0.9995	7314	synonymous_variant	LOW	c.2709G>C	p.Ala903Ala	UL48
CCMV_BAC_165	65668	A	G	PASS	0.9995	7583	synonymous_variant	LOW	c.3540A>G	p.Gln1180Gln	UL48
CCMV_BAC_165	65920	G	A	PASS	0.9995	7508	synonymous_variant	LOW	c.3792G>A	p.Lys1264Lys	UL48
CCMV_BAC_165	65973	A	G	PASS	0.9995	7764	missense_variant	MODERATE	c.3845A>G	p.Lys1282Arg	UL48
CCMV_BAC_165	65986	A	G	PASS	0.9995	7828	synonymous_variant	LOW	c.3858A>G	p.Glu1286Glu	UL48
CCMV_BAC_165	66001	A	G	PASS	0.9995	7672	synonymous_variant	LOW	c.3873A>G	p.Leu1291Leu	UL48
CCMV_BAC_165	66004	G	T	PASS	0.9995	7717	missense_variant	MODERATE	c.3876G>T	p.Gln1292His	UL48
CCMV_BAC_165	66027	C	T	PASS	0.9995	7571	missense_variant	MODERATE	c.3899C>T	p.Thr1300Met	UL48
CCMV_BAC_165	66095	T	G	PASS	0.9995	7602	missense_variant	MODERATE	c.3967T>G	p.Trp1323Gly	UL48
CCMV_BAC_165	66194	G	A	PASS	0.9995	7597	missense_variant	MODERATE	c.4066G>A	p.Val1356Met	UL48
CCMV_BAC_165	68671	C	G	PASS	0.9995	8114	missense_variant	MODERATE	c.6543C>G	p.Asp2181Glu	UL48
CCMV_BAC_165	68678	A	G	PASS	0.9995	7966	missense_variant	MODERATE	c.6550A>G	p.Thr2184Ala	UL48
CCMV_BAC_165	71795	G	A	PASS	0.9995	7312	synonymous_variant	LOW	c.354C>T	p.Ile118Ile	UL50
CCMV_BAC_165	231500	T	A	PASS	0.9995	8283	missense_variant	MODERATE	c.366T>A	p.Ser122Arg	US32
CCMV_BAC_165	63013	A	G	PASS	0.9994	6344	synonymous_variant	LOW	c.885A>G	p.Pro295Pro	UL48
CCMV_BAC_165	63073	G	A	PASS	0.9994	6835	synonymous_variant	LOW	c.945G>A	p.Lys315Lys	UL48
CCMV_BAC_165	66079	G	A	PASS	0.9994	7752	synonymous_variant	LOW	c.3951G>A	p.Leu1317Leu	UL48
CCMV_BAC_165	66103	G	A	PASS	0.9994	7003	synonymous_variant	LOW	c.3975G>A	p.Leu1325Leu	UL48
CCMV_BAC_165	66124	G	A	PASS	0.9994	7152	synonymous_variant	LOW	c.3996G>A	p.Thr1332Thr	UL48
CCMV_BAC_165	66310	A	C	PASS	0.9994	7761	synonymous_variant	LOW	c.4182A>C	p.Val1394Val	UL48
CCMV_BAC_165	67095	A	G	PASS	0.9994	7177	missense_variant	MODERATE	c.4967A>G	p.Lys1656Arg	UL48
CCMV_BAC_165	67105	A	G	PASS	0.9994	7124	synonymous_variant	LOW	c.4977A>G	p.Ala1659Ala	UL48
CCMV_BAC_165	68571	C	T	PASS	0.9994	7879	missense_variant	MODERATE	c.6443C>T	p.Thr2148Ile	UL48
CCMV_BAC_165	68970	G	A	PASS	0.9994	7144	intergenic_region	MODIFIER	n.68970G>A	NA	NA
CCMV_BAC_165	71608	A	G	PASS	0.9994	6818	missense_variant	MODERATE	c.541T>C	p.Ser181Pro	UL50
CCMV_BAC_165	200388	T	G	MQFilter	0.9994	1660	intergenic_region	MODIFIER	n.200388T>G	NA	NA
CCMV_BAC_165	200530	A	G	MQFilter	0.9994	3131	intergenic_region	MODIFIER	n.200530A>G	NA	NA
CCMV_BAC_165	236559	C	G	PASS	0.9994	3606	intergenic_region	MODIFIER	n.236559C>G	NA	NA
CCMV_BAC_165	63274	T	C	PASS	0.9993	6818	synonymous_variant	LOW	c.1146T>C	p.Ser382Ser	UL48
CCMV_BAC_165	63646	T	G	PASS	0.9993	7350	missense_variant	MODERATE	c.1518T>G	p.Asp506Glu	UL48
CCMV_BAC_165	64060	C	T	PASS	0.9993	7661	synonymous_variant	LOW	c.1932C>T	p.Ala644Ala	UL48
CCMV_BAC_165	64369	C	A	PASS	0.9993	8118	synonymous_variant	LOW	c.2241C>A	p.Arg747Arg	UL48
CCMV_BAC_165	65695	C	A	PASS	0.9993	7445	synonymous_variant	LOW	c.3567C>A	p.Ala1189Ala	UL48
CCMV_BAC_165	66109	A	T	PASS	0.9993	7010	missense_variant	MODERATE	c.3981A>T	p.Glu1327Asp	UL48
CCMV_BAC_165	66148	A	G	PASS	0.9993	7634	synonymous_variant	LOW	c.4020A>G	p.Ala1340Ala	UL48
CCMV_BAC_165	66283	C	CCA	PASS	0.9993	1497	frameshift_variant	HIGH	c.4155_4156insCA	p.Asp1386fs	UL48
CCMV_BAC_165	66286	TAC	T	PASS	0.9993	1497	frameshift_variant	HIGH	c.4159_4160delAC	p.Thr1387fs	UL48
CCMV_BAC_165	67057	A	G	PASS	0.9993	7560	synonymous_variant	LOW	c.4929A>G	p.Ala1643Ala	UL48
CCMV_BAC_165	67558	C	T	PASS	0.9993	8077	synonymous_variant	LOW	c.5430C>T	p.Phe1810Phe	UL48
CCMV_BAC_165	68767	C	T	PASS	0.9993	7592	synonymous_variant	LOW	c.6639C>T	p.Cys2213Cys	UL48
CCMV_BAC_165	69192	G	A	PASS	0.9993	6047	synonymous_variant	LOW	c.81C>T	p.Val27Val	UL48A
CCMV_BAC_165	71548	T	G	PASS	0.9993	6769	missense_variant	MODERATE	c.601A>C	p.Ser201Arg	UL50
CCMV_BAC_165	71682	T	C	PASS	0.9993	7256	missense_variant	MODERATE	c.467A>G	p.Asn156Ser	UL50
CCMV_BAC_165	90295	T	A	PASS	0.9993	6942	intergenic_region	MODIFIER	n.90295T>A	NA	NA
CCMV_BAC_165	108971	A	AT	PASS	0.9993	1458	intergenic_region	MODIFIER	n.108971_108972insT	NA	NA
CCMV_BAC_165	200513	G	C	MQFilter	0.9993	2846	intergenic_region	MODIFIER	n.200513G>C	NA	NA
CCMV_BAC_165	236762	C	G	PASS	0.9993	2704	intergenic_region	MODIFIER	n.236762C>G	NA	NA
CCMV_BAC_165	338	A	C	MQFilter	0.9992	2428	intergenic_region	MODIFIER	n.338A>C	NA	NA
CCMV_BAC_165	63006	T	C	PASS	0.9992	6341	missense_variant	MODERATE	c.878T>C	p.Val293Ala	UL48
CCMV_BAC_165	63730	C	T	PASS	0.9992	7328	synonymous_variant	LOW	c.1602C>T	p.Pro534Pro	UL48
CCMV_BAC_165	65659	G	A	PASS	0.9992	7629	synonymous_variant	LOW	c.3531G>A	p.Gln1177Gln	UL48
CCMV_BAC_165	66273	C	A	PASS	0.9992	7258	missense_variant	MODERATE	c.4145C>A	p.Ala1382Glu	UL48
CCMV_BAC_165	67000	C	A	PASS	0.9992	7653	synonymous_variant	LOW	c.4872C>A	p.Gly1624Gly	UL48
CCMV_BAC_165	67429	G	T	PASS	0.9992	7865	synonymous_variant	LOW	c.5301G>T	p.Thr1767Thr	UL48
CCMV_BAC_165	68770	C	A	PASS	0.9992	7598	synonymous_variant	LOW	c.6642C>A	p.Arg2214Arg	UL48
CCMV_BAC_165	69081	G	T	PASS	0.9992	7494	synonymous_variant	LOW	c.192C>A	p.Ala64Ala	UL48A
CCMV_BAC_165	69162	T	A	PASS	0.9992	6008	missense_variant	MODERATE	c.111A>T	p.Glu37Asp	UL48A
CCMV_BAC_165	200615	G	C	PASS	0.9992	2523	intergenic_region	MODIFIER	n.200615G>C	NA	NA
CCMV_BAC_165	64845	G	C	PASS	0.9991	7423	missense_variant	MODERATE	c.2717G>C	p.Gly906Ala	UL48
CCMV_BAC_165	69231	G	A	PASS	0.9991	7040	synonymous_variant	LOW	c.42C>T	p.Gly14Gly	UL48A
CCMV_BAC_165	200599	T	G	PASS	0.9991	2133	intergenic_region	MODIFIER	n.200599T>G	NA	NA
CCMV_BAC_165	221589	G	A	PASS	0.9991	7685	synonymous_variant	LOW	c.1359C>T	p.Arg453Arg	US24
CCMV_BAC_165	223511	A	T	PASS	0.999	7812	intergenic_region	MODIFIER	n.223511A>T	NA	NA
CCMV_BAC_165	236700	G	A	PASS	0.9989	891	intergenic_region	MODIFIER	n.236700G>A	NA	NA
CCMV_BAC_165	69135	A	G	PASS	0.9988	4187	synonymous_variant	LOW	c.138T>C	p.His46His	UL48A
CCMV_BAC_165	69161	G	T	PASS	0.9988	6004	missense_variant	MODERATE	c.112C>A	p.Leu38Met	UL48A
CCMV_BAC_165	200550	T	C	PASS	0.9988	2547	intergenic_region	MODIFIER	n.200550T>C	NA	NA
CCMV_BAC_165	200553	T	C	PASS	0.9988	2478	intergenic_region	MODIFIER	n.200553T>C	NA	NA
CCMV_BAC_165	200556	C	T	PASS	0.9987	2379	intergenic_region	MODIFIER	n.200556C>T	NA	NA
CCMV_BAC_165	69309	T	G	PASS	0.9986	7260	missense_variant	MODERATE	c.1651A>C	p.Asn551His	UL49
CCMV_BAC_165	236695	CGT	C	PASS	0.9985	1293	intergenic_region	MODIFIER	n.236696_236697delGT	NA	NA
CCMV_BAC_165	200587	T	TC	PASS	0.9984	1230	intergenic_region	MODIFIER	n.200587_200588insC	NA	NA
CCMV_BAC_165	200639	C	CTT	PASS	0.9984	1217	intergenic_region	MODIFIER	n.200639_200640insTT	NA	NA
CCMV_BAC_165	200640	GACAC	G	PASS	0.9984	1211	intergenic_region	MODIFIER	n.200641_200644delACAC	NA	NA
CCMV_BAC_165	69166	G	T	PASS	0.9982	6140	missense_variant	MODERATE	c.107C>A	p.Thr36Asn	UL48A
CCMV_BAC_165	69145	T	C	PASS	0.9981	4168	missense_variant	MODERATE	c.128A>G	p.Asn43Ser	UL48A
CCMV_BAC_165	200664	T	C	PASS	0.9981	1031	intergenic_region	MODIFIER	n.200664T>C	NA	NA
CCMV_BAC_165	236687	A	AG	PASS	0.9979	1433	intergenic_region	MODIFIER	n.236687_236688insG	NA	NA
CCMV_BAC_165	69143	T	C	PASS	0.9978	4063	missense_variant	MODERATE	c.130A>G	p.Asn44Asp	UL48A
CCMV_BAC_165	200566	T	C	PASS	0.9978	896	intergenic_region	MODIFIER	n.200566T>C	NA	NA
CCMV_BAC_165	65512	C	A	PASS	0.9977	7008	synonymous_variant	LOW	c.3384C>A	p.Val1128Val	UL48
CCMV_BAC_165	200568	T	C	PASS	0.9977	867	intergenic_region	MODIFIER	n.200568T>C	NA	NA
CCMV_BAC_165	223532	A	ATAT	PASS	0.9977	1291	intergenic_region	MODIFIER	n.223532_223533insTAT	NA	NA
CCMV_BAC_165	200575	C	T	PASS	0.9976	846	intergenic_region	MODIFIER	n.200575C>T	NA	NA
CCMV_BAC_165	200577	TAC	T	PASS	0.9975	1202	intergenic_region	MODIFIER	n.200578_200579delAC	NA	NA
CCMV_BAC_165	200647	G	GT	PASS	0.9974	771	intergenic_region	MODIFIER	n.200647_200648insT	NA	NA
CCMV_BAC_165	225532	TC	T	PASS	0.9973	1486	intergenic_region	MODIFIER	n.225533delC	NA	NA
CCMV_BAC_165	200652	C	CG	PASS	0.9971	681	intergenic_region	MODIFIER	n.200652_200653insG	NA	NA
CCMV_BAC_165	69186	GCC	G	PASS	0.9965	1415	frameshift_variant	HIGH	c.85_86delGG	p.Gly29fs	UL48A
CCMV_BAC_165	69189	G	GTC	PASS	0.9965	1404	frameshift_variant	HIGH	c.83_84insGA	p.Gly29fs	UL48A
CCMV_BAC_165	200582	A	G	PASS	0.9965	856	intergenic_region	MODIFIER	n.200582A>G	NA	NA
CCMV_BAC_165	200585	T	C	PASS	0.9965	846	intergenic_region	MODIFIER	n.200585T>C	NA	NA
CCMV_BAC_165	63028	G	T	PASS	0.9957	6508	synonymous_variant	LOW	c.900G>T	p.Pro300Pro	UL48
CCMV_BAC_165	68632	TCAG	T	PASS	0.9951	1422	disruptive_inframe_deletion	MODERATE	c.6512_6514delAGC	p.Gln2171del	UL48
CCMV_BAC_165	223473	C	CA	PASS	0.9877	1364	intergenic_region	MODIFIER	n.223473_223474insA	NA	NA
CCMV_BAC_165	200650	A	ATT	PASS	0.9848	715	intergenic_region	MODIFIER	n.200650_200651insTT	NA	NA
CCMV_BAC_165	236705	C	A	PASS	0.9789	882	intergenic_region	MODIFIER	n.236705C>A	NA	NA
CCMV_BAC_165	200633	G	C	PASS	0.974	75	intergenic_region	MODIFIER	n.200633G>C	NA	NA
CCMV_BAC_165	236576	G	A	PASS	0.9733	2767	intergenic_region	MODIFIER	n.236576G>A	NA	NA
CCMV_BAC_165	200570	G	T	PASS	0.9666	840	intergenic_region	MODIFIER	n.200570G>T	NA	NA
CCMV_BAC_165	200699	C	T	PASS	0.9666	2720	intergenic_region	MODIFIER	n.200699C>T	NA	NA
CCMV_BAC_165	200654	T	G	PASS	0.96	48	intergenic_region	MODIFIER	n.200654T>G	NA	NA
CCMV_BAC_165	236619	G	GC	PASS	0.9503	1282	intergenic_region	MODIFIER	n.236619_236620insC	NA	NA
CCMV_BAC_165	236643	G	T	PASS	0.9457	87	intergenic_region	MODIFIER	n.236643G>T	NA	NA
CCMV_BAC_165	236624	G	GAA	PASS	0.9438	1311	intergenic_region	MODIFIER	n.236624_236625insAA	NA	NA
CCMV_BAC_165	200632	C	A	PASS	0.8523	75	intergenic_region	MODIFIER	n.200632C>A	NA	NA
CCMV_BAC_165	213830	CG	C	PASS	0.7167	807	intergenic_region	MODIFIER	n.213831delG	NA	NA
CCMV_BAC_165	90914	T	G	FSFilter,QDFilter	0.1902	948	intergenic_region	MODIFIER	n.90914T>G	NA	NA
CCMV_BAC_165	150064	T	A	FSFilter,QDFilter,ReadPosFilter	0.1535	838	missense_variant	MODERATE	c.1249T>A	p.Ser417Thr	UL102
CCMV_BAC_165	236622	A	C	PASS	0.0233	1	intergenic_region	MODIFIER	n.236622A>C	NA	NA

## Sheet: 169_sheet2
S1 Table. Variant analysis of CCMV BAC clones and the parental CCMV Heberling stock. Variant analysis of CCMV BAC-165 (sheet 1), BAC-169 (sheet 2), BAC-177 (sheet 3), BAC-185 (sheet 4), BAC-208 (sheet 5), Heberling stock (sheet 6) and BAC-Phan9 (sheet 7). BAC variations not found in the CCMV Heberling stock are marked yellow.
#SAMPLE	POSITION	REFERENCE BASE	OBSERVED BASE	FILTER	MUTATION FREQUENCY	COVERAGE	EFFECT	IMPACT	CODON CHANGE	AMINO ACID CHANGE	GENE NAME
CCMV_BAC_169	63006	T	C	PASS	1	7371	missense_variant	MODERATE	c.878T>C	p.Val293Ala	UL48
CCMV_BAC_169	63013	A	G	PASS	1	7391	synonymous_variant	LOW	c.885A>G	p.Pro295Pro	UL48
CCMV_BAC_169	63131	A	G	PASS	1	8114	missense_variant	MODERATE	c.1003A>G	p.Thr335Ala	UL48
CCMV_BAC_169	63328	T	C	PASS	1	8037	synonymous_variant	LOW	c.1200T>C	p.Phe400Phe	UL48
CCMV_BAC_169	63479	C	T	PASS	1	8439	synonymous_variant	LOW	c.1351C>T	p.Leu451Leu	UL48
CCMV_BAC_169	63583	A	G	PASS	1	8323	synonymous_variant	LOW	c.1455A>G	p.Lys485Lys	UL48
CCMV_BAC_169	63646	T	G	PASS	1	8392	missense_variant	MODERATE	c.1518T>G	p.Asp506Glu	UL48
CCMV_BAC_169	63730	C	T	PASS	1	8265	synonymous_variant	LOW	c.1602C>T	p.Pro534Pro	UL48
CCMV_BAC_169	63901	A	G	PASS	1	9019	synonymous_variant	LOW	c.1773A>G	p.Glu591Glu	UL48
CCMV_BAC_169	63971	T	C	PASS	1	8731	synonymous_variant	LOW	c.1843T>C	p.Leu615Leu	UL48
CCMV_BAC_169	64015	G	A	PASS	1	8617	synonymous_variant	LOW	c.1887G>A	p.Arg629Arg	UL48
CCMV_BAC_169	64027	G	A	PASS	1	8592	synonymous_variant	LOW	c.1899G>A	p.Glu633Glu	UL48
CCMV_BAC_169	64135	G	A	PASS	1	8749	synonymous_variant	LOW	c.2007G>A	p.Leu669Leu	UL48
CCMV_BAC_169	64243	G	A	PASS	1	8959	synonymous_variant	LOW	c.2115G>A	p.Leu705Leu	UL48
CCMV_BAC_169	64258	A	G	PASS	1	8466	synonymous_variant	LOW	c.2130A>G	p.Arg710Arg	UL48
CCMV_BAC_169	64259	C	T	PASS	1	8426	synonymous_variant	LOW	c.2131C>T	p.Leu711Leu	UL48
CCMV_BAC_169	64300	C	T	PASS	1	8834	synonymous_variant	LOW	c.2172C>T	p.Asp724Asp	UL48
CCMV_BAC_169	64315	A	G	PASS	1	8705	synonymous_variant	LOW	c.2187A>G	p.Val729Val	UL48
CCMV_BAC_169	64351	G	A	PASS	1	8748	synonymous_variant	LOW	c.2223G>A	p.Lys741Lys	UL48
CCMV_BAC_169	64396	A	G	PASS	1	8756	synonymous_variant	LOW	c.2268A>G	p.Val756Val	UL48
CCMV_BAC_169	64489	A	G	PASS	1	8552	synonymous_variant	LOW	c.2361A>G	p.Lys787Lys	UL48
CCMV_BAC_169	64501	G	A	PASS	1	8520	synonymous_variant	LOW	c.2373G>A	p.Glu791Glu	UL48
CCMV_BAC_169	64567	A	G	PASS	1	8770	synonymous_variant	LOW	c.2439A>G	p.Leu813Leu	UL48
CCMV_BAC_169	64693	G	A	PASS	1	7990	synonymous_variant	LOW	c.2565G>A	p.Arg855Arg	UL48
CCMV_BAC_169	64738	A	G	PASS	1	7992	synonymous_variant	LOW	c.2610A>G	p.Pro870Pro	UL48
CCMV_BAC_169	64786	T	C	PASS	1	8507	synonymous_variant	LOW	c.2658T>C	p.Tyr886Tyr	UL48
CCMV_BAC_169	64867	C	T	PASS	1	8576	synonymous_variant	LOW	c.2739C>T	p.Thr913Thr	UL48
CCMV_BAC_169	64873	G	A	PASS	1	8634	synonymous_variant	LOW	c.2745G>A	p.Lys915Lys	UL48
CCMV_BAC_169	64945	C	T	PASS	1	8695	synonymous_variant	LOW	c.2817C>T	p.Asp939Asp	UL48
CCMV_BAC_169	65122	A	G	PASS	1	7467	synonymous_variant	LOW	c.2994A>G	p.Leu998Leu	UL48
CCMV_BAC_169	65173	A	G	PASS	1	8044	synonymous_variant	LOW	c.3045A>G	p.Glu1015Glu	UL48
CCMV_BAC_169	65659	G	A	PASS	1	8471	synonymous_variant	LOW	c.3531G>A	p.Gln1177Gln	UL48
CCMV_BAC_169	65668	A	G	PASS	1	8462	synonymous_variant	LOW	c.3540A>G	p.Gln1180Gln	UL48
CCMV_BAC_169	65827	G	A	PASS	1	8364	synonymous_variant	LOW	c.3699G>A	p.Arg1233Arg	UL48
CCMV_BAC_169	65848	A	G	PASS	1	8362	synonymous_variant	LOW	c.3720A>G	p.Thr1240Thr	UL48
CCMV_BAC_169	65973	A	G	PASS	1	8613	missense_variant	MODERATE	c.3845A>G	p.Lys1282Arg	UL48
CCMV_BAC_169	65986	A	G	PASS	1	8709	synonymous_variant	LOW	c.3858A>G	p.Glu1286Glu	UL48
CCMV_BAC_169	66001	A	G	PASS	1	8474	synonymous_variant	LOW	c.3873A>G	p.Leu1291Leu	UL48
CCMV_BAC_169	66027	C	T	PASS	1	8270	missense_variant	MODERATE	c.3899C>T	p.Thr1300Met	UL48
CCMV_BAC_169	66079	G	A	PASS	1	8453	synonymous_variant	LOW	c.3951G>A	p.Leu1317Leu	UL48
CCMV_BAC_169	66103	G	A	PASS	1	7631	synonymous_variant	LOW	c.3975G>A	p.Leu1325Leu	UL48
CCMV_BAC_169	66106	A	G	PASS	1	7530	synonymous_variant	LOW	c.3978A>G	p.Thr1326Thr	UL48
CCMV_BAC_169	66124	G	A	PASS	1	7865	synonymous_variant	LOW	c.3996G>A	p.Thr1332Thr	UL48
CCMV_BAC_169	66125	G	A	PASS	1	7864	missense_variant	MODERATE	c.3997G>A	p.Val1333Ile	UL48
CCMV_BAC_169	66142	C	T	PASS	1	8497	synonymous_variant	LOW	c.4014C>T	p.Tyr1338Tyr	UL48
CCMV_BAC_169	66148	A	G	PASS	1	8409	synonymous_variant	LOW	c.4020A>G	p.Ala1340Ala	UL48
CCMV_BAC_169	66166	T	C	PASS	1	7527	synonymous_variant	LOW	c.4038T>C	p.Arg1346Arg	UL48
CCMV_BAC_169	66181	T	C	PASS	1	8550	synonymous_variant	LOW	c.4053T>C	p.Phe1351Phe	UL48
CCMV_BAC_169	66194	G	A	PASS	1	8550	missense_variant	MODERATE	c.4066G>A	p.Val1356Met	UL48
CCMV_BAC_169	66253	A	G	PASS	1	8803	synonymous_variant	LOW	c.4125A>G	p.Glu1375Glu	UL48
CCMV_BAC_169	66268	A	G	PASS	1	7883	synonymous_variant	LOW	c.4140A>G	p.Arg1380Arg	UL48
CCMV_BAC_169	66283	C	CCA	PASS	1	1540	frameshift_variant	HIGH	c.4155_4156insCA	p.Asp1386fs	UL48
CCMV_BAC_169	66286	TAC	T	PASS	1	1538	frameshift_variant	HIGH	c.4159_4160delAC	p.Thr1387fs	UL48
CCMV_BAC_169	66373	A	G	PASS	1	8301	synonymous_variant	LOW	c.4245A>G	p.Thr1415Thr	UL48
CCMV_BAC_169	66499	C	G	PASS	1	8729	synonymous_variant	LOW	c.4371C>G	p.Leu1457Leu	UL48
CCMV_BAC_169	66700	C	T	PASS	1	8442	synonymous_variant	LOW	c.4572C>T	p.Asn1524Asn	UL48
CCMV_BAC_169	67000	C	A	PASS	1	8682	synonymous_variant	LOW	c.4872C>A	p.Gly1624Gly	UL48
CCMV_BAC_169	67057	A	G	PASS	1	8432	synonymous_variant	LOW	c.4929A>G	p.Ala1643Ala	UL48
CCMV_BAC_169	67105	A	G	PASS	1	8064	synonymous_variant	LOW	c.4977A>G	p.Ala1659Ala	UL48
CCMV_BAC_169	67144	T	C	PASS	1	8030	synonymous_variant	LOW	c.5016T>C	p.Ala1672Ala	UL48
CCMV_BAC_169	67216	A	G	PASS	1	8095	synonymous_variant	LOW	c.5088A>G	p.Ala1696Ala	UL48
CCMV_BAC_169	67234	A	G	PASS	1	8056	synonymous_variant	LOW	c.5106A>G	p.Val1702Val	UL48
CCMV_BAC_169	67347	G	A	PASS	1	8180	missense_variant	MODERATE	c.5219G>A	p.Gly1740Glu	UL48
CCMV_BAC_169	67372	G	A	PASS	1	8346	synonymous_variant	LOW	c.5244G>A	p.Leu1748Leu	UL48
CCMV_BAC_169	67384	G	A	PASS	1	8439	synonymous_variant	LOW	c.5256G>A	p.Glu1752Glu	UL48
CCMV_BAC_169	67492	C	T	PASS	1	8905	synonymous_variant	LOW	c.5364C>T	p.Ile1788Ile	UL48
CCMV_BAC_169	67504	C	T	PASS	1	8902	synonymous_variant	LOW	c.5376C>T	p.Ala1792Ala	UL48
CCMV_BAC_169	67697	C	T	PASS	1	9238	synonymous_variant	LOW	c.5569C>T	p.Leu1857Leu	UL48
CCMV_BAC_169	67708	A	G	PASS	1	9212	synonymous_variant	LOW	c.5580A>G	p.Leu1860Leu	UL48
CCMV_BAC_169	68146	A	G	PASS	1	9213	synonymous_variant	LOW	c.6018A>G	p.Gln2006Gln	UL48
CCMV_BAC_169	68185	G	A	PASS	1	9220	synonymous_variant	LOW	c.6057G>A	p.Lys2019Lys	UL48
CCMV_BAC_169	68239	T	C	PASS	1	9019	synonymous_variant	LOW	c.6111T>C	p.Arg2037Arg	UL48
CCMV_BAC_169	68275	T	C	PASS	1	9343	synonymous_variant	LOW	c.6147T>C	p.Val2049Val	UL48
CCMV_BAC_169	68317	T	C	PASS	1	8895	synonymous_variant	LOW	c.6189T>C	p.Val2063Val	UL48
CCMV_BAC_169	68434	A	G	PASS	1	8585	synonymous_variant	LOW	c.6306A>G	p.Ala2102Ala	UL48
CCMV_BAC_169	68671	C	G	PASS	1	8853	missense_variant	MODERATE	c.6543C>G	p.Asp2181Glu	UL48
CCMV_BAC_169	68678	A	G	PASS	1	8752	missense_variant	MODERATE	c.6550A>G	p.Thr2184Ala	UL48
CCMV_BAC_169	68767	C	T	PASS	1	8438	synonymous_variant	LOW	c.6639C>T	p.Cys2213Cys	UL48
CCMV_BAC_169	68971	A	G	PASS	1	7932	intergenic_region	MODIFIER	n.68971A>G	NA	NA
CCMV_BAC_169	69135	A	G	PASS	1	4625	synonymous_variant	LOW	c.138T>C	p.His46His	UL48A
CCMV_BAC_169	69142	T	TGAC	PASS	1	1428	conservative_inframe_insertion	MODERATE	c.130_131insGTC	p.Asn44delinsSerHis	UL48A
CCMV_BAC_169	69186	GCC	G	PASS	1	1435	frameshift_variant	HIGH	c.85_86delGG	p.Gly29fs	UL48A
CCMV_BAC_169	69189	G	GTC	PASS	1	1435	frameshift_variant	HIGH	c.83_84insGA	p.Gly29fs	UL48A
CCMV_BAC_169	69595	G	C	PASS	1	7867	synonymous_variant	LOW	c.1365C>G	p.Gly455Gly	UL49
CCMV_BAC_169	70040	G	A	PASS	1	8659	missense_variant	MODERATE	c.920C>T	p.Ala307Val	UL49
CCMV_BAC_169	70052	A	G	PASS	1	8776	missense_variant	MODERATE	c.908T>C	p.Phe303Ser	UL49
CCMV_BAC_169	71558	A	G	PASS	1	7601	synonymous_variant	LOW	c.591T>C	p.Ala197Ala	UL50
CCMV_BAC_169	71608	A	G	PASS	1	7605	missense_variant	MODERATE	c.541T>C	p.Ser181Pro	UL50
CCMV_BAC_169	71682	T	C	PASS	1	8030	missense_variant	MODERATE	c.467A>G	p.Asn156Ser	UL50
CCMV_BAC_169	71738	G	A	PASS	1	8040	synonymous_variant	LOW	c.411C>T	p.Ser137Ser	UL50
CCMV_BAC_169	71795	G	A	PASS	1	8095	synonymous_variant	LOW	c.354C>T	p.Ile118Ile	UL50
CCMV_BAC_169	72271	G	A	PASS	1	9434	synonymous_variant	LOW	c.390C>T	p.Arg130Arg	UL51
CCMV_BAC_169	73411	T	C	PASS	1	8654	synonymous_variant	LOW	c.688T>C	p.Leu230Leu	UL52
CCMV_BAC_169	74305	C	T	PASS	1	7342	synonymous_variant	LOW	c.1582C>T	p.Leu528Leu	UL52
CCMV_BAC_169	74706	A	G	PASS	1	6824	missense_variant	MODERATE	c.68A>G	p.Asn23Ser	UL53
CCMV_BAC_169	74860	T	C	PASS	1	8597	synonymous_variant	LOW	c.222T>C	p.Tyr74Tyr	UL53
CCMV_BAC_169	74942	C	T	PASS	1	8435	synonymous_variant	LOW	c.304C>T	p.Leu102Leu	UL53
CCMV_BAC_169	75523	A	G	PASS	1	8747	synonymous_variant	LOW	c.885A>G	p.Val295Val	UL53
CCMV_BAC_169	75770	A	G	PASS	1	8174	missense_variant	MODERATE	c.1132A>G	p.Thr378Ala	UL53
CCMV_BAC_169	75777	T	C	PASS	1	8290	missense_variant	MODERATE	c.1139T>C	p.Val380Ala	UL53
CCMV_BAC_169	75936	C	T	PASS	1	9035	synonymous_variant	LOW	c.3951G>A	p.Ser1317Ser	UL54
CCMV_BAC_169	76277	A	G	PASS	1	8087	missense_variant	MODERATE	c.3610T>C	p.Trp1204Arg	UL54
CCMV_BAC_169	76323	C	T	PASS	1	8298	synonymous_variant	LOW	c.3564G>A	p.Glu1188Glu	UL54
CCMV_BAC_169	76806	A	G	PASS	1	7642	synonymous_variant	LOW	c.3081T>C	p.Thr1027Thr	UL54
CCMV_BAC_169	76821	A	G	PASS	1	8093	synonymous_variant	LOW	c.3066T>C	p.His1022His	UL54
CCMV_BAC_169	77130	G	A	PASS	1	8795	synonymous_variant	LOW	c.2757C>T	p.Cys919Cys	UL54
CCMV_BAC_169	77376	G	A	PASS	1	8577	synonymous_variant	LOW	c.2511C>T	p.Cys837Cys	UL54
CCMV_BAC_169	77442	G	A	PASS	1	8252	synonymous_variant	LOW	c.2445C>T	p.Asn815Asn	UL54
CCMV_BAC_169	77478	A	G	PASS	1	8058	synonymous_variant	LOW	c.2409T>C	p.Gly803Gly	UL54
CCMV_BAC_169	77552	C	T	PASS	1	7932	missense_variant	MODERATE	c.2335G>A	p.Gly779Ser	UL54
CCMV_BAC_169	77976	G	A	PASS	1	8758	synonymous_variant	LOW	c.1911C>T	p.Ile637Ile	UL54
CCMV_BAC_169	78111	A	G	PASS	1	8621	synonymous_variant	LOW	c.1776T>C	p.Tyr592Tyr	UL54
CCMV_BAC_169	78306	A	G	PASS	1	8690	synonymous_variant	LOW	c.1581T>C	p.Ala527Ala	UL54
CCMV_BAC_169	78578	T	G	PASS	1	7273	missense_variant	MODERATE	c.1309A>C	p.Thr437Pro	UL54
CCMV_BAC_169	78581	C	G	PASS	1	7160	missense_variant	MODERATE	c.1306G>C	p.Ala436Pro	UL54
CCMV_BAC_169	78672	C	CCCG	PASS	1	1403	disruptive_inframe_insertion	MODERATE	c.1212_1214dupCGG	p.Gly405dup	UL54
CCMV_BAC_169	79317	A	G	PASS	1	8124	synonymous_variant	LOW	c.570T>C	p.His190His	UL54
CCMV_BAC_169	80779	A	G	PASS	1	9374	synonymous_variant	LOW	c.2005T>C	p.Leu669Leu	UL55
CCMV_BAC_169	80870	A	G	PASS	1	9366	synonymous_variant	LOW	c.1914T>C	p.Thr638Thr	UL55
CCMV_BAC_169	80954	T	C	PASS	1	8985	synonymous_variant	LOW	c.1830A>G	p.Leu610Leu	UL55
CCMV_BAC_169	80986	A	G	PASS	1	8940	synonymous_variant	LOW	c.1798T>C	p.Leu600Leu	UL55
CCMV_BAC_169	81005	A	G	PASS	1	8756	synonymous_variant	LOW	c.1779T>C	p.Gly593Gly	UL55
CCMV_BAC_169	81040	C	T	PASS	1	8737	missense_variant	MODERATE	c.1744G>A	p.Val582Ile	UL55
CCMV_BAC_169	81082	T	C	PASS	1	8835	missense_variant	MODERATE	c.1702A>G	p.Lys568Glu	UL55
CCMV_BAC_169	81101	C	G	PASS	1	8744	synonymous_variant	LOW	c.1683G>C	p.Arg561Arg	UL55
CCMV_BAC_169	81148	A	G	PASS	1	8831	synonymous_variant	LOW	c.1636T>C	p.Leu546Leu	UL55
CCMV_BAC_169	81242	G	A	PASS	1	8424	synonymous_variant	LOW	c.1542C>T	p.Val514Val	UL55
CCMV_BAC_169	81295	A	G	PASS	1	8618	synonymous_variant	LOW	c.1489T>C	p.Leu497Leu	UL55
CCMV_BAC_169	81299	T	C	PASS	1	8628	synonymous_variant	LOW	c.1485A>G	p.Lys495Lys	UL55
CCMV_BAC_169	81340	A	G	PASS	1	8823	synonymous_variant	LOW	c.1444T>C	p.Leu482Leu	UL55
CCMV_BAC_169	81344	A	G	PASS	1	8794	synonymous_variant	LOW	c.1440T>C	p.Ala480Ala	UL55
CCMV_BAC_169	81359	A	G	PASS	1	8957	synonymous_variant	LOW	c.1425T>C	p.His475His	UL55
CCMV_BAC_169	81396	G	C	PASS	1	8299	missense_variant	MODERATE	c.1388C>G	p.Thr463Ser	UL55
CCMV_BAC_169	81410	T	C	PASS	1	8309	synonymous_variant	LOW	c.1374A>G	p.Lys458Lys	UL55
CCMV_BAC_169	81425	G	GTTA	PASS	1	1652	disruptive_inframe_insertion	MODERATE	c.1358_1359insTAA	p.Asn453dup	UL55
CCMV_BAC_169	81435	C	T	PASS	1	8034	missense_variant	MODERATE	c.1349G>A	p.Arg450Lys	UL55
CCMV_BAC_169	81439	C	G	PASS	1	8296	missense_variant	MODERATE	c.1345G>C	p.Glu449Gln	UL55
CCMV_BAC_169	81464	A	G	PASS	1	8679	synonymous_variant	LOW	c.1320T>C	p.Phe440Phe	UL55
CCMV_BAC_169	81544	C	G	PASS	1	7816	missense_variant	MODERATE	c.1240G>C	p.Glu414Gln	UL55
CCMV_BAC_169	81550	T	C	PASS	1	7821	missense_variant	MODERATE	c.1234A>G	p.Lys412Glu	UL55
CCMV_BAC_169	81584	A	G	PASS	1	8935	synonymous_variant	LOW	c.1200T>C	p.Asn400Asn	UL55
CCMV_BAC_169	81599	T	C	PASS	1	8569	synonymous_variant	LOW	c.1185A>G	p.Leu395Leu	UL55
CCMV_BAC_169	81608	C	T	PASS	1	7304	synonymous_variant	LOW	c.1176G>A	p.Leu392Leu	UL55
CCMV_BAC_169	81610	G	C	PASS	1	7409	missense_variant	MODERATE	c.1174C>G	p.Leu392Val	UL55
CCMV_BAC_169	81626	A	G	PASS	1	8530	synonymous_variant	LOW	c.1158T>C	p.Cys386Cys	UL55
CCMV_BAC_169	81635	A	G	PASS	1	7331	synonymous_variant	LOW	c.1149T>C	p.Gly383Gly	UL55
CCMV_BAC_169	81700	T	C	PASS	1	8246	missense_variant	MODERATE	c.1084A>G	p.Thr362Ala	UL55
CCMV_BAC_169	81713	G	C	PASS	1	7246	missense_variant	MODERATE	c.1071C>G	p.Asp357Glu	UL55
CCMV_BAC_169	81716	G	C	PASS	1	7435	missense_variant	MODERATE	c.1068C>G	p.His356Gln	UL55
CCMV_BAC_169	81737	G	C	PASS	1	8540	synonymous_variant	LOW	c.1047C>G	p.Arg349Arg	UL55
CCMV_BAC_169	81743	T	C	PASS	1	8511	synonymous_variant	LOW	c.1041A>G	p.Ser347Ser	UL55
CCMV_BAC_169	81758	G	C	PASS	1	8533	synonymous_variant	LOW	c.1026C>G	p.Ala342Ala	UL55
CCMV_BAC_169	81779	C	T	PASS	1	7799	synonymous_variant	LOW	c.1005G>A	p.Gln335Gln	UL55
CCMV_BAC_169	81787	C	T	PASS	1	7784	missense_variant	MODERATE	c.997G>A	p.Asp333Asn	UL55
CCMV_BAC_169	81826	A	G	PASS	1	8629	synonymous_variant	LOW	c.958T>C	p.Leu320Leu	UL55
CCMV_BAC_169	81842	G	A	PASS	1	6791	synonymous_variant	LOW	c.942C>T	p.His314His	UL55
CCMV_BAC_169	81849	T	G	PASS	1	6729	missense_variant	MODERATE	c.935A>C	p.Lys312Thr	UL55
CCMV_BAC_169	81854	G	A	PASS	1	7084	synonymous_variant	LOW	c.930C>T	p.His310His	UL55
CCMV_BAC_169	81878	C	G	PASS	1	9056	missense_variant	MODERATE	c.906G>C	p.Glu302Asp	UL55
CCMV_BAC_169	82634	A	G	PASS	1	7834	synonymous_variant	LOW	c.150T>C	p.Arg50Arg	UL55
CCMV_BAC_169	82638	C	T	PASS	1	7676	missense_variant	MODERATE	c.146G>A	p.Gly49Asp	UL55
CCMV_BAC_169	82650	GACC	G	PASS	1	1495	disruptive_inframe_deletion	MODERATE	c.131_133delGGT	p.Gly44_Ser	UL55
CCMV_BAC_169	82660	G	C	PASS	1	3101	missense_variant	MODERATE	c.124C>G	p.Pro42Ala	UL55
CCMV_BAC_169	82667	G	A	PASS	1	3101	synonymous_variant	LOW	c.117C>T	p.Pro39Pro	UL55
CCMV_BAC_169	82670	G	A	PASS	1	3100	synonymous_variant	LOW	c.114C>T	p.Thr38Thr	UL55
CCMV_BAC_169	82675	GTGGTT	G	PASS	1	1500	frameshift_variant	HIGH	c.104_108delAACCA	p.Gln35fs	UL55
CCMV_BAC_169	82680	T	TCC	PASS	1	1490	frameshift_variant	HIGH	c.103_104insGG	p.Gln35fs	UL55
CCMV_BAC_169	82688	C	T	PASS	1	6684	synonymous_variant	LOW	c.96G>A	p.Thr32Thr	UL55
CCMV_BAC_169	82705	G	A	PASS	1	7237	missense_variant	MODERATE	c.79C>T	p.Pro27Ser	UL55
CCMV_BAC_169	82723	C	CGGA	PASS	1	1383	conservative_inframe_insertion	MODERATE	c.58_60dupTCC	p.Ser20dup	UL55
CCMV_BAC_169	82746	C	T	PASS	1	8845	missense_variant	MODERATE	c.38G>A	p.Ser13Asn	UL55
CCMV_BAC_169	82746	C	T	PASS	1	8845	splice_region_variant&stop_retained_variant	LOW	c.2520G>A	p.Ter840Ter	UL56
CCMV_BAC_169	83394	A	G	PASS	1	8972	synonymous_variant	LOW	c.1872T>C	p.Asn624Asn	UL56
CCMV_BAC_169	83832	A	G	PASS	1	8318	synonymous_variant	LOW	c.1434T>C	p.Gly478Gly	UL56
CCMV_BAC_169	85440	C	CCGGCGTCG	PASS	1	1690	intergenic_region	MODIFIER	n.85440_85441insCGGCGTCG	NA	NA
CCMV_BAC_169	135908	A	G	PASS	1	8517	missense_variant	MODERATE	c.4469T>C	p.Phe1490Ser	UL89
CCMV_BAC_169	135908	A	G	PASS	1	8517	missense_variant	MODERATE	c.230A>G	p.Glu77Gly	UL91
CCMV_BAC_169	207323	C	CCT	PASS	1	2414	intergenic_region	MODIFIER	n.207323_207324insCT	NA	NA
CCMV_BAC_169	207343	C	CA	PASS	1	2251	intergenic_region	MODIFIER	n.207343_207344insA	NA	NA
CCMV_BAC_169	208851	C	T	PASS	1	8882	synonymous_variant	LOW	c.585C>T	p.Val195Val	CmR
CCMV_BAC_169	210711	C	T	PASS	1	7229	synonymous_variant	LOW	c.108G>A	p.Gln36Gln	US14
CCMV_BAC_169	213561	C	T	PASS	1	8522	missense_variant	MODERATE	c.75G>A	p.Met25Ile	US17
CCMV_BAC_169	215597	C	G	PASS	1	8939	intergenic_region	MODIFIER	n.215597C>G	NA	NA
CCMV_BAC_169	216268	C	T	PASS	1	8602	missense_variant	MODERATE	c.250G>A	p.Glu84Lys	US20
CCMV_BAC_169	218620	A	G	PASS	1	8458	synonymous_variant	LOW	c.750T>C	p.Asp250Asp	US22
CCMV_BAC_169	218890	T	C	PASS	1	7894	synonymous_variant	LOW	c.480A>G	p.Val160Val	US22
CCMV_BAC_169	219013	T	C	PASS	1	7881	synonymous_variant	LOW	c.357A>G	p.Arg119Arg	US22
CCMV_BAC_169	219737	A	G	PASS	1	7432	synonymous_variant	LOW	c.1561T>C	p.Leu521Leu	US23
CCMV_BAC_169	219768	G	A	PASS	1	7632	synonymous_variant	LOW	c.1530C>T	p.Gly510Gly	US23
CCMV_BAC_169	219792	A	G	PASS	1	7644	synonymous_variant	LOW	c.1506T>C	p.Arg502Arg	US23
CCMV_BAC_169	220380	A	G	PASS	1	7608	synonymous_variant	LOW	c.918T>C	p.Asp306Asp	US23
CCMV_BAC_169	221105	T	C	PASS	1	7660	missense_variant	MODERATE	c.193A>G	p.Ile65Val	US23
CCMV_BAC_169	221235	G	A	PASS	1	7744	synonymous_variant	LOW	c.63C>T	p.Tyr21Tyr	US23
CCMV_BAC_169	222399	A	G	PASS	1	6147	synonymous_variant	LOW	c.549T>C	p.Arg183Arg	US24
CCMV_BAC_169	222501	G	A	PASS	1	7692	synonymous_variant	LOW	c.447C>T	p.Arg149Arg	US24
CCMV_BAC_169	223371	T	C	PASS	1	8041	intergenic_region	MODIFIER	n.223371T>C	NA	NA
CCMV_BAC_169	223475	G	A	PASS	1	8295	intergenic_region	MODIFIER	n.223475G>A	NA	NA
CCMV_BAC_169	223534	A	ATTGTTT	PASS	1	1356	intergenic_region	MODIFIER	n.223534_223535insTTGTTT	NA	NA
CCMV_BAC_169	225255	C	T	PASS	1	9116	synonymous_variant	LOW	c.45G>A	p.Arg15Arg	US26
CCMV_BAC_169	225407	G	A	PASS	1	8431	intergenic_region	MODIFIER	n.225407G>A	NA	NA
CCMV_BAC_169	225492	C	G	PASS	1	8503	intergenic_region	MODIFIER	n.225492C>G	NA	NA
CCMV_BAC_169	225496	T	C	PASS	1	8492	intergenic_region	MODIFIER	n.225496T>C	NA	NA
CCMV_BAC_169	225516	T	C	PASS	1	8583	intergenic_region	MODIFIER	n.225516T>C	NA	NA
CCMV_BAC_169	225535	C	CG	PASS	1	1499	intergenic_region	MODIFIER	n.225535_225536insG	NA	NA
CCMV_BAC_169	225564	A	G	PASS	1	8745	intergenic_region	MODIFIER	n.225564A>G	NA	NA
CCMV_BAC_169	226194	A	G	PASS	1	8678	missense_variant	MODERATE	c.482A>G	p.Lys161Arg	US27
CCMV_BAC_169	226195	A	G	PASS	1	8660	synonymous_variant	LOW	c.483A>G	p.Lys161Lys	US27
CCMV_BAC_169	226235	G	A	PASS	1	9203	missense_variant	MODERATE	c.523G>A	p.Asp175Asn	US27
CCMV_BAC_169	226251	T	C	PASS	1	9307	missense_variant	MODERATE	c.539T>C	p.Val180Ala	US27
CCMV_BAC_169	226672	C	T	PASS	1	9379	synonymous_variant	LOW	c.960C>T	p.Asp320Asp	US27
CCMV_BAC_169	226733	G	A	PASS	1	9339	missense_variant	MODERATE	c.1021G>A	p.Gly341Ser	US27
CCMV_BAC_169	227256	T	C	PASS	1	9598	synonymous_variant	LOW	c.276T>C	p.Asn92Asn	US28
CCMV_BAC_169	228683	G	A	PASS	1	7892	synonymous_variant	LOW	c.489G>A	p.Leu163Leu	US29
CCMV_BAC_169	229299	G	A	PASS	1	8334	missense_variant	MODERATE	c.1105G>A	p.Ala369Thr	US29
CCMV_BAC_169	229536	T	C	PASS	1	8330	synonymous_variant	LOW	c.201T>C	p.Asp67Asp	US30
CCMV_BAC_169	230358	T	C	PASS	1	8925	synonymous_variant	LOW	c.1023T>C	p.Pro341Pro	US30
CCMV_BAC_169	230522	T	C	PASS	1	9235	intergenic_region	MODIFIER	n.230522T>C	NA	NA
CCMV_BAC_169	230623	A	G	PASS	1	9137	synonymous_variant	LOW	c.84A>G	p.Gln28Gln	US31
CCMV_BAC_169	231167	T	C	PASS	1	8607	synonymous_variant	LOW	c.33T>C	p.Asp11Asp	US32
CCMV_BAC_169	232475	G	A	PASS	1	8818	missense_variant	MODERATE	c.166G>A	p.Ala56Thr	US34
CCMV_BAC_169	232854	G	C	PASS	1	9520	synonymous_variant	LOW	c.39G>C	p.Leu13Leu	US34A
CCMV_BAC_169	233140	G	A	PASS	1	9760	intergenic_region	MODIFIER	n.233140G>A	NA	NA
CCMV_BAC_169	233329	G	C	PASS	1	8590	intergenic_region	MODIFIER	n.233329G>C	NA	NA
CCMV_BAC_169	233530	T	C	PASS	1	9688	intergenic_region	MODIFIER	n.233530T>C	NA	NA
CCMV_BAC_169	233551	G	A	PASS	1	9258	intergenic_region	MODIFIER	n.233551G>A	NA	NA
CCMV_BAC_169	233806	T	C	PASS	1	8642	synonymous_variant	LOW	c.2358A>G	p.Pro786Pro	TRS1
CCMV_BAC_169	233929	C	G	PASS	1	8822	synonymous_variant	LOW	c.2235G>C	p.Val745Val	TRS1
CCMV_BAC_169	234268	A	G	PASS	1	8975	synonymous_variant	LOW	c.1896T>C	p.Ser632Ser	TRS1
CCMV_BAC_169	234277	T	C	PASS	1	8409	synonymous_variant	LOW	c.1887A>G	p.Leu629Leu	TRS1
CCMV_BAC_169	54861	C	T	PASS	0.9999	8477	missense_variant	MODERATE	c.262G>A	p.Gly88Ser	UL41
CCMV_BAC_169	63073	G	A	PASS	0.9999	7826	synonymous_variant	LOW	c.945G>A	p.Lys315Lys	UL48
CCMV_BAC_169	63274	T	C	PASS	0.9999	7878	synonymous_variant	LOW	c.1146T>C	p.Ser382Ser	UL48
CCMV_BAC_169	63886	T	C	PASS	0.9999	8999	synonymous_variant	LOW	c.1758T>C	p.Asp586Asp	UL48
CCMV_BAC_169	63967	G	A	PASS	0.9999	8785	synonymous_variant	LOW	c.1839G>A	p.Gln613Gln	UL48
CCMV_BAC_169	64343	C	T	PASS	0.9999	8720	synonymous_variant	LOW	c.2215C>T	p.Leu739Leu	UL48
CCMV_BAC_169	64513	G	A	PASS	0.9999	8468	synonymous_variant	LOW	c.2385G>A	p.Thr795Thr	UL48
CCMV_BAC_169	64840	A	G	PASS	0.9999	8153	synonymous_variant	LOW	c.2712A>G	p.Ala904Ala	UL48
CCMV_BAC_169	64845	G	C	PASS	0.9999	8253	missense_variant	MODERATE	c.2717G>C	p.Gly906Ala	UL48
CCMV_BAC_169	64897	T	C	PASS	0.9999	8641	synonymous_variant	LOW	c.2769T>C	p.Ser923Ser	UL48
CCMV_BAC_169	65137	C	T	PASS	0.9999	7786	synonymous_variant	LOW	c.3009C>T	p.His1003His	UL48
CCMV_BAC_169	65242	A	G	PASS	0.9999	8246	synonymous_variant	LOW	c.3114A>G	p.Ser1038Ser	UL48
CCMV_BAC_169	65686	A	G	PASS	0.9999	8497	synonymous_variant	LOW	c.3558A>G	p.Leu1186Leu	UL48
CCMV_BAC_169	65695	C	A	PASS	0.9999	8344	synonymous_variant	LOW	c.3567C>A	p.Ala1189Ala	UL48
CCMV_BAC_169	65773	G	A	PASS	0.9999	8037	synonymous_variant	LOW	c.3645G>A	p.Lys1215Lys	UL48
CCMV_BAC_169	65776	G	A	PASS	0.9999	8101	synonymous_variant	LOW	c.3648G>A	p.Lys1216Lys	UL48
CCMV_BAC_169	65920	G	A	PASS	0.9999	8406	synonymous_variant	LOW	c.3792G>A	p.Lys1264Lys	UL48
CCMV_BAC_169	65923	C	T	PASS	0.9999	8332	synonymous_variant	LOW	c.3795C>T	p.Ala1265Ala	UL48
CCMV_BAC_169	66043	A	G	PASS	0.9999	8524	synonymous_variant	LOW	c.3915A>G	p.Glu1305Glu	UL48
CCMV_BAC_169	66133	C	T	PASS	0.9999	8355	synonymous_variant	LOW	c.4005C>T	p.Thr1335Thr	UL48
CCMV_BAC_169	66163	G	A	PASS	0.9999	7549	synonymous_variant	LOW	c.4035G>A	p.Leu1345Leu	UL48
CCMV_BAC_169	66269	A	G	PASS	0.9999	7810	missense_variant	MODERATE	c.4141A>G	p.Thr1381Ala	UL48
CCMV_BAC_169	66544	A	G	PASS	0.9999	8172	synonymous_variant	LOW	c.4416A>G	p.Gln1472Gln	UL48
CCMV_BAC_169	66545	T	C	PASS	0.9999	8155	synonymous_variant	LOW	c.4417T>C	p.Leu1473Leu	UL48
CCMV_BAC_169	67186	T	C	PASS	0.9999	8107	synonymous_variant	LOW	c.5058T>C	p.Phe1686Phe	UL48
CCMV_BAC_169	67445	T	G	PASS	0.9999	8632	missense_variant	MODERATE	c.5317T>G	p.Leu1773Val	UL48
CCMV_BAC_169	67558	C	T	PASS	0.9999	8948	synonymous_variant	LOW	c.5430C>T	p.Phe1810Phe	UL48
CCMV_BAC_169	67993	C	T	PASS	0.9999	9044	synonymous_variant	LOW	c.5865C>T	p.Thr1955Thr	UL48
CCMV_BAC_169	68023	T	C	PASS	0.9999	9312	synonymous_variant	LOW	c.5895T>C	p.Ser1965Ser	UL48
CCMV_BAC_169	68173	G	A	PASS	0.9999	9013	synonymous_variant	LOW	c.6045G>A	p.Pro2015Pro	UL48
CCMV_BAC_169	68281	A	G	PASS	0.9999	9240	synonymous_variant	LOW	c.6153A>G	p.Thr2051Thr	UL48
CCMV_BAC_169	68371	G	A	PASS	0.9999	8591	synonymous_variant	LOW	c.6243G>A	p.Leu2081Leu	UL48
CCMV_BAC_169	68563	G	A	PASS	0.9999	8434	synonymous_variant	LOW	c.6435G>A	p.Pro2145Pro	UL48
CCMV_BAC_169	68770	C	A	PASS	0.9999	8455	synonymous_variant	LOW	c.6642C>A	p.Arg2214Arg	UL48
CCMV_BAC_169	68970	G	A	PASS	0.9999	7916	intergenic_region	MODIFIER	n.68970G>A	NA	NA
CCMV_BAC_169	69081	G	T	PASS	0.9999	8091	synonymous_variant	LOW	c.192C>A	p.Ala64Ala	UL48A
CCMV_BAC_169	69231	G	A	PASS	0.9999	7772	synonymous_variant	LOW	c.42C>T	p.Gly14Gly	UL48A
CCMV_BAC_169	69544	G	A	PASS	0.9999	8249	synonymous_variant	LOW	c.1416C>T	p.Ile472Ile	UL49
CCMV_BAC_169	69637	A	G	PASS	0.9999	8168	synonymous_variant	LOW	c.1323T>C	p.Cys441Cys	UL49
CCMV_BAC_169	69973	A	G	PASS	0.9999	8245	synonymous_variant	LOW	c.987T>C	p.Val329Val	UL49
CCMV_BAC_169	72494	A	G	PASS	0.9999	9062	missense_variant	MODERATE	c.167T>C	p.Val56Ala	UL51
CCMV_BAC_169	72963	A	G	PASS	0.9999	7889	synonymous_variant	LOW	c.240A>G	p.Ala80Ala	UL52
CCMV_BAC_169	73099	C	T	PASS	0.9999	7930	synonymous_variant	LOW	c.376C>T	p.Leu126Leu	UL52
CCMV_BAC_169	73119	C	T	PASS	0.9999	7940	synonymous_variant	LOW	c.396C>T	p.Gly132Gly	UL52
CCMV_BAC_169	73881	G	A	PASS	0.9999	7941	synonymous_variant	LOW	c.1158G>A	p.Leu386Leu	UL52
CCMV_BAC_169	74091	A	G	PASS	0.9999	8246	synonymous_variant	LOW	c.1368A>G	p.Val456Val	UL52
CCMV_BAC_169	74235	G	A	PASS	0.9999	7424	synonymous_variant	LOW	c.1512G>A	p.Gly504Gly	UL52
CCMV_BAC_169	75292	T	C	PASS	0.9999	8876	synonymous_variant	LOW	c.654T>C	p.Ile218Ile	UL53
CCMV_BAC_169	76023	A	G	PASS	0.9999	8828	synonymous_variant	LOW	c.3864T>C	p.Asp1288Asp	UL54
CCMV_BAC_169	76416	G	A	PASS	0.9999	8721	synonymous_variant	LOW	c.3471C>T	p.Phe1157Phe	UL54
CCMV_BAC_169	76566	A	G	PASS	0.9999	8573	synonymous_variant	LOW	c.3321T>C	p.Cys1107Cys	UL54
CCMV_BAC_169	77229	G	A	PASS	0.9999	8889	synonymous_variant	LOW	c.2658C>T	p.Val886Val	UL54
CCMV_BAC_169	77523	G	A	PASS	0.9999	8134	synonymous_variant	LOW	c.2364C>T	p.Ile788Ile	UL54
CCMV_BAC_169	77657	A	G	PASS	0.9999	7990	synonymous_variant	LOW	c.2230T>C	p.Leu744Leu	UL54
CCMV_BAC_169	77856	G	A	PASS	0.9999	8185	synonymous_variant	LOW	c.2031C>T	p.Arg677Arg	UL54
CCMV_BAC_169	78543	A	G	PASS	0.9999	8171	synonymous_variant	LOW	c.1344T>C	p.Gly448Gly	UL54
CCMV_BAC_169	79770	A	G	PASS	0.9999	7963	synonymous_variant	LOW	c.117T>C	p.Gly39Gly	UL54
CCMV_BAC_169	80654	G	A	PASS	0.9999	8532	synonymous_variant	LOW	c.2130C>T	p.Asp710Asp	UL55
CCMV_BAC_169	81478	C	G	PASS	0.9999	7780	missense_variant	MODERATE	c.1306G>C	p.Asp436His	UL55
CCMV_BAC_169	81521	T	C	PASS	0.9999	9069	synonymous_variant	LOW	c.1263A>G	p.Gly421Gly	UL55
CCMV_BAC_169	81542	C	T	PASS	0.9999	7919	synonymous_variant	LOW	c.1242G>A	p.Glu414Glu	UL55
CCMV_BAC_169	81656	A	G	PASS	0.9999	7886	synonymous_variant	LOW	c.1128T>C	p.Pro376Pro	UL55
CCMV_BAC_169	81776	A	G	PASS	0.9999	7929	synonymous_variant	LOW	c.1008T>C	p.Asn336Asn	UL55
CCMV_BAC_169	81785	A	G	PASS	0.9999	7725	synonymous_variant	LOW	c.999T>C	p.Asp333Asp	UL55
CCMV_BAC_169	81838	G	A	PASS	0.9999	7017	synonymous_variant	LOW	c.946C>T	p.Leu316Leu	UL55
CCMV_BAC_169	81845	G	A	PASS	0.9999	6680	synonymous_variant	LOW	c.939C>T	p.Thr313Thr	UL55
CCMV_BAC_169	81848	C	A	PASS	0.9999	6679	missense_variant	MODERATE	c.936G>T	p.Lys312Asn	UL55
CCMV_BAC_169	81917	A	G	PASS	0.9999	9073	synonymous_variant	LOW	c.867T>C	p.Ala289Ala	UL55
CCMV_BAC_169	82049	A	G	PASS	0.9999	8412	synonymous_variant	LOW	c.735T>C	p.Leu245Leu	UL55
CCMV_BAC_169	82283	T	C	PASS	0.9999	8991	synonymous_variant	LOW	c.501A>G	p.Pro167Pro	UL55
CCMV_BAC_169	82445	G	T	PASS	0.9999	8317	synonymous_variant	LOW	c.339C>A	p.Pro113Pro	UL55
CCMV_BAC_169	82586	T	A	PASS	0.9999	8442	missense_variant	MODERATE	c.198A>T	p.Glu66Asp	UL55
CCMV_BAC_169	82702	A	C	PASS	0.9999	7066	missense_variant	MODERATE	c.82T>G	p.Ser28Ala	UL55
CCMV_BAC_169	82862	C	A	PASS	0.9999	8643	missense_variant	MODERATE	c.2404G>T	p.Ala802Ser	UL56
CCMV_BAC_169	82893	A	C	PASS	0.9999	8602	synonymous_variant	LOW	c.2373T>G	p.Ser791Ser	UL56
CCMV_BAC_169	83211	A	C	PASS	0.9999	9287	synonymous_variant	LOW	c.2055T>G	p.Val685Val	UL56
CCMV_BAC_169	83804	A	G	PASS	0.9999	8415	synonymous_variant	LOW	c.1462T>C	p.Leu488Leu	UL56
CCMV_BAC_169	84807	T	C	PASS	0.9999	9208	synonymous_variant	LOW	c.459A>G	p.Ala153Ala	UL56
CCMV_BAC_169	84908	A	G	PASS	0.9999	8437	synonymous_variant	LOW	c.358T>C	p.Leu120Leu	UL56
CCMV_BAC_169	204080	T	C	PASS	0.9999	8201	missense_variant	MODERATE	c.342A>G	p.Ile114Met	sopB
CCMV_BAC_169	215608	C	T	PASS	0.9999	8838	intergenic_region	MODIFIER	n.215608C>T	NA	NA
CCMV_BAC_169	218298	T	C	PASS	0.9999	8239	missense_variant	MODERATE	c.1072A>G	p.Asn358Asp	US22
CCMV_BAC_169	219648	G	A	PASS	0.9999	8309	synonymous_variant	LOW	c.1650C>T	p.Arg550Arg	US23
CCMV_BAC_169	219789	C	T	PASS	0.9999	7654	synonymous_variant	LOW	c.1509G>A	p.Leu503Leu	US23
CCMV_BAC_169	220377	T	C	PASS	0.9999	7635	synonymous_variant	LOW	c.921A>G	p.Leu307Leu	US23
CCMV_BAC_169	222555	A	G	PASS	0.9999	7784	synonymous_variant	LOW	c.393T>C	p.Arg131Arg	US24
CCMV_BAC_169	223378	G	C	PASS	0.9999	8181	intergenic_region	MODIFIER	n.223378G>C	NA	NA
CCMV_BAC_169	225484	A	G	PASS	0.9999	8692	intergenic_region	MODIFIER	n.225484A>G	NA	NA
CCMV_BAC_169	226258	T	C	PASS	0.9999	9400	synonymous_variant	LOW	c.546T>C	p.Pro182Pro	US27
CCMV_BAC_169	226729	T	C	PASS	0.9999	9253	synonymous_variant	LOW	c.1017T>C	p.Tyr339Tyr	US27
CCMV_BAC_169	228349	G	C	PASS	0.9999	8315	missense_variant	MODERATE	c.155G>C	p.Ser52Thr	US29
CCMV_BAC_169	228648	C	G	PASS	0.9999	8033	missense_variant	MODERATE	c.454C>G	p.Leu152Val	US29
CCMV_BAC_169	230304	C	T	PASS	0.9999	8768	synonymous_variant	LOW	c.969C>T	p.Thr323Thr	US30
CCMV_BAC_169	232498	A	C	PASS	0.9999	8681	synonymous_variant	LOW	c.189A>C	p.Arg63Arg	US34
CCMV_BAC_169	232526	A	G	PASS	0.9999	8709	missense_variant	MODERATE	c.217A>G	p.Lys73Glu	US34
CCMV_BAC_169	233944	A	G	PASS	0.9999	8716	synonymous_variant	LOW	c.2220T>C	p.Ser740Ser	TRS1
CCMV_BAC_169	234276	T	C	PASS	0.9999	8413	missense_variant	MODERATE	c.1888A>G	p.Ser630Gly	TRS1
CCMV_BAC_169	64060	C	T	PASS	0.9998	8489	synonymous_variant	LOW	c.1932C>T	p.Ala644Ala	UL48
CCMV_BAC_169	64375	A	G	PASS	0.9998	8846	synonymous_variant	LOW	c.2247A>G	p.Ser749Ser	UL48
CCMV_BAC_169	64417	G	A	PASS	0.9998	8810	synonymous_variant	LOW	c.2289G>A	p.Leu763Leu	UL48
CCMV_BAC_169	64837	G	C	PASS	0.9998	8140	synonymous_variant	LOW	c.2709G>C	p.Ala903Ala	UL48
CCMV_BAC_169	66025	A	G	PASS	0.9998	8327	synonymous_variant	LOW	c.3897A>G	p.Val1299Val	UL48
CCMV_BAC_169	66073	G	A	PASS	0.9998	8461	synonymous_variant	LOW	c.3945G>A	p.Lys1315Lys	UL48
CCMV_BAC_169	66310	A	C	PASS	0.9998	8604	synonymous_variant	LOW	c.4182A>C	p.Val1394Val	UL48
CCMV_BAC_169	66967	G	A	PASS	0.9998	8449	synonymous_variant	LOW	c.4839G>A	p.Thr1613Thr	UL48
CCMV_BAC_169	67095	A	G	PASS	0.9998	8095	missense_variant	MODERATE	c.4967A>G	p.Lys1656Arg	UL48
CCMV_BAC_169	67792	G	A	PASS	0.9998	9003	synonymous_variant	LOW	c.5664G>A	p.Leu1888Leu	UL48
CCMV_BAC_169	67978	G	A	PASS	0.9998	8993	synonymous_variant	LOW	c.5850G>A	p.Glu1950Glu	UL48
CCMV_BAC_169	69162	T	A	PASS	0.9998	6663	missense_variant	MODERATE	c.111A>T	p.Glu37Asp	UL48A
CCMV_BAC_169	74049	G	A	PASS	0.9998	8425	synonymous_variant	LOW	c.1326G>A	p.Leu442Leu	UL52
CCMV_BAC_169	74109	C	G	PASS	0.9998	8034	synonymous_variant	LOW	c.1386C>G	p.Arg462Arg	UL52
CCMV_BAC_169	74845	G	A	PASS	0.9998	8409	synonymous_variant	LOW	c.207G>A	p.Ser69Ser	UL53
CCMV_BAC_169	75730	A	G	PASS	0.9998	8171	synonymous_variant	LOW	c.1092A>G	p.Thr364Thr	UL53
CCMV_BAC_169	76085	G	A	PASS	0.9998	9081	synonymous_variant	LOW	c.3802C>T	p.Leu1268Leu	UL54
CCMV_BAC_169	77874	A	C	PASS	0.9998	8248	synonymous_variant	LOW	c.2013T>G	p.Leu671Leu	UL54
CCMV_BAC_169	78789	G	A	PASS	0.9998	8440	synonymous_variant	LOW	c.1098C>T	p.Ile366Ile	UL54
CCMV_BAC_169	79209	G	A	PASS	0.9998	8079	synonymous_variant	LOW	c.678C>T	p.Gly226Gly	UL54
CCMV_BAC_169	81319	G	A	PASS	0.9998	8685	synonymous_variant	LOW	c.1465C>T	p.Leu489Leu	UL55
CCMV_BAC_169	81420	G	C	PASS	0.9998	6536	missense_variant	MODERATE	c.1364C>G	p.Thr455Ser	UL55
CCMV_BAC_169	81424	C	T	PASS	0.9998	6322	missense_variant	MODERATE	c.1360G>A	p.Gly454Ser	UL55
CCMV_BAC_169	81484	G	A	PASS	0.9998	8713	synonymous_variant	LOW	c.1300C>T	p.Leu434Leu	UL55
CCMV_BAC_169	81620	C	T	PASS	0.9998	8430	synonymous_variant	LOW	c.1164G>A	p.Lys388Lys	UL55
CCMV_BAC_169	186643	C	A	PASS	0.9998	8591	missense_variant	MODERATE	c.980G>T	p.Gly327Val	UL141
CCMV_BAC_169	226703	C	G	PASS	0.9998	9312	missense_variant	MODERATE	c.991C>G	p.Leu331Val	US27
CCMV_BAC_169	228361	G	T	PASS	0.9998	8394	missense_variant	MODERATE	c.167G>T	p.Gly56Val	US29
CCMV_BAC_169	232547	C	T	PASS	0.9998	8543	missense_variant	MODERATE	c.238C>T	p.Pro80Ser	US34
CCMV_BAC_169	65120	C	T	PASS	0.9997	7449	synonymous_variant	LOW	c.2992C>T	p.Leu998Leu	UL48
CCMV_BAC_169	66165	G	A	PASS	0.9997	7460	missense_variant	MODERATE	c.4037G>A	p.Arg1346His	UL48
CCMV_BAC_169	67414	T	C	PASS	0.9997	8643	synonymous_variant	LOW	c.5286T>C	p.Pro1762Pro	UL48
CCMV_BAC_169	68170	C	T	PASS	0.9997	9003	synonymous_variant	LOW	c.6042C>T	p.Asn2014Asn	UL48
CCMV_BAC_169	69161	G	T	PASS	0.9997	6663	missense_variant	MODERATE	c.112C>A	p.Leu38Met	UL48A
CCMV_BAC_169	71411	C	T	PASS	0.9997	7843	synonymous_variant	LOW	c.738G>A	p.Leu246Leu	UL50
CCMV_BAC_169	81093	T	C	PASS	0.9997	8665	missense_variant	MODERATE	c.1691A>G	p.His564Arg	UL55
CCMV_BAC_169	81473	C	T	PASS	0.9997	7937	synonymous_variant	LOW	c.1311G>A	p.Leu437Leu	UL55
CCMV_BAC_169	81476	A	C	PASS	0.9997	7684	missense_variant	MODERATE	c.1308T>G	p.Asp436Glu	UL55
CCMV_BAC_169	81548	C	T	PASS	0.9997	7773	synonymous_variant	LOW	c.1236G>A	p.Lys412Lys	UL55
CCMV_BAC_169	81607	T	A	PASS	0.9997	7352	missense_variant	MODERATE	c.1177A>T	p.Thr393Ser	UL55
CCMV_BAC_169	81868	G	T	PASS	0.9997	8929	missense_variant	MODERATE	c.916C>A	p.Gln306Lys	UL55
CCMV_BAC_169	82658	T	G	PASS	0.9997	3101	synonymous_variant	LOW	c.126A>C	p.Pro42Pro	UL55
CCMV_BAC_169	229101	C	T	PASS	0.9997	7688	missense_variant	MODERATE	c.907C>T	p.Pro303Ser	US29
CCMV_BAC_169	231500	T	A	PASS	0.9997	9192	missense_variant	MODERATE	c.366T>A	p.Ser122Arg	US32
CCMV_BAC_169	338	A	C	MQFilter	0.9996	2525	intergenic_region	MODIFIER	n.338A>C	NA	NA
CCMV_BAC_169	66095	T	G	PASS	0.9996	8349	missense_variant	MODERATE	c.3967T>G	p.Trp1323Gly	UL48
CCMV_BAC_169	68117	A	C	PASS	0.9996	9424	missense_variant	MODERATE	c.5989A>C	p.Asn1997His	UL48
CCMV_BAC_169	68571	C	T	PASS	0.9996	8517	missense_variant	MODERATE	c.6443C>T	p.Thr2148Ile	UL48
CCMV_BAC_169	69309	T	G	PASS	0.9996	8024	missense_variant	MODERATE	c.1651A>C	p.Asn551His	UL49
CCMV_BAC_169	76688	A	C	PASS	0.9996	7577	missense_variant	MODERATE	c.3199T>G	p.Trp1067Gly	UL54
CCMV_BAC_169	81638	T	G	PASS	0.9996	7235	synonymous_variant	LOW	c.1146A>C	p.Pro382Pro	UL55
CCMV_BAC_169	81646	A	T	PASS	0.9996	7708	missense_variant	MODERATE	c.1138T>A	p.Ser380Thr	UL55
CCMV_BAC_169	81680	G	A	PASS	0.9996	8386	synonymous_variant	LOW	c.1104C>T	p.Ala368Ala	UL55
CCMV_BAC_169	82701	G	A	PASS	0.9996	7062	missense_variant	MODERATE	c.83C>T	p.Ser28Leu	UL55
CCMV_BAC_169	64369	C	A	PASS	0.9995	8884	synonymous_variant	LOW	c.2241C>A	p.Arg747Arg	UL48
CCMV_BAC_169	66273	C	A	PASS	0.9995	8057	missense_variant	MODERATE	c.4145C>A	p.Ala1382Glu	UL48
CCMV_BAC_169	76920	C	T	PASS	0.9995	8858	synonymous_variant	LOW	c.2967G>A	p.Glu989Glu	UL54
CCMV_BAC_169	77517	C	A	PASS	0.9995	8099	synonymous_variant	LOW	c.2370G>T	p.Ser790Ser	UL54
CCMV_BAC_169	81653	A	C	PASS	0.9995	7790	synonymous_variant	LOW	c.1131T>G	p.Val377Val	UL55
CCMV_BAC_169	90361	T	G	PASS	0.9995	7845	intergenic_region	MODIFIER	n.90361T>G	NA	NA
CCMV_BAC_169	221669	A	G	PASS	0.9995	8569	synonymous_variant	LOW	c.1279T>C	p.Leu427Leu	US24
CCMV_BAC_169	69192	G	A	PASS	0.9994	6675	synonymous_variant	LOW	c.81C>T	p.Val27Val	UL48A
CCMV_BAC_169	82649	A	G	PASS	0.9994	3220	synonymous_variant	LOW	c.135T>C	p.Ser45Ser	UL55
CCMV_BAC_169	90295	T	A	PASS	0.9994	7757	intergenic_region	MODIFIER	n.90295T>A	NA	NA
CCMV_BAC_169	200388	T	G	MQFilter	0.9994	1541	intergenic_region	MODIFIER	n.200388T>G	NA	NA
CCMV_BAC_169	221589	G	A	PASS	0.9994	8594	synonymous_variant	LOW	c.1359C>T	p.Arg453Arg	US24
CCMV_BAC_169	230239	A	C	PASS	0.9994	7935	missense_variant	MODERATE	c.904A>C	p.Ile302Leu	US30
CCMV_BAC_169	65767	A	T	PASS	0.9993	8240	synonymous_variant	LOW	c.3639A>T	p.Pro1213Pro	UL48
CCMV_BAC_169	69137	G	GCGT	PASS	0.9993	1398	conservative_inframe_insertion	MODERATE	c.135_136insACG	p.His45_His	UL48A
CCMV_BAC_169	69166	G	T	PASS	0.9993	6841	missense_variant	MODERATE	c.107C>A	p.Thr36Asn	UL48A
CCMV_BAC_169	71548	T	G	PASS	0.9993	7590	missense_variant	MODERATE	c.601A>C	p.Ser201Arg	UL50
CCMV_BAC_169	67429	G	T	PASS	0.9992	8671	synonymous_variant	LOW	c.5301G>T	p.Thr1767Thr	UL48
CCMV_BAC_169	79674	A	ACTGCCG	PASS	0.9992	1234	disruptive_inframe_insertion	MODERATE	c.207_212dupCGGCAG	p.Ser71_Ser	UL54
CCMV_BAC_169	66004	G	T	PASS	0.9991	8545	missense_variant	MODERATE	c.3876G>T	p.Gln1292His	UL48
CCMV_BAC_169	66109	A	T	PASS	0.9991	7634	missense_variant	MODERATE	c.3981A>T	p.Glu1327Asp	UL48
CCMV_BAC_169	233553	A	C	PASS	0.9991	9218	intergenic_region	MODIFIER	n.233553A>C	NA	NA
CCMV_BAC_169	77181	G	T	PASS	0.999	8631	synonymous_variant	LOW	c.2706C>A	p.Pro902Pro	UL54
CCMV_BAC_169	69145	T	C	PASS	0.9989	4599	missense_variant	MODERATE	c.128A>G	p.Asn43Ser	UL48A
CCMV_BAC_169	213	C	G	MQFilter	0.9987	797	intergenic_region	MODIFIER	n.213C>G	NA	NA
CCMV_BAC_169	223511	A	T	PASS	0.9987	8463	intergenic_region	MODIFIER	n.223511A>T	NA	NA
CCMV_BAC_169	225532	TC	T	PASS	0.9987	1498	intergenic_region	MODIFIER	n.225533delC	NA	NA
CCMV_BAC_169	78584	C	A	PASS	0.9986	7256	missense_variant	MODERATE	c.1303G>T	p.Ala435Ser	UL54
CCMV_BAC_169	196	T	C	MQFilter	0.9984	629	intergenic_region	MODIFIER	n.196T>C	NA	NA
CCMV_BAC_169	69143	T	C	PASS	0.9982	4467	missense_variant	MODERATE	c.130A>G	p.Asn44Asp	UL48A
CCMV_BAC_169	65512	C	A	PASS	0.998	7880	synonymous_variant	LOW	c.3384C>A	p.Val1128Val	UL48
CCMV_BAC_169	76848	C	CCCT	PASS	0.9979	1403	disruptive_inframe_insertion	MODERATE	c.3036_3038dupAGG	p.Gly1013dup	UL54
CCMV_BAC_169	81554	G	T	PASS	0.9975	7986	missense_variant	MODERATE	c.1230C>A	p.His410Gln	UL55
CCMV_BAC_169	79974	G	GTT	PASS	0.9965	1686	intergenic_region	MODIFIER	n.79974_79975insTT	NA	NA
CCMV_BAC_169	223532	A	ATAT	PASS	0.9954	1308	intergenic_region	MODIFIER	n.223532_223533insTAT	NA	NA
CCMV_BAC_169	63028	G	T	PASS	0.9951	7570	synonymous_variant	LOW	c.900G>T	p.Pro300Pro	UL48
CCMV_BAC_169	76857	A	T	PASS	0.9944	8657	synonymous_variant	LOW	c.3030T>A	p.Gly1010Gly	UL54
CCMV_BAC_169	75742	C	CCACCAT	PASS	0.9931	1432	disruptive_inframe_insertion	MODERATE	c.1107_1112dupCCATCA	p.His370_His	UL53
CCMV_BAC_169	68632	TCAG	T	PASS	0.993	1425	disruptive_inframe_deletion	MODERATE	c.6512_6514delAGC	p.Gln2171del	UL48
CCMV_BAC_169	81709	G	A	PASS	0.9922	7134	missense_variant	MODERATE	c.1075C>T	p.Leu359Phe	UL55
CCMV_BAC_169	81708	A	T	PASS	0.992	7173	missense_variant	MODERATE	c.1076T>A	p.Leu359His	UL55
CCMV_BAC_169	223473	C	CA	PASS	0.9905	1355	intergenic_region	MODIFIER	n.223473_223474insA	NA	NA
CCMV_BAC_169	85656	GCGCCGC	G	PASS	0.9895	1417	disruptive_inframe_deletion	MODERATE	c.3485_3490delGCGGCG	p.Gly1162_Gly	UL57
CCMV_BAC_169	81399	C	G	PASS	0.9883	8275	missense_variant	MODERATE	c.1385G>C	p.Ser462Thr	UL55
CCMV_BAC_169	81641	G	A	PASS	0.9865	7375	synonymous_variant	LOW	c.1143C>T	p.Asp381Asp	UL55
CCMV_BAC_169	79982	G	T	PASS	0.9835	8023	intergenic_region	MODIFIER	n.79982G>T	NA	NA
CCMV_BAC_169	18495	TA	T	PASS	0.9708	1397	intergenic_region	MODIFIER	n.18496delA	NA	NA
CCMV_BAC_169	200716	G	C	PASS	0.9705	3588	intergenic_region	MODIFIER	n.200716G>C	NA	NA
CCMV_BAC_169	200513	G	C	MQFilter	0.9462	2357	intergenic_region	MODIFIER	n.200513G>C	NA	NA
CCMV_BAC_169	200530	A	G	MQFilter	0.9389	2629	intergenic_region	MODIFIER	n.200530A>G	NA	NA
CCMV_BAC_169	236695	CGT	C	PASS	0.9072	1124	intergenic_region	MODIFIER	n.236696_236697delGT	NA	NA
CCMV_BAC_169	236687	A	AG	PASS	0.8952	1127	intergenic_region	MODIFIER	n.236687_236688insG	NA	NA
CCMV_BAC_169	200699	C	T	PASS	0.8877	2657	intergenic_region	MODIFIER	n.200699C>T	NA	NA
CCMV_BAC_169	236745	T	C	PASS	0.8733	3032	intergenic_region	MODIFIER	n.236745T>C	NA	NA
CCMV_BAC_169	236762	C	G	PASS	0.8691	2609	intergenic_region	MODIFIER	n.236762C>G	NA	NA
CCMV_BAC_169	236635	C	CAA	PASS	0.8328	1016	intergenic_region	MODIFIER	n.236635_236636insAA	NA	NA
CCMV_BAC_169	236630	CGTGT	C	PASS	0.8256	1013	intergenic_region	MODIFIER	n.236631_236634delGTGT	NA	NA
CCMV_BAC_169	236627	G	GA	PASS	0.8241	1012	intergenic_region	MODIFIER	n.236627_236628insA	NA	NA
CCMV_BAC_169	236624	G	GAA	PASS	0.8066	980	intergenic_region	MODIFIER	n.236624_236625insAA	NA	NA
CCMV_BAC_169	236619	G	GC	PASS	0.8025	951	intergenic_region	MODIFIER	n.236619_236620insC	NA	NA
CCMV_BAC_169	200577	TAC	T	PASS	0.7981	1012	intergenic_region	MODIFIER	n.200578_200579delAC	NA	NA
CCMV_BAC_169	200587	T	TC	PASS	0.7839	943	intergenic_region	MODIFIER	n.200587_200588insC	NA	NA
CCMV_BAC_169	200553	T	C	FSFilter	0.7836	1984	intergenic_region	MODIFIER	n.200553T>C	NA	NA
CCMV_BAC_169	200550	T	C	FSFilter	0.7824	1992	intergenic_region	MODIFIER	n.200550T>C	NA	NA
CCMV_BAC_169	200556	C	T	FSFilter	0.7687	1904	intergenic_region	MODIFIER	n.200556C>T	NA	NA
CCMV_BAC_169	236559	C	G	PASS	0.7578	4280	intergenic_region	MODIFIER	n.236559C>G	NA	NA
CCMV_BAC_169	200615	G	C	PASS	0.7491	2090	intergenic_region	MODIFIER	n.200615G>C	NA	NA
CCMV_BAC_169	200647	G	GT	ReadPosFilter	0.7455	955	intergenic_region	MODIFIER	n.200647_200648insT	NA	NA
CCMV_BAC_169	200652	C	CG	PASS	0.7423	982	intergenic_region	MODIFIER	n.200652_200653insG	NA	NA
CCMV_BAC_169	200650	A	ATT	PASS	0.7398	944	intergenic_region	MODIFIER	n.200650_200651insTT	NA	NA
CCMV_BAC_169	200640	GACAC	G	PASS	0.7371	945	intergenic_region	MODIFIER	n.200641_200644delACAC	NA	NA
CCMV_BAC_169	200639	C	CTT	PASS	0.7358	944	intergenic_region	MODIFIER	n.200639_200640insTT	NA	NA
CCMV_BAC_169	200599	T	G	PASS	0.7337	1783	intergenic_region	MODIFIER	n.200599T>G	NA	NA
CCMV_BAC_169	236725	A	G	PASS	0.7208	2370	intergenic_region	MODIFIER	n.236725A>G	NA	NA
CCMV_BAC_169	236722	A	G	PASS	0.7165	2366	intergenic_region	MODIFIER	n.236722A>G	NA	NA
CCMV_BAC_169	236719	G	A	PASS	0.6987	2263	intergenic_region	MODIFIER	n.236719G>A	NA	NA
CCMV_BAC_169	200664	T	C	FSFilter	0.6894	961	intergenic_region	MODIFIER	n.200664T>C	NA	NA
CCMV_BAC_169	236576	G	A	PASS	0.6606	3128	intergenic_region	MODIFIER	n.236576G>A	NA	NA
CCMV_BAC_169	236660	C	G	PASS	0.6028	2293	intergenic_region	MODIFIER	n.236660C>G	NA	NA
CCMV_BAC_169	236676	A	C	PASS	0.5953	1955	intergenic_region	MODIFIER	n.236676A>C	NA	NA
CCMV_BAC_169	200566	T	C	FSFilter	0.5749	752	intergenic_region	MODIFIER	n.200566T>C	NA	NA
CCMV_BAC_169	200568	T	C	FSFilter	0.564	723	intergenic_region	MODIFIER	n.200568T>C	NA	NA
CCMV_BAC_169	200575	C	T	FSFilter	0.556	710	intergenic_region	MODIFIER	n.200575C>T	NA	NA
CCMV_BAC_169	200582	A	G	FSFilter	0.551	718	intergenic_region	MODIFIER	n.200582A>G	NA	NA
CCMV_BAC_169	200570	G	T	FSFilter	0.5507	711	intergenic_region	MODIFIER	n.200570G>T	NA	NA
CCMV_BAC_169	200585	T	C	FSFilter	0.5387	710	intergenic_region	MODIFIER	n.200585T>C	NA	NA
CCMV_BAC_169	236709	A	G	PASS	0.4763	895	intergenic_region	MODIFIER	n.236709A>G	NA	NA
CCMV_BAC_169	236707	A	G	PASS	0.4662	870	intergenic_region	MODIFIER	n.236707A>G	NA	NA
CCMV_BAC_169	236700	G	A	PASS	0.4597	862	intergenic_region	MODIFIER	n.236700G>A	NA	NA
CCMV_BAC_169	236705	C	A	PASS	0.4541	855	intergenic_region	MODIFIER	n.236705C>A	NA	NA
CCMV_BAC_169	236611	A	G	FSFilter	0.4465	1256	intergenic_region	MODIFIER	n.236611A>G	NA	NA
CCMV_BAC_169	236693	T	C	PASS	0.4383	863	intergenic_region	MODIFIER	n.236693T>C	NA	NA
CCMV_BAC_169	236690	A	G	PASS	0.4278	862	intergenic_region	MODIFIER	n.236690A>G	NA	NA
CCMV_BAC_169	200633	G	C	ReadPosFilter	0.089	74	intergenic_region	MODIFIER	n.200633G>C	NA	NA
CCMV_BAC_169	200632	C	A	ReadPosFilter	0.0803	67	intergenic_region	MODIFIER	n.200632C>A	NA	NA
CCMV_BAC_169	200654	T	G	ReadPosFilter	0.0626	46	intergenic_region	MODIFIER	n.200654T>G	NA	NA
CCMV_BAC_169	236643	G	T	PASS	0.0523	92	intergenic_region	MODIFIER	n.236643G>T	NA	NA
CCMV_BAC_169	236642	C	G	PASS	0.0503	89	intergenic_region	MODIFIER	n.236642C>G	NA	NA
CCMV_BAC_169	236622	A	C	ReadPosFilter	0.0202	36	intergenic_region	MODIFIER	n.236622A>C	NA	NA

## Sheet: 177_sheet3
S1 Table. Variant analysis of CCMV BAC clones and the parental CCMV Heberling stock. Variant analysis of CCMV BAC-165 (sheet 1), BAC-169 (sheet 2), BAC-177 (sheet 3), BAC-185 (sheet 4), BAC-208 (sheet 5), Heberling stock (sheet 6) and BAC-Phan9 (sheet 7). BAC variations not found in the CCMV Heberling stock are marked yellow.
#SAMPLE	POSITION	REFERENCE BASE	OBSERVED BASE	FILTER	MUTATION FREQUENCY	COVERAGE	EFFECT	IMPACT	CODON CHANGE	AMINO ACID CHANGE	GENE NAME
CCMV_BAC_177	54861	C	T	PASS	1	6134	missense_variant	MODERATE	c.262G>A	p.Gly88Ser	UL41
CCMV_BAC_177	72271	G	A	PASS	1	6846	synonymous_variant	LOW	c.390C>T	p.Arg130Arg	UL51
CCMV_BAC_177	72494	A	G	PASS	1	6553	missense_variant	MODERATE	c.167T>C	p.Val56Ala	UL51
CCMV_BAC_177	73099	C	T	PASS	1	5663	synonymous_variant	LOW	c.376C>T	p.Leu126Leu	UL52
CCMV_BAC_177	73119	C	T	PASS	1	5649	synonymous_variant	LOW	c.396C>T	p.Gly132Gly	UL52
CCMV_BAC_177	74049	G	A	PASS	1	5999	synonymous_variant	LOW	c.1326G>A	p.Leu442Leu	UL52
CCMV_BAC_177	74091	A	G	PASS	1	5874	synonymous_variant	LOW	c.1368A>G	p.Val456Val	UL52
CCMV_BAC_177	74109	C	G	PASS	1	5735	synonymous_variant	LOW	c.1386C>G	p.Arg462Arg	UL52
CCMV_BAC_177	74235	G	A	PASS	1	5113	synonymous_variant	LOW	c.1512G>A	p.Gly504Gly	UL52
CCMV_BAC_177	74706	A	G	PASS	1	4582	missense_variant	MODERATE	c.68A>G	p.Asn23Ser	UL53
CCMV_BAC_177	74845	G	A	PASS	1	5745	synonymous_variant	LOW	c.207G>A	p.Ser69Ser	UL53
CCMV_BAC_177	74860	T	C	PASS	1	5869	synonymous_variant	LOW	c.222T>C	p.Tyr74Tyr	UL53
CCMV_BAC_177	75292	T	C	PASS	1	6365	synonymous_variant	LOW	c.654T>C	p.Ile218Ile	UL53
CCMV_BAC_177	75523	A	G	PASS	1	6125	synonymous_variant	LOW	c.885A>G	p.Val295Val	UL53
CCMV_BAC_177	75730	A	G	PASS	1	5875	synonymous_variant	LOW	c.1092A>G	p.Thr364Thr	UL53
CCMV_BAC_177	75770	A	G	PASS	1	5884	missense_variant	MODERATE	c.1132A>G	p.Thr378Ala	UL53
CCMV_BAC_177	76023	A	G	PASS	1	6324	synonymous_variant	LOW	c.3864T>C	p.Asp1288Asp	UL54
CCMV_BAC_177	76277	A	G	PASS	1	5826	missense_variant	MODERATE	c.3610T>C	p.Trp1204Arg	UL54
CCMV_BAC_177	76323	C	T	PASS	1	5896	synonymous_variant	LOW	c.3564G>A	p.Glu1188Glu	UL54
CCMV_BAC_177	76416	G	A	PASS	1	6305	synonymous_variant	LOW	c.3471C>T	p.Phe1157Phe	UL54
CCMV_BAC_177	76806	A	G	PASS	1	5398	synonymous_variant	LOW	c.3081T>C	p.Thr1027Thr	UL54
CCMV_BAC_177	76821	A	G	PASS	1	5710	synonymous_variant	LOW	c.3066T>C	p.His1022His	UL54
CCMV_BAC_177	76920	C	T	PASS	1	6352	synonymous_variant	LOW	c.2967G>A	p.Glu989Glu	UL54
CCMV_BAC_177	77229	G	A	PASS	1	6306	synonymous_variant	LOW	c.2658C>T	p.Val886Val	UL54
CCMV_BAC_177	135908	A	G	PASS	1	6258	missense_variant	MODERATE	c.4469T>C	p.Phe1490Ser	UL89
CCMV_BAC_177	135908	A	G	PASS	1	6258	missense_variant	MODERATE	c.230A>G	p.Glu77Gly	UL91
CCMV_BAC_177	204080	T	C	PASS	1	6318	missense_variant	MODERATE	c.342A>G	p.Ile114Met	sopB
CCMV_BAC_177	207323	C	CCT	PASS	1	1540	intergenic_region	MODIFIER	n.207323_207324insCT	NA	NA
CCMV_BAC_177	207343	C	CA	PASS	1	1518	intergenic_region	MODIFIER	n.207343_207344insA	NA	NA
CCMV_BAC_177	208851	C	T	PASS	1	6648	synonymous_variant	LOW	c.585C>T	p.Val195Val	CmR
CCMV_BAC_177	215597	C	G	PASS	1	6492	intergenic_region	MODIFIER	n.215597C>G	NA	NA
CCMV_BAC_177	216268	C	T	PASS	1	6448	missense_variant	MODERATE	c.250G>A	p.Glu84Lys	US20
CCMV_BAC_177	218620	A	G	PASS	1	6342	synonymous_variant	LOW	c.750T>C	p.Asp250Asp	US22
CCMV_BAC_177	218890	T	C	PASS	1	5832	synonymous_variant	LOW	c.480A>G	p.Val160Val	US22
CCMV_BAC_177	219013	T	C	PASS	1	5853	synonymous_variant	LOW	c.357A>G	p.Arg119Arg	US22
CCMV_BAC_177	219648	G	A	PASS	1	5897	synonymous_variant	LOW	c.1650C>T	p.Arg550Arg	US23
CCMV_BAC_177	219768	G	A	PASS	1	5543	synonymous_variant	LOW	c.1530C>T	p.Gly510Gly	US23
CCMV_BAC_177	219792	A	G	PASS	1	5511	synonymous_variant	LOW	c.1506T>C	p.Arg502Arg	US23
CCMV_BAC_177	220380	A	G	PASS	1	5643	synonymous_variant	LOW	c.918T>C	p.Asp306Asp	US23
CCMV_BAC_177	221105	T	C	PASS	1	5503	missense_variant	MODERATE	c.193A>G	p.Ile65Val	US23
CCMV_BAC_177	221235	G	A	PASS	1	5585	synonymous_variant	LOW	c.63C>T	p.Tyr21Tyr	US23
CCMV_BAC_177	222399	A	G	PASS	1	4327	synonymous_variant	LOW	c.549T>C	p.Arg183Arg	US24
CCMV_BAC_177	222501	G	A	PASS	1	5501	synonymous_variant	LOW	c.447C>T	p.Arg149Arg	US24
CCMV_BAC_177	222555	A	G	PASS	1	5636	synonymous_variant	LOW	c.393T>C	p.Arg131Arg	US24
CCMV_BAC_177	223371	T	C	PASS	1	5906	intergenic_region	MODIFIER	n.223371T>C	NA	NA
CCMV_BAC_177	223378	G	C	PASS	1	6044	intergenic_region	MODIFIER	n.223378G>C	NA	NA
CCMV_BAC_177	223534	A	ATTGTTT	PASS	1	1350	intergenic_region	MODIFIER	n.223534_223535insTTGTTT	NA	NA
CCMV_BAC_177	225255	C	T	PASS	1	6604	synonymous_variant	LOW	c.45G>A	p.Arg15Arg	US26
CCMV_BAC_177	225484	A	G	PASS	1	6341	intergenic_region	MODIFIER	n.225484A>G	NA	NA
CCMV_BAC_177	225496	T	C	PASS	1	6174	intergenic_region	MODIFIER	n.225496T>C	NA	NA
CCMV_BAC_177	225516	T	C	PASS	1	6285	intergenic_region	MODIFIER	n.225516T>C	NA	NA
CCMV_BAC_177	225532	TC	T	PASS	1	1502	intergenic_region	MODIFIER	n.225533delC	NA	NA
CCMV_BAC_177	225535	C	CG	PASS	1	1501	intergenic_region	MODIFIER	n.225535_225536insG	NA	NA
CCMV_BAC_177	226194	A	G	PASS	1	6208	missense_variant	MODERATE	c.482A>G	p.Lys161Arg	US27
CCMV_BAC_177	226251	T	C	PASS	1	6625	missense_variant	MODERATE	c.539T>C	p.Val180Ala	US27
CCMV_BAC_177	226672	C	T	PASS	1	6809	synonymous_variant	LOW	c.960C>T	p.Asp320Asp	US27
CCMV_BAC_177	226703	C	G	PASS	1	6786	missense_variant	MODERATE	c.991C>G	p.Leu331Val	US27
CCMV_BAC_177	226729	T	C	PASS	1	6800	synonymous_variant	LOW	c.1017T>C	p.Tyr339Tyr	US27
CCMV_BAC_177	227256	T	C	PASS	1	7206	synonymous_variant	LOW	c.276T>C	p.Asn92Asn	US28
CCMV_BAC_177	228349	G	C	PASS	1	6104	missense_variant	MODERATE	c.155G>C	p.Ser52Thr	US29
CCMV_BAC_177	229101	C	T	PASS	1	5747	missense_variant	MODERATE	c.907C>T	p.Pro303Ser	US29
CCMV_BAC_177	229299	G	A	PASS	1	6063	missense_variant	MODERATE	c.1105G>A	p.Ala369Thr	US29
CCMV_BAC_177	229536	T	C	PASS	1	6050	synonymous_variant	LOW	c.201T>C	p.Asp67Asp	US30
CCMV_BAC_177	230304	C	T	PASS	1	6422	synonymous_variant	LOW	c.969C>T	p.Thr323Thr	US30
CCMV_BAC_177	230358	T	C	PASS	1	6586	synonymous_variant	LOW	c.1023T>C	p.Pro341Pro	US30
CCMV_BAC_177	230522	T	C	PASS	1	6777	intergenic_region	MODIFIER	n.230522T>C	NA	NA
CCMV_BAC_177	230623	A	G	PASS	1	6767	synonymous_variant	LOW	c.84A>G	p.Gln28Gln	US31
CCMV_BAC_177	231167	T	C	PASS	1	6342	synonymous_variant	LOW	c.33T>C	p.Asp11Asp	US32
CCMV_BAC_177	232475	G	A	PASS	1	6420	missense_variant	MODERATE	c.166G>A	p.Ala56Thr	US34
CCMV_BAC_177	232526	A	G	PASS	1	6387	missense_variant	MODERATE	c.217A>G	p.Lys73Glu	US34
CCMV_BAC_177	232547	C	T	PASS	1	6307	missense_variant	MODERATE	c.238C>T	p.Pro80Ser	US34
CCMV_BAC_177	232854	G	C	PASS	1	7031	synonymous_variant	LOW	c.39G>C	p.Leu13Leu	US34A
CCMV_BAC_177	233329	G	C	PASS	1	6351	intergenic_region	MODIFIER	n.233329G>C	NA	NA
CCMV_BAC_177	233530	T	C	PASS	1	7118	intergenic_region	MODIFIER	n.233530T>C	NA	NA
CCMV_BAC_177	233551	G	A	PASS	1	6785	intergenic_region	MODIFIER	n.233551G>A	NA	NA
CCMV_BAC_177	233929	C	G	PASS	1	6472	synonymous_variant	LOW	c.2235G>C	p.Val745Val	TRS1
CCMV_BAC_177	233944	A	G	PASS	1	6370	synonymous_variant	LOW	c.2220T>C	p.Ser740Ser	TRS1
CCMV_BAC_177	234268	A	G	PASS	1	6591	synonymous_variant	LOW	c.1896T>C	p.Ser632Ser	TRS1
CCMV_BAC_177	234276	T	C	PASS	1	6115	missense_variant	MODERATE	c.1888A>G	p.Ser630Gly	TRS1
CCMV_BAC_177	226258	T	C	PASS	0.9999	6687	synonymous_variant	LOW	c.546T>C	p.Pro182Pro	US27
CCMV_BAC_177	233140	G	A	PASS	0.9999	7240	intergenic_region	MODIFIER	n.233140G>A	NA	NA
CCMV_BAC_177	72963	A	G	PASS	0.9998	5742	synonymous_variant	LOW	c.240A>G	p.Ala80Ala	UL52
CCMV_BAC_177	73411	T	C	PASS	0.9998	6001	synonymous_variant	LOW	c.688T>C	p.Leu230Leu	UL52
CCMV_BAC_177	73881	G	A	PASS	0.9998	5651	synonymous_variant	LOW	c.1158G>A	p.Leu386Leu	UL52
CCMV_BAC_177	75777	T	C	PASS	0.9998	5941	missense_variant	MODERATE	c.1139T>C	p.Val380Ala	UL53
CCMV_BAC_177	75936	C	T	PASS	0.9998	6596	synonymous_variant	LOW	c.3951G>A	p.Ser1317Ser	UL54
CCMV_BAC_177	76085	G	A	PASS	0.9998	6415	synonymous_variant	LOW	c.3802C>T	p.Leu1268Leu	UL54
CCMV_BAC_177	76566	A	G	PASS	0.9998	6300	synonymous_variant	LOW	c.3321T>C	p.Cys1107Cys	UL54
CCMV_BAC_177	76688	A	C	PASS	0.9998	5415	missense_variant	MODERATE	c.3199T>G	p.Trp1067Gly	UL54
CCMV_BAC_177	90295	T	A	PASS	0.9998	5378	intergenic_region	MODIFIER	n.90295T>A	NA	NA
CCMV_BAC_177	210711	C	T	PASS	0.9998	5316	synonymous_variant	LOW	c.108G>A	p.Gln36Gln	US14
CCMV_BAC_177	213561	C	T	PASS	0.9998	6529	missense_variant	MODERATE	c.75G>A	p.Met25Ile	US17
CCMV_BAC_177	218298	T	C	PASS	0.9998	6087	missense_variant	MODERATE	c.1072A>G	p.Asn358Asp	US22
CCMV_BAC_177	219737	A	G	PASS	0.9998	5325	synonymous_variant	LOW	c.1561T>C	p.Leu521Leu	US23
CCMV_BAC_177	220377	T	C	PASS	0.9998	5662	synonymous_variant	LOW	c.921A>G	p.Leu307Leu	US23
CCMV_BAC_177	223475	G	A	PASS	0.9998	6043	intergenic_region	MODIFIER	n.223475G>A	NA	NA
CCMV_BAC_177	225492	C	G	PASS	0.9998	6181	intergenic_region	MODIFIER	n.225492C>G	NA	NA
CCMV_BAC_177	225564	A	G	PASS	0.9998	6349	intergenic_region	MODIFIER	n.225564A>G	NA	NA
CCMV_BAC_177	226195	A	G	PASS	0.9998	6202	synonymous_variant	LOW	c.483A>G	p.Lys161Lys	US27
CCMV_BAC_177	226235	G	A	PASS	0.9998	6576	missense_variant	MODERATE	c.523G>A	p.Asp175Asn	US27
CCMV_BAC_177	228648	C	G	PASS	0.9998	5955	missense_variant	MODERATE	c.454C>G	p.Leu152Val	US29
CCMV_BAC_177	228683	G	A	PASS	0.9998	5816	synonymous_variant	LOW	c.489G>A	p.Leu163Leu	US29
CCMV_BAC_177	230239	A	C	PASS	0.9998	5818	missense_variant	MODERATE	c.904A>C	p.Ile302Leu	US30
CCMV_BAC_177	233806	T	C	PASS	0.9998	6600	synonymous_variant	LOW	c.2358A>G	p.Pro786Pro	TRS1
CCMV_BAC_177	234277	T	C	PASS	0.9998	6117	synonymous_variant	LOW	c.1887A>G	p.Leu629Leu	TRS1
CCMV_BAC_177	74942	C	T	PASS	0.9997	5881	synonymous_variant	LOW	c.304C>T	p.Leu102Leu	UL53
CCMV_BAC_177	77130	G	A	PASS	0.9997	6424	synonymous_variant	LOW	c.2757C>T	p.Cys919Cys	UL54
CCMV_BAC_177	215608	C	T	PASS	0.9997	6384	intergenic_region	MODIFIER	n.215608C>T	NA	NA
CCMV_BAC_177	221669	A	G	PASS	0.9997	6256	synonymous_variant	LOW	c.1279T>C	p.Leu427Leu	US24
CCMV_BAC_177	225407	G	A	PASS	0.9997	6170	intergenic_region	MODIFIER	n.225407G>A	NA	NA
CCMV_BAC_177	226733	G	A	PASS	0.9997	6845	missense_variant	MODERATE	c.1021G>A	p.Gly341Ser	US27
CCMV_BAC_177	228361	G	T	PASS	0.9997	6103	missense_variant	MODERATE	c.167G>T	p.Gly56Val	US29
CCMV_BAC_177	231500	T	A	PASS	0.9997	6738	missense_variant	MODERATE	c.366T>A	p.Ser122Arg	US32
CCMV_BAC_177	232498	A	C	PASS	0.9997	6370	synonymous_variant	LOW	c.189A>C	p.Arg63Arg	US34
CCMV_BAC_177	233553	A	C	PASS	0.9997	6750	intergenic_region	MODIFIER	n.233553A>C	NA	NA
CCMV_BAC_177	74305	C	T	PASS	0.9996	5043	synonymous_variant	LOW	c.1582C>T	p.Leu528Leu	UL52
CCMV_BAC_177	219789	C	T	PASS	0.9996	5519	synonymous_variant	LOW	c.1509G>A	p.Leu503Leu	US23
CCMV_BAC_177	90361	T	G	PASS	0.9995	5490	intergenic_region	MODIFIER	n.90361T>G	NA	NA
CCMV_BAC_177	221589	G	A	PASS	0.9995	6095	synonymous_variant	LOW	c.1359C>T	p.Arg453Arg	US24
CCMV_BAC_177	77181	G	T	PASS	0.9994	6166	synonymous_variant	LOW	c.2706C>A	p.Pro902Pro	UL54
CCMV_BAC_177	223511	A	T	PASS	0.9994	6252	intergenic_region	MODIFIER	n.223511A>T	NA	NA
CCMV_BAC_177	76848	C	CCCT	PASS	0.9993	1479	disruptive_inframe_insertion	MODERATE	c.3036_3038dupAGG	p.Gly1013dup	UL54
CCMV_BAC_177	200716	G	C	PASS	0.9991	3237	intergenic_region	MODIFIER	n.200716G>C	NA	NA
CCMV_BAC_177	75742	C	CCACCAT	PASS	0.9949	1357	disruptive_inframe_insertion	MODERATE	c.1107_1112dupCCATCA	p.His370_His	UL53
CCMV_BAC_177	76857	A	T	PASS	0.9949	6193	synonymous_variant	LOW	c.3030T>A	p.Gly1010Gly	UL54
CCMV_BAC_177	223532	A	ATAT	PASS	0.9946	1294	intergenic_region	MODIFIER	n.223532_223533insTAT	NA	NA
CCMV_BAC_177	223473	C	CA	PASS	0.9891	1357	intergenic_region	MODIFIER	n.223473_223474insA	NA	NA
CCMV_BAC_177	236695	CGT	C	PASS	0.8214	1306	intergenic_region	MODIFIER	n.236696_236697delGT	NA	NA
CCMV_BAC_177	236687	A	AG	PASS	0.8077	1323	intergenic_region	MODIFIER	n.236687_236688insG	NA	NA
CCMV_BAC_177	236559	C	G	PASS	0.7942	3211	intergenic_region	MODIFIER	n.236559C>G	NA	NA
CCMV_BAC_177	236745	T	C	MQFilter	0.7731	2211	intergenic_region	MODIFIER	n.236745T>C	NA	NA
CCMV_BAC_177	213830	CG	C	PASS	0.7527	852	intergenic_region	MODIFIER	n.213831delG	NA	NA
CCMV_BAC_177	236725	A	G	PASS	0.7346	2046	intergenic_region	MODIFIER	n.236725A>G	NA	NA
CCMV_BAC_177	236722	A	G	PASS	0.7292	2047	intergenic_region	MODIFIER	n.236722A>G	NA	NA
CCMV_BAC_177	236719	G	A	PASS	0.7111	1981	intergenic_region	MODIFIER	n.236719G>A	NA	NA
CCMV_BAC_177	236635	C	CAA	PASS	0.7026	1283	intergenic_region	MODIFIER	n.236635_236636insAA	NA	NA
CCMV_BAC_177	236630	CGTGT	C	PASS	0.6987	1285	intergenic_region	MODIFIER	n.236631_236634delGTGT	NA	NA
CCMV_BAC_177	236627	G	GA	PASS	0.6985	1272	intergenic_region	MODIFIER	n.236627_236628insA	NA	NA
CCMV_BAC_177	236576	G	A	PASS	0.6934	2379	intergenic_region	MODIFIER	n.236576G>A	NA	NA
CCMV_BAC_177	236619	G	GC	PASS	0.6931	1276	intergenic_region	MODIFIER	n.236619_236620insC	NA	NA
CCMV_BAC_177	236624	G	GAA	PASS	0.6926	1275	intergenic_region	MODIFIER	n.236624_236625insAA	NA	NA
CCMV_BAC_177	236660	C	G	PASS	0.5801	1763	intergenic_region	MODIFIER	n.236660C>G	NA	NA
CCMV_BAC_177	236676	A	C	PASS	0.5801	1531	intergenic_region	MODIFIER	n.236676A>C	NA	NA
CCMV_BAC_177	236709	A	G	PASS	0.5086	828	intergenic_region	MODIFIER	n.236709A>G	NA	NA
CCMV_BAC_177	236707	A	G	PASS	0.4938	802	intergenic_region	MODIFIER	n.236707A>G	NA	NA
CCMV_BAC_177	236700	G	A	PASS	0.4801	797	intergenic_region	MODIFIER	n.236700G>A	NA	NA
CCMV_BAC_177	236705	C	A	PASS	0.4777	794	intergenic_region	MODIFIER	n.236705C>A	NA	NA
CCMV_BAC_177	236611	A	G	FSFilter	0.464	1006	intergenic_region	MODIFIER	n.236611A>G	NA	NA
CCMV_BAC_177	236693	T	C	PASS	0.464	798	intergenic_region	MODIFIER	n.236693T>C	NA	NA
CCMV_BAC_177	236690	A	G	PASS	0.4501	799	intergenic_region	MODIFIER	n.236690A>G	NA	NA
CCMV_BAC_177	150064	T	A	FSFilter,QDFilter,ReadPosFilter	0.174	760	missense_variant	MODERATE	c.1249T>A	p.Ser417Thr	UL102
CCMV_BAC_177	236643	G	T	PASS	0.0658	98	intergenic_region	MODIFIER	n.236643G>T	NA	NA
CCMV_BAC_177	236642	C	G	PASS	0.0653	97	intergenic_region	MODIFIER	n.236642C>G	NA	NA
CCMV_BAC_177	236622	A	C	ReadPosFilter	0.0267	39	intergenic_region	MODIFIER	n.236622A>C	NA	NA

## Sheet: 185_sheet4
S1 Table. Variant analysis of CCMV BAC clones and the parental CCMV Heberling stock. Variant analysis of CCMV BAC-165 (sheet 1), BAC-169 (sheet 2), BAC-177 (sheet 3), BAC-185 (sheet 4), BAC-208 (sheet 5), Heberling stock (sheet 6) and BAC-Phan9 (sheet 7). BAC variations not found in the CCMV Heberling stock are marked yellow.
#SAMPLE	POSITION	REFERENCE BASE	OBSERVED BASE	FILTER	MUTATION FREQUENCY	COVERAGE	EFFECT	IMPACT	CODON CHANGE	AMINO ACID CHANGE	GENE NAME
CCMV_BAC_185	57133	G	C	PASS	1	6061	missense_variant	MODERATE	c.1039C>G	p.Arg347Gly	UL45
CCMV_BAC_185	63006	T	C	PASS	1	5559	missense_variant	MODERATE	c.878T>C	p.Val293Ala	UL48
CCMV_BAC_185	63013	A	G	PASS	1	5566	synonymous_variant	LOW	c.885A>G	p.Pro295Pro	UL48
CCMV_BAC_185	63131	A	G	PASS	1	6093	missense_variant	MODERATE	c.1003A>G	p.Thr335Ala	UL48
CCMV_BAC_185	63274	T	C	PASS	1	5843	synonymous_variant	LOW	c.1146T>C	p.Ser382Ser	UL48
CCMV_BAC_185	63328	T	C	PASS	1	5933	synonymous_variant	LOW	c.1200T>C	p.Phe400Phe	UL48
CCMV_BAC_185	63479	C	T	PASS	1	6174	synonymous_variant	LOW	c.1351C>T	p.Leu451Leu	UL48
CCMV_BAC_185	63583	A	G	PASS	1	6231	synonymous_variant	LOW	c.1455A>G	p.Lys485Lys	UL48
CCMV_BAC_185	63730	C	T	PASS	1	6337	synonymous_variant	LOW	c.1602C>T	p.Pro534Pro	UL48
CCMV_BAC_185	63886	T	C	PASS	1	6755	synonymous_variant	LOW	c.1758T>C	p.Asp586Asp	UL48
CCMV_BAC_185	63901	A	G	PASS	1	6754	synonymous_variant	LOW	c.1773A>G	p.Glu591Glu	UL48
CCMV_BAC_185	63967	G	A	PASS	1	6691	synonymous_variant	LOW	c.1839G>A	p.Gln613Gln	UL48
CCMV_BAC_185	63971	T	C	PASS	1	6677	synonymous_variant	LOW	c.1843T>C	p.Leu615Leu	UL48
CCMV_BAC_185	64060	C	T	PASS	1	6428	synonymous_variant	LOW	c.1932C>T	p.Ala644Ala	UL48
CCMV_BAC_185	64135	G	A	PASS	1	6626	synonymous_variant	LOW	c.2007G>A	p.Leu669Leu	UL48
CCMV_BAC_185	64258	A	G	PASS	1	6565	synonymous_variant	LOW	c.2130A>G	p.Arg710Arg	UL48
CCMV_BAC_185	64315	A	G	PASS	1	6671	synonymous_variant	LOW	c.2187A>G	p.Val729Val	UL48
CCMV_BAC_185	64343	C	T	PASS	1	6529	synonymous_variant	LOW	c.2215C>T	p.Leu739Leu	UL48
CCMV_BAC_185	64375	A	G	PASS	1	6618	synonymous_variant	LOW	c.2247A>G	p.Ser749Ser	UL48
CCMV_BAC_185	64417	G	A	PASS	1	6562	synonymous_variant	LOW	c.2289G>A	p.Leu763Leu	UL48
CCMV_BAC_185	64489	A	G	PASS	1	6472	synonymous_variant	LOW	c.2361A>G	p.Lys787Lys	UL48
CCMV_BAC_185	64513	G	A	PASS	1	6487	synonymous_variant	LOW	c.2385G>A	p.Thr795Thr	UL48
CCMV_BAC_185	64693	G	A	PASS	1	6004	synonymous_variant	LOW	c.2565G>A	p.Arg855Arg	UL48
CCMV_BAC_185	64786	T	C	PASS	1	6252	synonymous_variant	LOW	c.2658T>C	p.Tyr886Tyr	UL48
CCMV_BAC_185	64840	A	G	PASS	1	5965	synonymous_variant	LOW	c.2712A>G	p.Ala904Ala	UL48
CCMV_BAC_185	64867	C	T	PASS	1	6323	synonymous_variant	LOW	c.2739C>T	p.Thr913Thr	UL48
CCMV_BAC_185	64897	T	C	PASS	1	6435	synonymous_variant	LOW	c.2769T>C	p.Ser923Ser	UL48
CCMV_BAC_185	64945	C	T	PASS	1	6476	synonymous_variant	LOW	c.2817C>T	p.Asp939Asp	UL48
CCMV_BAC_185	65122	A	G	PASS	1	5590	synonymous_variant	LOW	c.2994A>G	p.Leu998Leu	UL48
CCMV_BAC_185	65137	C	T	PASS	1	5826	synonymous_variant	LOW	c.3009C>T	p.His1003His	UL48
CCMV_BAC_185	65173	A	G	PASS	1	5908	synonymous_variant	LOW	c.3045A>G	p.Glu1015Glu	UL48
CCMV_BAC_185	65242	A	G	PASS	1	6173	synonymous_variant	LOW	c.3114A>G	p.Ser1038Ser	UL48
CCMV_BAC_185	65668	A	G	PASS	1	6187	synonymous_variant	LOW	c.3540A>G	p.Gln1180Gln	UL48
CCMV_BAC_185	65686	A	G	PASS	1	6231	synonymous_variant	LOW	c.3558A>G	p.Leu1186Leu	UL48
CCMV_BAC_185	65827	G	A	PASS	1	6360	synonymous_variant	LOW	c.3699G>A	p.Arg1233Arg	UL48
CCMV_BAC_185	65920	G	A	PASS	1	6399	synonymous_variant	LOW	c.3792G>A	p.Lys1264Lys	UL48
CCMV_BAC_185	65973	A	G	PASS	1	6581	missense_variant	MODERATE	c.3845A>G	p.Lys1282Arg	UL48
CCMV_BAC_185	65986	A	G	PASS	1	6564	synonymous_variant	LOW	c.3858A>G	p.Glu1286Glu	UL48
CCMV_BAC_185	66001	A	G	PASS	1	6448	synonymous_variant	LOW	c.3873A>G	p.Leu1291Leu	UL48
CCMV_BAC_185	66027	C	T	PASS	1	6335	missense_variant	MODERATE	c.3899C>T	p.Thr1300Met	UL48
CCMV_BAC_185	66043	A	G	PASS	1	6526	synonymous_variant	LOW	c.3915A>G	p.Glu1305Glu	UL48
CCMV_BAC_185	66079	G	A	PASS	1	6391	synonymous_variant	LOW	c.3951G>A	p.Leu1317Leu	UL48
CCMV_BAC_185	66106	A	G	PASS	1	5727	synonymous_variant	LOW	c.3978A>G	p.Thr1326Thr	UL48
CCMV_BAC_185	66124	G	A	PASS	1	5916	synonymous_variant	LOW	c.3996G>A	p.Thr1332Thr	UL48
CCMV_BAC_185	66125	G	A	PASS	1	5918	missense_variant	MODERATE	c.3997G>A	p.Val1333Ile	UL48
CCMV_BAC_185	66133	C	T	PASS	1	6286	synonymous_variant	LOW	c.4005C>T	p.Thr1335Thr	UL48
CCMV_BAC_185	66142	C	T	PASS	1	6416	synonymous_variant	LOW	c.4014C>T	p.Tyr1338Tyr	UL48
CCMV_BAC_185	66166	T	C	PASS	1	5623	synonymous_variant	LOW	c.4038T>C	p.Arg1346Arg	UL48
CCMV_BAC_185	66181	T	C	PASS	1	6309	synonymous_variant	LOW	c.4053T>C	p.Phe1351Phe	UL48
CCMV_BAC_185	66194	G	A	PASS	1	6270	missense_variant	MODERATE	c.4066G>A	p.Val1356Met	UL48
CCMV_BAC_185	66253	A	G	PASS	1	6476	synonymous_variant	LOW	c.4125A>G	p.Glu1375Glu	UL48
CCMV_BAC_185	66268	A	G	PASS	1	5808	synonymous_variant	LOW	c.4140A>G	p.Arg1380Arg	UL48
CCMV_BAC_185	66269	A	G	PASS	1	5758	missense_variant	MODERATE	c.4141A>G	p.Thr1381Ala	UL48
CCMV_BAC_185	66283	C	CCA	PASS	1	1495	frameshift_variant	HIGH	c.4155_4156insCA	p.Asp1386fs	UL48
CCMV_BAC_185	66286	TAC	T	PASS	1	1485	frameshift_variant	HIGH	c.4159_4160delAC	p.Thr1387fs	UL48
CCMV_BAC_185	66373	A	G	PASS	1	6279	synonymous_variant	LOW	c.4245A>G	p.Thr1415Thr	UL48
CCMV_BAC_185	66499	C	G	PASS	1	6368	synonymous_variant	LOW	c.4371C>G	p.Leu1457Leu	UL48
CCMV_BAC_185	66544	A	G	PASS	1	5985	synonymous_variant	LOW	c.4416A>G	p.Gln1472Gln	UL48
CCMV_BAC_185	66545	T	C	PASS	1	5981	synonymous_variant	LOW	c.4417T>C	p.Leu1473Leu	UL48
CCMV_BAC_185	67057	A	G	PASS	1	6256	synonymous_variant	LOW	c.4929A>G	p.Ala1643Ala	UL48
CCMV_BAC_185	67095	A	G	PASS	1	6157	missense_variant	MODERATE	c.4967A>G	p.Lys1656Arg	UL48
CCMV_BAC_185	67105	A	G	PASS	1	6052	synonymous_variant	LOW	c.4977A>G	p.Ala1659Ala	UL48
CCMV_BAC_185	67144	T	C	PASS	1	6025	synonymous_variant	LOW	c.5016T>C	p.Ala1672Ala	UL48
CCMV_BAC_185	67186	T	C	PASS	1	6173	synonymous_variant	LOW	c.5058T>C	p.Phe1686Phe	UL48
CCMV_BAC_185	67372	G	A	PASS	1	6309	synonymous_variant	LOW	c.5244G>A	p.Leu1748Leu	UL48
CCMV_BAC_185	67414	T	C	PASS	1	6579	synonymous_variant	LOW	c.5286T>C	p.Pro1762Pro	UL48
CCMV_BAC_185	67445	T	G	PASS	1	6567	missense_variant	MODERATE	c.5317T>G	p.Leu1773Val	UL48
CCMV_BAC_185	67492	C	T	PASS	1	6697	synonymous_variant	LOW	c.5364C>T	p.Ile1788Ile	UL48
CCMV_BAC_185	67558	C	T	PASS	1	6826	synonymous_variant	LOW	c.5430C>T	p.Phe1810Phe	UL48
CCMV_BAC_185	67708	A	G	PASS	1	6901	synonymous_variant	LOW	c.5580A>G	p.Leu1860Leu	UL48
CCMV_BAC_185	67792	G	A	PASS	1	6607	synonymous_variant	LOW	c.5664G>A	p.Leu1888Leu	UL48
CCMV_BAC_185	67978	G	A	PASS	1	6678	synonymous_variant	LOW	c.5850G>A	p.Glu1950Glu	UL48
CCMV_BAC_185	68146	A	G	PASS	1	6838	synonymous_variant	LOW	c.6018A>G	p.Gln2006Gln	UL48
CCMV_BAC_185	68170	C	T	PASS	1	6626	synonymous_variant	LOW	c.6042C>T	p.Asn2014Asn	UL48
CCMV_BAC_185	68239	T	C	PASS	1	6734	synonymous_variant	LOW	c.6111T>C	p.Arg2037Arg	UL48
CCMV_BAC_185	68275	T	C	PASS	1	7029	synonymous_variant	LOW	c.6147T>C	p.Val2049Val	UL48
CCMV_BAC_185	68281	A	G	PASS	1	6987	synonymous_variant	LOW	c.6153A>G	p.Thr2051Thr	UL48
CCMV_BAC_185	68317	T	C	PASS	1	6761	synonymous_variant	LOW	c.6189T>C	p.Val2063Val	UL48
CCMV_BAC_185	68434	A	G	PASS	1	6420	synonymous_variant	LOW	c.6306A>G	p.Ala2102Ala	UL48
CCMV_BAC_185	69081	G	T	PASS	1	6107	synonymous_variant	LOW	c.192C>A	p.Ala64Ala	UL48A
CCMV_BAC_185	69137	G	GCGT	PASS	1	1394	conservative_inframe_insertion	MODERATE	c.135_136insACG	p.His45_His	UL48A
CCMV_BAC_185	69162	T	A	PASS	1	5029	missense_variant	MODERATE	c.111A>T	p.Glu37Asp	UL48A
CCMV_BAC_185	69186	GCC	G	PASS	1	1421	frameshift_variant	HIGH	c.85_86delGG	p.Gly29fs	UL48A
CCMV_BAC_185	69189	G	GTC	PASS	1	1422	frameshift_variant	HIGH	c.83_84insGA	p.Gly29fs	UL48A
CCMV_BAC_185	69231	G	A	PASS	1	5844	synonymous_variant	LOW	c.42C>T	p.Gly14Gly	UL48A
CCMV_BAC_185	69544	G	A	PASS	1	6206	synonymous_variant	LOW	c.1416C>T	p.Ile472Ile	UL49
CCMV_BAC_185	69595	G	C	PASS	1	6059	synonymous_variant	LOW	c.1365C>G	p.Gly455Gly	UL49
CCMV_BAC_185	69637	A	G	PASS	1	6235	synonymous_variant	LOW	c.1323T>C	p.Cys441Cys	UL49
CCMV_BAC_185	70052	A	G	PASS	1	6767	missense_variant	MODERATE	c.908T>C	p.Phe303Ser	UL49
CCMV_BAC_185	71411	C	T	PASS	1	5823	synonymous_variant	LOW	c.738G>A	p.Leu246Leu	UL50
CCMV_BAC_185	71548	T	G	PASS	1	5650	missense_variant	MODERATE	c.601A>C	p.Ser201Arg	UL50
CCMV_BAC_185	71558	A	G	PASS	1	5711	synonymous_variant	LOW	c.591T>C	p.Ala197Ala	UL50
CCMV_BAC_185	71608	A	G	PASS	1	5742	missense_variant	MODERATE	c.541T>C	p.Ser181Pro	UL50
CCMV_BAC_185	71682	T	C	PASS	1	6094	missense_variant	MODERATE	c.467A>G	p.Asn156Ser	UL50
CCMV_BAC_185	71795	G	A	PASS	1	6195	synonymous_variant	LOW	c.354C>T	p.Ile118Ile	UL50
CCMV_BAC_185	72963	A	G	PASS	1	6027	synonymous_variant	LOW	c.240A>G	p.Ala80Ala	UL52
CCMV_BAC_185	73119	C	T	PASS	1	6112	synonymous_variant	LOW	c.396C>T	p.Gly132Gly	UL52
CCMV_BAC_185	73411	T	C	PASS	1	6461	synonymous_variant	LOW	c.688T>C	p.Leu230Leu	UL52
CCMV_BAC_185	74049	G	A	PASS	1	6274	synonymous_variant	LOW	c.1326G>A	p.Leu442Leu	UL52
CCMV_BAC_185	74091	A	G	PASS	1	6074	synonymous_variant	LOW	c.1368A>G	p.Val456Val	UL52
CCMV_BAC_185	74305	C	T	PASS	1	5578	synonymous_variant	LOW	c.1582C>T	p.Leu528Leu	UL52
CCMV_BAC_185	74706	A	G	PASS	1	5168	missense_variant	MODERATE	c.68A>G	p.Asn23Ser	UL53
CCMV_BAC_185	74860	T	C	PASS	1	6421	synonymous_variant	LOW	c.222T>C	p.Tyr74Tyr	UL53
CCMV_BAC_185	74942	C	T	PASS	1	6461	synonymous_variant	LOW	c.304C>T	p.Leu102Leu	UL53
CCMV_BAC_185	75292	T	C	PASS	1	6848	synonymous_variant	LOW	c.654T>C	p.Ile218Ile	UL53
CCMV_BAC_185	75523	A	G	PASS	1	6621	synonymous_variant	LOW	c.885A>G	p.Val295Val	UL53
CCMV_BAC_185	75770	A	G	PASS	1	6258	missense_variant	MODERATE	c.1132A>G	p.Thr378Ala	UL53
CCMV_BAC_185	75777	T	C	PASS	1	6339	missense_variant	MODERATE	c.1139T>C	p.Val380Ala	UL53
CCMV_BAC_185	76023	A	G	PASS	1	6712	synonymous_variant	LOW	c.3864T>C	p.Asp1288Asp	UL54
CCMV_BAC_185	76085	G	A	PASS	1	6793	synonymous_variant	LOW	c.3802C>T	p.Leu1268Leu	UL54
CCMV_BAC_185	76277	A	G	PASS	1	6261	missense_variant	MODERATE	c.3610T>C	p.Trp1204Arg	UL54
CCMV_BAC_185	83804	A	G	PASS	1	6221	synonymous_variant	LOW	c.1462T>C	p.Leu488Leu	UL56
CCMV_BAC_185	83832	A	G	PASS	1	6193	synonymous_variant	LOW	c.1434T>C	p.Gly478Gly	UL56
CCMV_BAC_185	84807	T	C	PASS	1	6879	synonymous_variant	LOW	c.459A>G	p.Ala153Ala	UL56
CCMV_BAC_185	108758	CTCAGATTACAGAGTA	C	PASS	1	1729	intergenic_region	MODIFIER	n.108759_108773delTCAGATTACAGAGTA	NA	NA
CCMV_BAC_185	135908	A	G	PASS	1	6457	missense_variant	MODERATE	c.4469T>C	p.Phe1490Ser	UL89
CCMV_BAC_185	135908	A	G	PASS	1	6457	missense_variant	MODERATE	c.230A>G	p.Glu77Gly	UL91
CCMV_BAC_185	200664	T	C	PASS	1	1701	intergenic_region	MODIFIER	n.200664T>C	NA	NA
CCMV_BAC_185	204080	T	C	PASS	1	6064	missense_variant	MODERATE	c.342A>G	p.Ile114Met	sopB
CCMV_BAC_185	207323	C	CCT	PASS	1	1669	intergenic_region	MODIFIER	n.207323_207324insCT	NA	NA
CCMV_BAC_185	207343	C	CA	PASS	1	1620	intergenic_region	MODIFIER	n.207343_207344insA	NA	NA
CCMV_BAC_185	208851	C	T	PASS	1	6610	synonymous_variant	LOW	c.585C>T	p.Val195Val	CmR
CCMV_BAC_185	210711	C	T	PASS	1	5348	synonymous_variant	LOW	c.108G>A	p.Gln36Gln	US14
CCMV_BAC_185	213561	C	T	PASS	1	6189	missense_variant	MODERATE	c.75G>A	p.Met25Ile	US17
CCMV_BAC_185	215608	C	T	PASS	1	6390	intergenic_region	MODIFIER	n.215608C>T	NA	NA
CCMV_BAC_185	218890	T	C	PASS	1	5774	synonymous_variant	LOW	c.480A>G	p.Val160Val	US22
CCMV_BAC_185	219648	G	A	PASS	1	6025	synonymous_variant	LOW	c.1650C>T	p.Arg550Arg	US23
CCMV_BAC_185	219737	A	G	PASS	1	5590	synonymous_variant	LOW	c.1561T>C	p.Leu521Leu	US23
CCMV_BAC_185	219768	G	A	PASS	1	5718	synonymous_variant	LOW	c.1530C>T	p.Gly510Gly	US23
CCMV_BAC_185	219792	A	G	PASS	1	5703	synonymous_variant	LOW	c.1506T>C	p.Arg502Arg	US23
CCMV_BAC_185	220377	T	C	PASS	1	5770	synonymous_variant	LOW	c.921A>G	p.Leu307Leu	US23
CCMV_BAC_185	220380	A	G	PASS	1	5753	synonymous_variant	LOW	c.918T>C	p.Asp306Asp	US23
CCMV_BAC_185	221105	T	C	PASS	1	5649	missense_variant	MODERATE	c.193A>G	p.Ile65Val	US23
CCMV_BAC_185	221669	A	G	PASS	1	6336	synonymous_variant	LOW	c.1279T>C	p.Leu427Leu	US24
CCMV_BAC_185	222399	A	G	PASS	1	4502	synonymous_variant	LOW	c.549T>C	p.Arg183Arg	US24
CCMV_BAC_185	222555	A	G	PASS	1	5697	synonymous_variant	LOW	c.393T>C	p.Arg131Arg	US24
CCMV_BAC_185	223371	T	C	PASS	1	5993	intergenic_region	MODIFIER	n.223371T>C	NA	NA
CCMV_BAC_185	223534	A	ATTGTTT	PASS	1	1335	intergenic_region	MODIFIER	n.223534_223535insTTGTTT	NA	NA
CCMV_BAC_185	225407	G	A	PASS	1	6211	intergenic_region	MODIFIER	n.225407G>A	NA	NA
CCMV_BAC_185	225484	A	G	PASS	1	6366	intergenic_region	MODIFIER	n.225484A>G	NA	NA
CCMV_BAC_185	225496	T	C	PASS	1	6196	intergenic_region	MODIFIER	n.225496T>C	NA	NA
CCMV_BAC_185	225516	T	C	PASS	1	6238	intergenic_region	MODIFIER	n.225516T>C	NA	NA
CCMV_BAC_185	225532	TC	T	PASS	1	1490	intergenic_region	MODIFIER	n.225533delC	NA	NA
CCMV_BAC_185	225535	C	CG	PASS	1	1491	intergenic_region	MODIFIER	n.225535_225536insG	NA	NA
CCMV_BAC_185	226194	A	G	PASS	1	6132	missense_variant	MODERATE	c.482A>G	p.Lys161Arg	US27
CCMV_BAC_185	226195	A	G	PASS	1	6128	synonymous_variant	LOW	c.483A>G	p.Lys161Lys	US27
CCMV_BAC_185	226258	T	C	PASS	1	6554	synonymous_variant	LOW	c.546T>C	p.Pro182Pro	US27
CCMV_BAC_185	226703	C	G	PASS	1	6527	missense_variant	MODERATE	c.991C>G	p.Leu331Val	US27
CCMV_BAC_185	226733	G	A	PASS	1	6562	missense_variant	MODERATE	c.1021G>A	p.Gly341Ser	US27
CCMV_BAC_185	227256	T	C	PASS	1	6893	synonymous_variant	LOW	c.276T>C	p.Asn92Asn	US28
CCMV_BAC_185	228349	G	C	PASS	1	6076	missense_variant	MODERATE	c.155G>C	p.Ser52Thr	US29
CCMV_BAC_185	230358	T	C	PASS	1	6527	synonymous_variant	LOW	c.1023T>C	p.Pro341Pro	US30
CCMV_BAC_185	230522	T	C	PASS	1	6753	intergenic_region	MODIFIER	n.230522T>C	NA	NA
CCMV_BAC_185	230623	A	G	PASS	1	6664	synonymous_variant	LOW	c.84A>G	p.Gln28Gln	US31
CCMV_BAC_185	231167	T	C	PASS	1	6332	synonymous_variant	LOW	c.33T>C	p.Asp11Asp	US32
CCMV_BAC_185	232526	A	G	PASS	1	6362	missense_variant	MODERATE	c.217A>G	p.Lys73Glu	US34
CCMV_BAC_185	232854	G	C	PASS	1	6940	synonymous_variant	LOW	c.39G>C	p.Leu13Leu	US34A
CCMV_BAC_185	233140	G	A	PASS	1	7315	intergenic_region	MODIFIER	n.233140G>A	NA	NA
CCMV_BAC_185	233530	T	C	PASS	1	7081	intergenic_region	MODIFIER	n.233530T>C	NA	NA
CCMV_BAC_185	233551	G	A	PASS	1	6741	intergenic_region	MODIFIER	n.233551G>A	NA	NA
CCMV_BAC_185	233806	T	C	PASS	1	6442	synonymous_variant	LOW	c.2358A>G	p.Pro786Pro	TRS1
CCMV_BAC_185	233944	A	G	PASS	1	6328	synonymous_variant	LOW	c.2220T>C	p.Ser740Ser	TRS1
CCMV_BAC_185	234276	T	C	PASS	1	6189	missense_variant	MODERATE	c.1888A>G	p.Ser630Gly	TRS1
CCMV_BAC_185	64300	C	T	PASS	0.9999	6810	synonymous_variant	LOW	c.2172C>T	p.Asp724Asp	UL48
CCMV_BAC_185	64567	A	G	PASS	0.9999	6720	synonymous_variant	LOW	c.2439A>G	p.Leu813Leu	UL48
CCMV_BAC_185	67504	C	T	PASS	0.9999	6694	synonymous_variant	LOW	c.5376C>T	p.Ala1792Ala	UL48
CCMV_BAC_185	67697	C	T	PASS	0.9999	6942	synonymous_variant	LOW	c.5569C>T	p.Leu1857Leu	UL48
CCMV_BAC_185	67993	C	T	PASS	0.9999	6721	synonymous_variant	LOW	c.5865C>T	p.Thr1955Thr	UL48
CCMV_BAC_185	68023	T	C	PASS	0.9999	6909	synonymous_variant	LOW	c.5895T>C	p.Ser1965Ser	UL48
CCMV_BAC_185	68185	G	A	PASS	0.9999	6791	synonymous_variant	LOW	c.6057G>A	p.Lys2019Lys	UL48
CCMV_BAC_185	70040	G	A	PASS	0.9999	6669	missense_variant	MODERATE	c.920C>T	p.Ala307Val	UL49
CCMV_BAC_185	72271	G	A	PASS	0.9999	7128	synonymous_variant	LOW	c.390C>T	p.Arg130Arg	UL51
CCMV_BAC_185	72494	A	G	PASS	0.9999	6811	missense_variant	MODERATE	c.167T>C	p.Val56Ala	UL51
CCMV_BAC_185	75936	C	T	PASS	0.9999	6930	synonymous_variant	LOW	c.3951G>A	p.Ser1317Ser	UL54
CCMV_BAC_185	76416	G	A	PASS	0.9999	6721	synonymous_variant	LOW	c.3471C>T	p.Phe1157Phe	UL54
CCMV_BAC_185	63073	G	A	PASS	0.9998	5961	synonymous_variant	LOW	c.945G>A	p.Lys315Lys	UL48
CCMV_BAC_185	63646	T	G	PASS	0.9998	6411	missense_variant	MODERATE	c.1518T>G	p.Asp506Glu	UL48
CCMV_BAC_185	64259	C	T	PASS	0.9998	6537	synonymous_variant	LOW	c.2131C>T	p.Leu711Leu	UL48
CCMV_BAC_185	64351	G	A	PASS	0.9998	6532	synonymous_variant	LOW	c.2223G>A	p.Lys741Lys	UL48
CCMV_BAC_185	64396	A	G	PASS	0.9998	6524	synonymous_variant	LOW	c.2268A>G	p.Val756Val	UL48
CCMV_BAC_185	64845	G	C	PASS	0.9998	6046	missense_variant	MODERATE	c.2717G>C	p.Gly906Ala	UL48
CCMV_BAC_185	64873	G	A	PASS	0.9998	6392	synonymous_variant	LOW	c.2745G>A	p.Lys915Lys	UL48
CCMV_BAC_185	65659	G	A	PASS	0.9998	6199	synonymous_variant	LOW	c.3531G>A	p.Gln1177Gln	UL48
CCMV_BAC_185	65773	G	A	PASS	0.9998	6047	synonymous_variant	LOW	c.3645G>A	p.Lys1215Lys	UL48
CCMV_BAC_185	65776	G	A	PASS	0.9998	6095	synonymous_variant	LOW	c.3648G>A	p.Lys1216Lys	UL48
CCMV_BAC_185	65848	A	G	PASS	0.9998	6398	synonymous_variant	LOW	c.3720A>G	p.Thr1240Thr	UL48
CCMV_BAC_185	65923	C	T	PASS	0.9998	6329	synonymous_variant	LOW	c.3795C>T	p.Ala1265Ala	UL48
CCMV_BAC_185	66004	G	T	PASS	0.9998	6478	missense_variant	MODERATE	c.3876G>T	p.Gln1292His	UL48
CCMV_BAC_185	66025	A	G	PASS	0.9998	6353	synonymous_variant	LOW	c.3897A>G	p.Val1299Val	UL48
CCMV_BAC_185	66073	G	A	PASS	0.9998	6459	synonymous_variant	LOW	c.3945G>A	p.Lys1315Lys	UL48
CCMV_BAC_185	66095	T	G	PASS	0.9998	6293	missense_variant	MODERATE	c.3967T>G	p.Trp1323Gly	UL48
CCMV_BAC_185	66103	G	A	PASS	0.9998	5799	synonymous_variant	LOW	c.3975G>A	p.Leu1325Leu	UL48
CCMV_BAC_185	66148	A	G	PASS	0.9998	6346	synonymous_variant	LOW	c.4020A>G	p.Ala1340Ala	UL48
CCMV_BAC_185	66273	C	A	PASS	0.9998	5969	missense_variant	MODERATE	c.4145C>A	p.Ala1382Glu	UL48
CCMV_BAC_185	66700	C	T	PASS	0.9998	6595	synonymous_variant	LOW	c.4572C>T	p.Asn1524Asn	UL48
CCMV_BAC_185	66967	G	A	PASS	0.9998	6160	synonymous_variant	LOW	c.4839G>A	p.Thr1613Thr	UL48
CCMV_BAC_185	67234	A	G	PASS	0.9998	6092	synonymous_variant	LOW	c.5106A>G	p.Val1702Val	UL48
CCMV_BAC_185	67347	G	A	PASS	0.9998	6254	missense_variant	MODERATE	c.5219G>A	p.Gly1740Glu	UL48
CCMV_BAC_185	67384	G	A	PASS	0.9998	6386	synonymous_variant	LOW	c.5256G>A	p.Glu1752Glu	UL48
CCMV_BAC_185	68173	G	A	PASS	0.9998	6642	synonymous_variant	LOW	c.6045G>A	p.Pro2015Pro	UL48
CCMV_BAC_185	68371	G	A	PASS	0.9998	6506	synonymous_variant	LOW	c.6243G>A	p.Leu2081Leu	UL48
CCMV_BAC_185	68563	G	A	PASS	0.9998	6439	synonymous_variant	LOW	c.6435G>A	p.Pro2145Pro	UL48
CCMV_BAC_185	68571	C	T	PASS	0.9998	6509	missense_variant	MODERATE	c.6443C>T	p.Thr2148Ile	UL48
CCMV_BAC_185	68671	C	G	PASS	0.9998	6565	missense_variant	MODERATE	c.6543C>G	p.Asp2181Glu	UL48
CCMV_BAC_185	68767	C	T	PASS	0.9998	6219	synonymous_variant	LOW	c.6639C>T	p.Cys2213Cys	UL48
CCMV_BAC_185	68770	C	A	PASS	0.9998	6216	synonymous_variant	LOW	c.6642C>A	p.Arg2214Arg	UL48
CCMV_BAC_185	68971	A	G	PASS	0.9998	6063	intergenic_region	MODIFIER	n.68971A>G	NA	NA
CCMV_BAC_185	69973	A	G	PASS	0.9998	6361	synonymous_variant	LOW	c.987T>C	p.Val329Val	UL49
CCMV_BAC_185	73099	C	T	PASS	0.9998	6190	synonymous_variant	LOW	c.376C>T	p.Leu126Leu	UL52
CCMV_BAC_185	73881	G	A	PASS	0.9998	6005	synonymous_variant	LOW	c.1158G>A	p.Leu386Leu	UL52
CCMV_BAC_185	74109	C	G	PASS	0.9998	5931	synonymous_variant	LOW	c.1386C>G	p.Arg462Arg	UL52
CCMV_BAC_185	75730	A	G	PASS	0.9998	6265	synonymous_variant	LOW	c.1092A>G	p.Thr364Thr	UL53
CCMV_BAC_185	76323	C	T	PASS	0.9998	6387	synonymous_variant	LOW	c.3564G>A	p.Glu1188Glu	UL54
CCMV_BAC_185	76566	A	G	PASS	0.9998	6583	synonymous_variant	LOW	c.3321T>C	p.Cys1107Cys	UL54
CCMV_BAC_185	76688	A	C	PASS	0.9998	5200	missense_variant	MODERATE	c.3199T>G	p.Trp1067Gly	UL54
CCMV_BAC_185	84908	A	G	PASS	0.9998	6246	synonymous_variant	LOW	c.358T>C	p.Leu120Leu	UL56
CCMV_BAC_185	215597	C	G	PASS	0.9998	6431	intergenic_region	MODIFIER	n.215597C>G	NA	NA
CCMV_BAC_185	216268	C	T	PASS	0.9998	6293	missense_variant	MODERATE	c.250G>A	p.Glu84Lys	US20
CCMV_BAC_185	218298	T	C	PASS	0.9998	6154	missense_variant	MODERATE	c.1072A>G	p.Asn358Asp	US22
CCMV_BAC_185	218620	A	G	PASS	0.9998	6449	synonymous_variant	LOW	c.750T>C	p.Asp250Asp	US22
CCMV_BAC_185	219013	T	C	PASS	0.9998	5871	synonymous_variant	LOW	c.357A>G	p.Arg119Arg	US22
CCMV_BAC_185	219789	C	T	PASS	0.9998	5692	synonymous_variant	LOW	c.1509G>A	p.Leu503Leu	US23
CCMV_BAC_185	221235	G	A	PASS	0.9998	5811	synonymous_variant	LOW	c.63C>T	p.Tyr21Tyr	US23
CCMV_BAC_185	222501	G	A	PASS	0.9998	5651	synonymous_variant	LOW	c.447C>T	p.Arg149Arg	US24
CCMV_BAC_185	223378	G	C	PASS	0.9998	6101	intergenic_region	MODIFIER	n.223378G>C	NA	NA
CCMV_BAC_185	223475	G	A	PASS	0.9998	6285	intergenic_region	MODIFIER	n.223475G>A	NA	NA
CCMV_BAC_185	225255	C	T	PASS	0.9998	6617	synonymous_variant	LOW	c.45G>A	p.Arg15Arg	US26
CCMV_BAC_185	225492	C	G	PASS	0.9998	6244	intergenic_region	MODIFIER	n.225492C>G	NA	NA
CCMV_BAC_185	225564	A	G	PASS	0.9998	6293	intergenic_region	MODIFIER	n.225564A>G	NA	NA
CCMV_BAC_185	226235	G	A	PASS	0.9998	6410	missense_variant	MODERATE	c.523G>A	p.Asp175Asn	US27
CCMV_BAC_185	226251	T	C	PASS	0.9998	6521	missense_variant	MODERATE	c.539T>C	p.Val180Ala	US27
CCMV_BAC_185	226672	C	T	PASS	0.9998	6546	synonymous_variant	LOW	c.960C>T	p.Asp320Asp	US27
CCMV_BAC_185	226729	T	C	PASS	0.9998	6516	synonymous_variant	LOW	c.1017T>C	p.Tyr339Tyr	US27
CCMV_BAC_185	229536	T	C	PASS	0.9998	6125	synonymous_variant	LOW	c.201T>C	p.Asp67Asp	US30
CCMV_BAC_185	230239	A	C	PASS	0.9998	6048	missense_variant	MODERATE	c.904A>C	p.Ile302Leu	US30
CCMV_BAC_185	230304	C	T	PASS	0.9998	6498	synonymous_variant	LOW	c.969C>T	p.Thr323Thr	US30
CCMV_BAC_185	232475	G	A	PASS	0.9998	6532	missense_variant	MODERATE	c.166G>A	p.Ala56Thr	US34
CCMV_BAC_185	232498	A	C	PASS	0.9998	6372	synonymous_variant	LOW	c.189A>C	p.Arg63Arg	US34
CCMV_BAC_185	233329	G	C	PASS	0.9998	6360	intergenic_region	MODIFIER	n.233329G>C	NA	NA
CCMV_BAC_185	233929	C	G	PASS	0.9998	6421	synonymous_variant	LOW	c.2235G>C	p.Val745Val	TRS1
CCMV_BAC_185	234268	A	G	PASS	0.9998	6591	synonymous_variant	LOW	c.1896T>C	p.Ser632Ser	TRS1
CCMV_BAC_185	64015	G	A	PASS	0.9997	6501	synonymous_variant	LOW	c.1887G>A	p.Arg629Arg	UL48
CCMV_BAC_185	64027	G	A	PASS	0.9997	6455	synonymous_variant	LOW	c.1899G>A	p.Glu633Glu	UL48
CCMV_BAC_185	64501	G	A	PASS	0.9997	6468	synonymous_variant	LOW	c.2373G>A	p.Glu791Glu	UL48
CCMV_BAC_185	64738	A	G	PASS	0.9997	5972	synonymous_variant	LOW	c.2610A>G	p.Pro870Pro	UL48
CCMV_BAC_185	64837	G	C	PASS	0.9997	5960	synonymous_variant	LOW	c.2709G>C	p.Ala903Ala	UL48
CCMV_BAC_185	67000	C	A	PASS	0.9997	6299	synonymous_variant	LOW	c.4872C>A	p.Gly1624Gly	UL48
CCMV_BAC_185	67216	A	G	PASS	0.9997	6171	synonymous_variant	LOW	c.5088A>G	p.Ala1696Ala	UL48
CCMV_BAC_185	68678	A	G	PASS	0.9997	6454	missense_variant	MODERATE	c.6550A>G	p.Thr2184Ala	UL48
CCMV_BAC_185	69135	A	G	PASS	0.9997	3575	synonymous_variant	LOW	c.138T>C	p.His46His	UL48A
CCMV_BAC_185	69309	T	G	PASS	0.9997	6137	missense_variant	MODERATE	c.1651A>C	p.Asn551His	UL49
CCMV_BAC_185	71738	G	A	PASS	0.9997	6098	synonymous_variant	LOW	c.411C>T	p.Ser137Ser	UL50
CCMV_BAC_185	74845	G	A	PASS	0.9997	6372	synonymous_variant	LOW	c.207G>A	p.Ser69Ser	UL53
CCMV_BAC_185	140476	C	A	PASS	0.9997	6580	synonymous_variant	LOW	c.102C>A	p.Ser34Ser	UL95
CCMV_BAC_185	200716	G	C	PASS	0.9997	3274	intergenic_region	MODIFIER	n.200716G>C	NA	NA
CCMV_BAC_185	232547	C	T	PASS	0.9997	6269	missense_variant	MODERATE	c.238C>T	p.Pro80Ser	US34
CCMV_BAC_185	233553	A	C	PASS	0.9997	6725	intergenic_region	MODIFIER	n.233553A>C	NA	NA
CCMV_BAC_185	234277	T	C	PASS	0.9997	6166	synonymous_variant	LOW	c.1887A>G	p.Leu629Leu	TRS1
CCMV_BAC_185	64243	G	A	PASS	0.9996	6927	synonymous_variant	LOW	c.2115G>A	p.Leu705Leu	UL48
CCMV_BAC_185	64369	C	A	PASS	0.9996	6698	synonymous_variant	LOW	c.2241C>A	p.Arg747Arg	UL48
CCMV_BAC_185	65120	C	T	PASS	0.9996	5590	synonymous_variant	LOW	c.2992C>T	p.Leu998Leu	UL48
CCMV_BAC_185	66163	G	A	PASS	0.9996	5649	synonymous_variant	LOW	c.4035G>A	p.Leu1345Leu	UL48
CCMV_BAC_185	66165	G	A	PASS	0.9996	5589	missense_variant	MODERATE	c.4037G>A	p.Arg1346His	UL48
CCMV_BAC_185	69166	G	T	PASS	0.9996	5151	missense_variant	MODERATE	c.107C>A	p.Thr36Asn	UL48A
CCMV_BAC_185	74235	G	A	PASS	0.9996	5641	synonymous_variant	LOW	c.1512G>A	p.Gly504Gly	UL52
CCMV_BAC_185	200513	G	C	MQFilter	0.9996	2462	intergenic_region	MODIFIER	n.200513G>C	NA	NA
CCMV_BAC_185	200530	A	G	MQFilter	0.9996	2457	intergenic_region	MODIFIER	n.200530A>G	NA	NA
CCMV_BAC_185	200615	G	C	PASS	0.9996	2778	intergenic_region	MODIFIER	n.200615G>C	NA	NA
CCMV_BAC_185	65695	C	A	PASS	0.9995	6160	synonymous_variant	LOW	c.3567C>A	p.Ala1189Ala	UL48
CCMV_BAC_185	65767	A	T	PASS	0.9995	6169	synonymous_variant	LOW	c.3639A>T	p.Pro1213Pro	UL48
CCMV_BAC_185	66109	A	T	PASS	0.9995	5798	missense_variant	MODERATE	c.3981A>T	p.Glu1327Asp	UL48
CCMV_BAC_185	68970	G	A	PASS	0.9995	6049	intergenic_region	MODIFIER	n.68970G>A	NA	NA
CCMV_BAC_185	90361	T	G	PASS	0.9995	5806	intergenic_region	MODIFIER	n.90361T>G	NA	NA
CCMV_BAC_185	186643	C	A	PASS	0.9995	6370	missense_variant	MODERATE	c.980G>T	p.Gly327Val	UL141
CCMV_BAC_185	200550	T	C	MQFilter	0.9995	1985	intergenic_region	MODIFIER	n.200550T>C	NA	NA
CCMV_BAC_185	200553	T	C	MQFilter	0.9995	1942	intergenic_region	MODIFIER	n.200553T>C	NA	NA
CCMV_BAC_185	200556	C	T	MQFilter	0.9995	1919	intergenic_region	MODIFIER	n.200556C>T	NA	NA
CCMV_BAC_185	231500	T	A	PASS	0.9995	6595	missense_variant	MODERATE	c.366T>A	p.Ser122Arg	US32
CCMV_BAC_185	68117	A	C	PASS	0.9994	6993	missense_variant	MODERATE	c.5989A>C	p.Asn1997His	UL48
CCMV_BAC_185	69161	G	T	PASS	0.9994	5025	missense_variant	MODERATE	c.112C>A	p.Leu38Met	UL48A
CCMV_BAC_185	69142	T	TGAC	PASS	0.9993	1410	conservative_inframe_insertion	MODERATE	c.130_131insGTC	p.Asn44delinsSerHis	UL48A
CCMV_BAC_185	90295	T	A	PASS	0.9993	5769	intergenic_region	MODIFIER	n.90295T>A	NA	NA
CCMV_BAC_185	66310	A	C	PASS	0.9992	6402	synonymous_variant	LOW	c.4182A>C	p.Val1394Val	UL48
CCMV_BAC_185	200577	TAC	T	PASS	0.9992	1215	intergenic_region	MODIFIER	n.200578_200579delAC	NA	NA
CCMV_BAC_185	200587	T	TC	PASS	0.9992	1220	intergenic_region	MODIFIER	n.200587_200588insC	NA	NA
CCMV_BAC_185	221589	G	A	PASS	0.9992	6136	synonymous_variant	LOW	c.1359C>T	p.Arg453Arg	US24
CCMV_BAC_185	67429	G	T	PASS	0.9991	6621	synonymous_variant	LOW	c.5301G>T	p.Thr1767Thr	UL48
CCMV_BAC_185	200599	T	G	PASS	0.9991	2303	intergenic_region	MODIFIER	n.200599T>G	NA	NA
CCMV_BAC_185	69192	G	A	PASS	0.999	5012	synonymous_variant	LOW	c.81C>T	p.Val27Val	UL48A
CCMV_BAC_185	200566	T	C	MQFilter	0.999	993	intergenic_region	MODIFIER	n.200566T>C	NA	NA
CCMV_BAC_185	69145	T	C	PASS	0.9986	3570	missense_variant	MODERATE	c.128A>G	p.Asn43Ser	UL48A
CCMV_BAC_185	65512	C	A	PASS	0.9985	6113	synonymous_variant	LOW	c.3384C>A	p.Val1128Val	UL48
CCMV_BAC_185	223511	A	T	PASS	0.9983	6364	intergenic_region	MODIFIER	n.223511A>T	NA	NA
CCMV_BAC_185	69143	T	C	PASS	0.998	3457	missense_variant	MODERATE	c.130A>G	p.Asn44Asp	UL48A
CCMV_BAC_185	200575	C	T	MQFilter	0.9979	954	intergenic_region	MODIFIER	n.200575C>T	NA	NA
CCMV_BAC_185	200582	A	G	MQFilter	0.9979	955	intergenic_region	MODIFIER	n.200582A>G	NA	NA
CCMV_BAC_185	200568	T	C	MQFilter	0.9969	955	intergenic_region	MODIFIER	n.200568T>C	NA	NA
CCMV_BAC_185	200585	T	C	MQFilter	0.9969	950	intergenic_region	MODIFIER	n.200585T>C	NA	NA
CCMV_BAC_185	63028	G	T	PASS	0.9954	5682	synonymous_variant	LOW	c.900G>T	p.Pro300Pro	UL48
CCMV_BAC_185	68632	TCAG	T	PASS	0.9944	1425	disruptive_inframe_deletion	MODERATE	c.6512_6514delAGC	p.Gln2171del	UL48
CCMV_BAC_185	75742	C	CCACCAT	PASS	0.993	1273	disruptive_inframe_insertion	MODERATE	c.1107_1112dupCCATCA	p.His370_His	UL53
CCMV_BAC_185	223532	A	ATAT	PASS	0.993	1282	intergenic_region	MODIFIER	n.223532_223533insTAT	NA	NA
CCMV_BAC_185	200570	G	T	MQFilter	0.9906	950	intergenic_region	MODIFIER	n.200570G>T	NA	NA
CCMV_BAC_185	223473	C	CA	PASS	0.9868	1346	intergenic_region	MODIFIER	n.223473_223474insA	NA	NA
CCMV_BAC_185	200699	C	T	PASS	0.9701	2561	intergenic_region	MODIFIER	n.200699C>T	NA	NA
CCMV_BAC_185	236762	C	G	MQFilter	0.8829	2360	intergenic_region	MODIFIER	n.236762C>G	NA	NA
CCMV_BAC_185	236745	T	C	MQFilter	0.8759	2660	intergenic_region	MODIFIER	n.236745T>C	NA	NA
CCMV_BAC_185	236695	CGT	C	PASS	0.8717	1793	intergenic_region	MODIFIER	n.236696_236697delGT	NA	NA
CCMV_BAC_185	236725	A	G	MQFilter	0.8616	2502	intergenic_region	MODIFIER	n.236725A>G	NA	NA
CCMV_BAC_185	236722	A	G	MQFilter	0.8613	2484	intergenic_region	MODIFIER	n.236722A>G	NA	NA
CCMV_BAC_185	236687	A	AG	PASS	0.8594	1876	intergenic_region	MODIFIER	n.236687_236688insG	NA	NA
CCMV_BAC_185	236611	A	G	PASS	0.8579	3231	intergenic_region	MODIFIER	n.236611A>G	NA	NA
CCMV_BAC_185	236719	G	A	MQFilter	0.8516	2433	intergenic_region	MODIFIER	n.236719G>A	NA	NA
CCMV_BAC_185	236660	C	G	PASS	0.8132	3151	intergenic_region	MODIFIER	n.236660C>G	NA	NA
CCMV_BAC_185	236676	A	C	PASS	0.8097	2676	intergenic_region	MODIFIER	n.236676A>C	NA	NA
CCMV_BAC_185	236709	A	G	MQFilter	0.7445	1250	intergenic_region	MODIFIER	n.236709A>G	NA	NA
CCMV_BAC_185	236707	A	G	MQFilter	0.7326	1219	intergenic_region	MODIFIER	n.236707A>G	NA	NA
CCMV_BAC_185	236700	G	A	MQFilter	0.7267	1215	intergenic_region	MODIFIER	n.236700G>A	NA	NA
CCMV_BAC_185	236705	C	A	MQFilter	0.7207	1210	intergenic_region	MODIFIER	n.236705C>A	NA	NA
CCMV_BAC_185	236693	T	C	MQFilter	0.709	1216	intergenic_region	MODIFIER	n.236693T>C	NA	NA
CCMV_BAC_185	236690	A	G	MQFilter	0.6967	1215	intergenic_region	MODIFIER	n.236690A>G	NA	NA
CCMV_BAC_185	150064	T	A	FSFilter,QDFilter,ReadPosFilter	0.1584	711	missense_variant	MODERATE	c.1249T>A	p.Ser417Thr	UL102
CCMV_BAC_185	76701	A	AC	QDFilter	0.1182	143	frameshift_variant	HIGH	c.3185dupG	p.Gly1063fs	UL54
CCMV_BAC_185	76704	G	C	FSFilter,QDFilter,ReadPosFilter	0.0745	329	synonymous_variant	LOW	c.3183C>G	p.Gly1061Gly	UL54
CCMV_BAC_185	76697	T	G	FSFilter,QDFilter,ReadPosFilter	0.0584	250	missense_variant	MODERATE	c.3190A>C	p.Ser1064Arg	UL54

## Sheet: 208_sheet5
S1 Table. Variant analysis of CCMV BAC clones and the parental CCMV Heberling stock. Variant analysis of CCMV BAC-165 (sheet 1), BAC-169 (sheet 2), BAC-177 (sheet 3), BAC-185 (sheet 4), BAC-208 (sheet 5), Heberling stock (sheet 6) and BAC-Phan9 (sheet 7). BAC variations not found in the CCMV Heberling stock are marked yellow.
#SAMPLE	POSITION	REFERENCE BASE	OBSERVED BASE	FILTER	MUTATION FREQUENCY	COVERAGE	EFFECT	IMPACT	CODON CHANGE	AMINO ACID CHANGE	GENE NAME
CCMV_BAC_208	73	A	C	MQFilter	NA	0	intergenic_region	MODIFIER	n.73A>C	NA	NA
CCMV_BAC_208	227022	T	G	PASS	NA	0	missense_variant	MODERATE	c.42T>G	p.Asp14Glu	US28
CCMV_BAC_208	236622	A	C	PASS	NA	0	intergenic_region	MODIFIER	n.236622A>C	NA	NA
CCMV_BAC_208	62	A	G	LowCovFilter,MQFilter	1	509	intergenic_region	MODIFIER	n.62A>G	NA	NA
CCMV_BAC_208	70	G	GC	PASS	1	23	intergenic_region	MODIFIER	n.70_71insC	NA	NA
CCMV_BAC_208	75	G	GAA	PASS	1	27	intergenic_region	MODIFIER	n.75_76insAA	NA	NA
CCMV_BAC_208	78	G	GA	PASS	1	31	intergenic_region	MODIFIER	n.78_79insA	NA	NA
CCMV_BAC_208	81	CGTGT	C	PASS	1	34	intergenic_region	MODIFIER	n.82_85delGTGT	NA	NA
CCMV_BAC_208	86	C	CAA	PASS	1	34	intergenic_region	MODIFIER	n.86_87insAA	NA	NA
CCMV_BAC_208	93	C	G	MQFilter	1	36	intergenic_region	MODIFIER	n.93C>G	NA	NA
CCMV_BAC_208	111	C	G	MQFilter	1	274	intergenic_region	MODIFIER	n.111C>G	NA	NA
CCMV_BAC_208	138	A	AG	PASS	1	82	intergenic_region	MODIFIER	n.138_139insG	NA	NA
CCMV_BAC_208	141	A	G	MQFilter	1	44	intergenic_region	MODIFIER	n.141A>G	NA	NA
CCMV_BAC_208	144	T	C	MQFilter	1	44	intergenic_region	MODIFIER	n.144T>C	NA	NA
CCMV_BAC_208	146	CGT	C	PASS	1	91	intergenic_region	MODIFIER	n.147_148delGT	NA	NA
CCMV_BAC_208	151	G	A	MQFilter	1	44	intergenic_region	MODIFIER	n.151G>A	NA	NA
CCMV_BAC_208	156	C	A	MQFilter	1	44	intergenic_region	MODIFIER	n.156C>A	NA	NA
CCMV_BAC_208	158	A	G	MQFilter	1	44	intergenic_region	MODIFIER	n.158A>G	NA	NA
CCMV_BAC_208	160	A	G	MQFilter	1	51	intergenic_region	MODIFIER	n.160A>G	NA	NA
CCMV_BAC_208	112485	C	T	PASS	1	2892	synonymous_variant	LOW	c.408C>T	p.Gly136Gly	UL77
CCMV_BAC_208	135908	A	G	PASS	1	3052	missense_variant	MODERATE	c.4469T>C	p.Phe1490Ser	UL89
CCMV_BAC_208	135908	A	G	PASS	1	3052	missense_variant	MODERATE	c.230A>G	p.Glu77Gly	UL91
CCMV_BAC_208	164871	G	A	PASS	1	2703	missense_variant	MODERATE	c.2050G>A	p.Ala684Thr	UL112
CCMV_BAC_208	200566	T	C	PASS	1	353	intergenic_region	MODIFIER	n.200566T>C	NA	NA
CCMV_BAC_208	200568	T	C	PASS	1	343	intergenic_region	MODIFIER	n.200568T>C	NA	NA
CCMV_BAC_208	200575	C	T	PASS	1	339	intergenic_region	MODIFIER	n.200575C>T	NA	NA
CCMV_BAC_208	200577	TAC	T	PASS	1	945	intergenic_region	MODIFIER	n.200578_200579delAC	NA	NA
CCMV_BAC_208	200582	A	G	PASS	1	340	intergenic_region	MODIFIER	n.200582A>G	NA	NA
CCMV_BAC_208	200585	T	C	PASS	1	337	intergenic_region	MODIFIER	n.200585T>C	NA	NA
CCMV_BAC_208	200587	T	TC	PASS	1	912	intergenic_region	MODIFIER	n.200587_200588insC	NA	NA
CCMV_BAC_208	200599	T	G	PASS	1	844	intergenic_region	MODIFIER	n.200599T>G	NA	NA
CCMV_BAC_208	200615	G	C	PASS	1	1006	intergenic_region	MODIFIER	n.200615G>C	NA	NA
CCMV_BAC_208	200633	G	C	PASS	1	28	intergenic_region	MODIFIER	n.200633G>C	NA	NA
CCMV_BAC_208	200647	G	GT	PASS	1	797	intergenic_region	MODIFIER	n.200647_200648insT	NA	NA
CCMV_BAC_208	200650	A	ATT	PASS	1	776	intergenic_region	MODIFIER	n.200650_200651insTT	NA	NA
CCMV_BAC_208	200652	C	CG	PASS	1	790	intergenic_region	MODIFIER	n.200652_200653insG	NA	NA
CCMV_BAC_208	200654	T	G	PASS	1	12	intergenic_region	MODIFIER	n.200654T>G	NA	NA
CCMV_BAC_208	200664	T	C	PASS	1	409	intergenic_region	MODIFIER	n.200664T>C	NA	NA
CCMV_BAC_208	204080	T	C	PASS	1	3249	missense_variant	MODERATE	c.342A>G	p.Ile114Met	sopB
CCMV_BAC_208	207323	C	CCT	PASS	1	3095	intergenic_region	MODIFIER	n.207323_207324insCT	NA	NA
CCMV_BAC_208	207343	C	CA	PASS	1	3042	intergenic_region	MODIFIER	n.207343_207344insA	NA	NA
CCMV_BAC_208	208851	C	T	PASS	1	3439	synonymous_variant	LOW	c.585C>T	p.Val195Val	CmR
CCMV_BAC_208	210711	C	T	PASS	1	2817	synonymous_variant	LOW	c.108G>A	p.Gln36Gln	US14
CCMV_BAC_208	218298	T	C	PASS	1	3172	missense_variant	MODERATE	c.1072A>G	p.Asn358Asp	US22
CCMV_BAC_208	218620	A	G	PASS	1	3362	synonymous_variant	LOW	c.750T>C	p.Asp250Asp	US22
CCMV_BAC_208	218890	T	C	PASS	1	3056	synonymous_variant	LOW	c.480A>G	p.Val160Val	US22
CCMV_BAC_208	219013	T	C	PASS	1	2944	synonymous_variant	LOW	c.357A>G	p.Arg119Arg	US22
CCMV_BAC_208	220377	T	C	PASS	1	2898	synonymous_variant	LOW	c.921A>G	p.Leu307Leu	US23
CCMV_BAC_208	220380	A	G	PASS	1	2881	synonymous_variant	LOW	c.918T>C	p.Asp306Asp	US23
CCMV_BAC_208	220881	G	A	PASS	1	2983	synonymous_variant	LOW	c.417C>T	p.Cys139Cys	US23
CCMV_BAC_208	221748	T	C	PASS	1	2989	synonymous_variant	LOW	c.1200A>G	p.Gln400Gln	US24
CCMV_BAC_208	222405	G	A	PASS	1	2198	synonymous_variant	LOW	c.543C>T	p.Ala181Ala	US24
CCMV_BAC_208	222672	T	C	PASS	1	3007	synonymous_variant	LOW	c.276A>G	p.Leu92Leu	US24
CCMV_BAC_208	222717	G	A	PASS	1	2952	synonymous_variant	LOW	c.231C>T	p.Cys77Cys	US24
CCMV_BAC_208	222779	G	A	PASS	1	2848	synonymous_variant	LOW	c.169C>T	p.Leu57Leu	US24
CCMV_BAC_208	223286	C	T	PASS	1	2860	intergenic_region	MODIFIER	n.223286C>T	NA	NA
CCMV_BAC_208	223593	A	G	PASS	1	3444	synonymous_variant	LOW	c.1707T>C	p.Pro569Pro	US26
CCMV_BAC_208	223682	C	G	PASS	1	3041	missense_variant	MODERATE	c.1618G>C	p.Glu540Gln	US26
CCMV_BAC_208	223690	T	C	PASS	1	3064	missense_variant	MODERATE	c.1610A>G	p.Lys537Arg	US26
CCMV_BAC_208	223764	T	C	PASS	1	3270	synonymous_variant	LOW	c.1536A>G	p.Glu512Glu	US26
CCMV_BAC_208	223773	G	A	PASS	1	3333	synonymous_variant	LOW	c.1527C>T	p.Ser509Ser	US26
CCMV_BAC_208	223830	A	G	PASS	1	3294	synonymous_variant	LOW	c.1470T>C	p.Cys490Cys	US26
CCMV_BAC_208	224007	C	T	PASS	1	3486	synonymous_variant	LOW	c.1293G>A	p.Gln431Gln	US26
CCMV_BAC_208	224016	G	A	PASS	1	3477	synonymous_variant	LOW	c.1284C>T	p.Cys428Cys	US26
CCMV_BAC_208	224037	A	G	PASS	1	3502	synonymous_variant	LOW	c.1263T>C	p.Pro421Pro	US26
CCMV_BAC_208	224088	A	G	PASS	1	3459	synonymous_variant	LOW	c.1212T>C	p.Val404Val	US26
CCMV_BAC_208	224129	T	G	PASS	1	3451	synonymous_variant	LOW	c.1171A>C	p.Arg391Arg	US26
CCMV_BAC_208	224142	G	A	PASS	1	3347	synonymous_variant	LOW	c.1158C>T	p.Asp386Asp	US26
CCMV_BAC_208	224241	A	G	PASS	1	3450	synonymous_variant	LOW	c.1059T>C	p.His353His	US26
CCMV_BAC_208	224385	C	T	PASS	1	3444	synonymous_variant	LOW	c.915G>A	p.Val305Val	US26
CCMV_BAC_208	224415	G	A	PASS	1	3319	synonymous_variant	LOW	c.885C>T	p.Asp295Asp	US26
CCMV_BAC_208	224418	A	G	PASS	1	3302	synonymous_variant	LOW	c.882T>C	p.Ala294Ala	US26
CCMV_BAC_208	224426	G	A	PASS	1	3431	synonymous_variant	LOW	c.874C>T	p.Leu292Leu	US26
CCMV_BAC_208	224433	C	T	PASS	1	3432	synonymous_variant	LOW	c.867G>A	p.Glu289Glu	US26
CCMV_BAC_208	224457	T	C	PASS	1	3390	synonymous_variant	LOW	c.843A>G	p.Leu281Leu	US26
CCMV_BAC_208	224538	T	C	PASS	1	3197	synonymous_variant	LOW	c.762A>G	p.Pro254Pro	US26
CCMV_BAC_208	224634	G	C	PASS	1	3186	synonymous_variant	LOW	c.666C>G	p.Pro222Pro	US26
CCMV_BAC_208	224640	A	G	PASS	1	3194	synonymous_variant	LOW	c.660T>C	p.Cys220Cys	US26
CCMV_BAC_208	224661	A	G	PASS	1	3213	synonymous_variant	LOW	c.639T>C	p.Ala213Ala	US26
CCMV_BAC_208	224679	G	A	PASS	1	3198	synonymous_variant	LOW	c.621C>T	p.Asn207Asn	US26
CCMV_BAC_208	224852	A	G	PASS	1	2685	synonymous_variant	LOW	c.448T>C	p.Leu150Leu	US26
CCMV_BAC_208	225591	G	A	PASS	1	3234	intergenic_region	MODIFIER	n.225591G>A	NA	NA
CCMV_BAC_208	225668	G	A	PASS	1	3216	intergenic_region	MODIFIER	n.225668G>A	NA	NA
CCMV_BAC_208	225680	G	A	PASS	1	3252	intergenic_region	MODIFIER	n.225680G>A	NA	NA
CCMV_BAC_208	225704	T	C	PASS	1	3160	intergenic_region	MODIFIER	n.225704T>C	NA	NA
CCMV_BAC_208	225709	C	A	PASS	1	3193	intergenic_region	MODIFIER	n.225709C>A	NA	NA
CCMV_BAC_208	225742	GCC	G	PASS	1	1915	frameshift_variant	HIGH	c.31_32delCC	p.Pro11fs	US27
CCMV_BAC_208	225745	G	GAA	PASS	1	1925	frameshift_variant	HIGH	c.34_35dupAA	p.Ile13fs	US27
CCMV_BAC_208	225763	A	G	PASS	1	3285	synonymous_variant	LOW	c.51A>G	p.Thr17Thr	US27
CCMV_BAC_208	225772	G	A	PASS	1	3278	synonymous_variant	LOW	c.60G>A	p.Gln20Gln	US27
CCMV_BAC_208	225784	T	C	PASS	1	3215	synonymous_variant	LOW	c.72T>C	p.Tyr24Tyr	US27
CCMV_BAC_208	225803	G	A	PASS	1	3299	missense_variant	MODERATE	c.91G>A	p.Val31Ile	US27
CCMV_BAC_208	225811	A	C	PASS	1	3266	synonymous_variant	LOW	c.99A>C	p.Gly33Gly	US27
CCMV_BAC_208	225817	G	C	PASS	1	3251	missense_variant	MODERATE	c.105G>C	p.Met35Ile	US27
CCMV_BAC_208	225849	C	G	PASS	1	3342	missense_variant	MODERATE	c.137C>G	p.Thr46Ser	US27
CCMV_BAC_208	225883	T	C	PASS	1	3509	synonymous_variant	LOW	c.171T>C	p.Pro57Pro	US27
CCMV_BAC_208	225889	C	T	PASS	1	3429	synonymous_variant	LOW	c.177C>T	p.Asp59Asp	US27
CCMV_BAC_208	225892	C	G	PASS	1	3444	synonymous_variant	LOW	c.180C>G	p.Val60Val	US27
CCMV_BAC_208	225980	G	A	PASS	1	2594	missense_variant	MODERATE	c.268G>A	p.Ala90Thr	US27
CCMV_BAC_208	225986	C	A	PASS	1	3252	missense_variant	MODERATE	c.274C>A	p.His92Asn	US27
CCMV_BAC_208	226027	T	C	PASS	1	3477	synonymous_variant	LOW	c.315T>C	p.Cys105Cys	US27
CCMV_BAC_208	226036	A	C	PASS	1	3444	synonymous_variant	LOW	c.324A>C	p.Ala108Ala	US27
CCMV_BAC_208	226107	G	C	PASS	1	3520	missense_variant	MODERATE	c.395G>C	p.Ser132Thr	US27
CCMV_BAC_208	226126	C	A	PASS	1	3617	synonymous_variant	LOW	c.414C>A	p.Arg138Arg	US27
CCMV_BAC_208	226144	T	C	PASS	1	3620	synonymous_variant	LOW	c.432T>C	p.Leu144Leu	US27
CCMV_BAC_208	226159	T	C	PASS	1	3562	synonymous_variant	LOW	c.447T>C	p.Phe149Phe	US27
CCMV_BAC_208	226197	A	G	PASS	1	3578	missense_variant	MODERATE	c.485A>G	p.Gln162Arg	US27
CCMV_BAC_208	226264	T	C	PASS	1	3522	synonymous_variant	LOW	c.552T>C	p.Phe184Phe	US27
CCMV_BAC_208	226300	T	C	PASS	1	3651	synonymous_variant	LOW	c.588T>C	p.Val196Val	US27
CCMV_BAC_208	226330	C	T	PASS	1	3572	synonymous_variant	LOW	c.618C>T	p.His206His	US27
CCMV_BAC_208	226342	T	C	PASS	1	3623	synonymous_variant	LOW	c.630T>C	p.Arg210Arg	US27
CCMV_BAC_208	226351	T	C	PASS	1	3625	synonymous_variant	LOW	c.639T>C	p.Ile213Ile	US27
CCMV_BAC_208	226373	T	C	PASS	1	3624	synonymous_variant	LOW	c.661T>C	p.Leu221Leu	US27
CCMV_BAC_208	226420	C	T	PASS	1	3470	synonymous_variant	LOW	c.708C>T	p.Cys236Cys	US27
CCMV_BAC_208	226460	A	G	PASS	1	2819	missense_variant	MODERATE	c.748A>G	p.Ile250Val	US27
CCMV_BAC_208	226465	A	G	PASS	1	2715	synonymous_variant	LOW	c.753A>G	p.Glu251Glu	US27
CCMV_BAC_208	226466	C	T	PASS	1	2736	synonymous_variant	LOW	c.754C>T	p.Leu252Leu	US27
CCMV_BAC_208	226475	A	G	PASS	1	3267	missense_variant	MODERATE	c.763A>G	p.Ser255Gly	US27
CCMV_BAC_208	226489	G	T	PASS	1	3382	missense_variant	MODERATE	c.777G>T	p.Arg259Ser	US27
CCMV_BAC_208	226496	G	A	PASS	1	3233	missense_variant	MODERATE	c.784G>A	p.Gly262Arg	US27
CCMV_BAC_208	226528	C	G	PASS	1	3368	synonymous_variant	LOW	c.816C>G	p.Gly272Gly	US27
CCMV_BAC_208	226537	C	T	PASS	1	3470	synonymous_variant	LOW	c.825C>T	p.Phe275Phe	US27
CCMV_BAC_208	226549	C	T	PASS	1	3490	synonymous_variant	LOW	c.837C>T	p.Arg279Arg	US27
CCMV_BAC_208	226878	G	C	PASS	1	3438	intergenic_region	MODIFIER	n.226878G>C	NA	NA
CCMV_BAC_208	226892	A	G	PASS	1	3397	intergenic_region	MODIFIER	n.226892A>G	NA	NA
CCMV_BAC_208	226912	C	A	PASS	1	3389	intergenic_region	MODIFIER	n.226912C>A	NA	NA
CCMV_BAC_208	226989	A	G	PASS	1	2814	synonymous_variant	LOW	c.9A>G	p.Pro3Pro	US28
CCMV_BAC_208	226994	G	A	PASS	1	2720	missense_variant	MODERATE	c.14G>A	p.Gly5Asp	US28
CCMV_BAC_208	227001	G	C	PASS	1	2618	synonymous_variant	LOW	c.21G>C	p.Leu7Leu	US28
CCMV_BAC_208	227009	A	C	PASS	1	2641	missense_variant	MODERATE	c.29A>C	p.Glu10Ala	US28
CCMV_BAC_208	227021	A	AC	PASS	1	2328	frameshift_variant	HIGH	c.41_42insC	p.Thr15fs	US28
CCMV_BAC_208	227024	CA	C	PASS	1	2321	frameshift_variant	HIGH	c.45delA	p.Ala16fs	US28
CCMV_BAC_208	227031	T	C	PASS	1	3015	synonymous_variant	LOW	c.51T>C	p.Ala17Ala	US28
CCMV_BAC_208	227058	T	G	PASS	1	3175	synonymous_variant	LOW	c.78T>G	p.Leu26Leu	US28
CCMV_BAC_208	227103	C	T	PASS	1	3121	synonymous_variant	LOW	c.123C>T	p.Phe41Phe	US28
CCMV_BAC_208	227163	C	T	PASS	1	3156	synonymous_variant	LOW	c.183C>T	p.Ile61Ile	US28
CCMV_BAC_208	227193	T	C	PASS	1	3195	synonymous_variant	LOW	c.213T>C	p.Asn71Asn	US28
CCMV_BAC_208	227227	T	C	PASS	1	3190	synonymous_variant	LOW	c.247T>C	p.Leu83Leu	US28
CCMV_BAC_208	227269	G	A	PASS	1	3180	missense_variant	MODERATE	c.289G>A	p.Ala97Thr	US28
CCMV_BAC_208	227277	G	C	PASS	1	3084	synonymous_variant	LOW	c.297G>C	p.Val99Val	US28
CCMV_BAC_208	227280	T	C	PASS	1	3073	synonymous_variant	LOW	c.300T>C	p.Pro100Pro	US28
CCMV_BAC_208	227289	T	C	PASS	1	3054	synonymous_variant	LOW	c.309T>C	p.Val103Val	US28
CCMV_BAC_208	227298	A	G	PASS	1	3162	synonymous_variant	LOW	c.318A>G	p.Ala106Ala	US28
CCMV_BAC_208	227308	G	A	PASS	1	3222	missense_variant	MODERATE	c.328G>A	p.Val110Ile	US28
CCMV_BAC_208	227319	T	C	PASS	1	3216	synonymous_variant	LOW	c.339T>C	p.Phe113Phe	US28
CCMV_BAC_208	227404	G	A	PASS	1	3255	missense_variant	MODERATE	c.424G>A	p.Val142Ile	US28
CCMV_BAC_208	227406	C	T	PASS	1	3227	synonymous_variant	LOW	c.426C>T	p.Val142Val	US28
CCMV_BAC_208	227416	G	A	PASS	1	3370	missense_variant	MODERATE	c.436G>A	p.Val146Ile	US28
CCMV_BAC_208	227451	T	C	PASS	1	3320	synonymous_variant	LOW	c.471T>C	p.Ile157Ile	US28
CCMV_BAC_208	227457	C	T	PASS	1	3343	synonymous_variant	LOW	c.477C>T	p.His159His	US28
CCMV_BAC_208	227469	C	T	PASS	1	3353	synonymous_variant	LOW	c.489C>T	p.Val163Val	US28
CCMV_BAC_208	227479	C	G	PASS	1	3212	missense_variant	MODERATE	c.499C>G	p.Gln167Glu	US28
CCMV_BAC_208	227490	T	C	PASS	1	3363	synonymous_variant	LOW	c.510T>C	p.Cys170Cys	US28
CCMV_BAC_208	227511	G	A	PASS	1	3255	synonymous_variant	LOW	c.531G>A	p.Leu177Leu	US28
CCMV_BAC_208	227551	T	C	PASS	1	3114	synonymous_variant	LOW	c.571T>C	p.Leu191Leu	US28
CCMV_BAC_208	227553	A	G	PASS	1	3058	synonymous_variant	LOW	c.573A>G	p.Leu191Leu	US28
CCMV_BAC_208	227568	C	T	PASS	1	3363	synonymous_variant	LOW	c.588C>T	p.Ile196Ile	US28
CCMV_BAC_208	227598	C	T	PASS	1	3285	synonymous_variant	LOW	c.618C>T	p.Tyr206Tyr	US28
CCMV_BAC_208	227601	A	G	PASS	1	3276	synonymous_variant	LOW	c.621A>G	p.Gln207Gln	US28
CCMV_BAC_208	227622	T	G	PASS	1	3205	synonymous_variant	LOW	c.642T>G	p.Gly214Gly	US28
CCMV_BAC_208	227631	A	C	PASS	1	2980	synonymous_variant	LOW	c.651A>C	p.Ser217Ser	US28
CCMV_BAC_208	227634	A	G	PASS	1	2919	synonymous_variant	LOW	c.654A>G	p.Arg218Arg	US28
CCMV_BAC_208	227637	C	T	PASS	1	2988	synonymous_variant	LOW	c.657C>T	p.His219His	US28
CCMV_BAC_208	227643	C	T	PASS	1	3226	synonymous_variant	LOW	c.663C>T	p.Thr221Thr	US28
CCMV_BAC_208	227659	T	C	PASS	1	3288	synonymous_variant	LOW	c.679T>C	p.Leu227Leu	US28
CCMV_BAC_208	227706	T	C	PASS	1	3296	synonymous_variant	LOW	c.726T>C	p.His242His	US28
CCMV_BAC_208	227736	C	T	PASS	1	3377	synonymous_variant	LOW	c.756C>T	p.Leu252Leu	US28
CCMV_BAC_208	227741	A	G	PASS	1	3359	missense_variant	MODERATE	c.761A>G	p.His254Arg	US28
CCMV_BAC_208	227760	C	T	PASS	1	3070	synonymous_variant	LOW	c.780C>T	p.Cys260Cys	US28
CCMV_BAC_208	227763	G	C	PASS	1	3010	missense_variant	MODERATE	c.783G>C	p.Glu261Asp	US28
CCMV_BAC_208	227768	C	T	PASS	1	2973	missense_variant	MODERATE	c.788C>T	p.Thr263Ile	US28
CCMV_BAC_208	227769	A	G	PASS	1	2993	synonymous_variant	LOW	c.789A>G	p.Thr263Thr	US28
CCMV_BAC_208	227793	T	C	PASS	1	3246	synonymous_variant	LOW	c.813T>C	p.Ile271Ile	US28
CCMV_BAC_208	227898	G	T	PASS	1	3097	synonymous_variant	LOW	c.918G>T	p.Leu306Leu	US28
CCMV_BAC_208	228119	A	C	PASS	1	2652	intergenic_region	MODIFIER	n.228119A>C	NA	NA
CCMV_BAC_208	228121	T	C	PASS	1	2628	intergenic_region	MODIFIER	n.228121T>C	NA	NA
CCMV_BAC_208	228139	A	G	PASS	1	3222	intergenic_region	MODIFIER	n.228139A>G	NA	NA
CCMV_BAC_208	228143	G	A	PASS	1	3295	intergenic_region	MODIFIER	n.228143G>A	NA	NA
CCMV_BAC_208	228152	G	A	PASS	1	3335	intergenic_region	MODIFIER	n.228152G>A	NA	NA
CCMV_BAC_208	228168	A	G	PASS	1	2573	intergenic_region	MODIFIER	n.228168A>G	NA	NA
CCMV_BAC_208	228170	C	T	PASS	1	2557	intergenic_region	MODIFIER	n.228170C>T	NA	NA
CCMV_BAC_208	228172	C	T	PASS	1	2570	intergenic_region	MODIFIER	n.228172C>T	NA	NA
CCMV_BAC_208	228174	A	G	PASS	1	2612	intergenic_region	MODIFIER	n.228174A>G	NA	NA
CCMV_BAC_208	228361	G	T	PASS	1	3175	missense_variant	MODERATE	c.167G>T	p.Gly56Val	US29
CCMV_BAC_208	228648	C	G	PASS	1	2960	missense_variant	MODERATE	c.454C>G	p.Leu152Val	US29
CCMV_BAC_208	228683	G	A	PASS	1	2988	synonymous_variant	LOW	c.489G>A	p.Leu163Leu	US29
CCMV_BAC_208	229299	G	A	PASS	1	3236	missense_variant	MODERATE	c.1105G>A	p.Ala369Thr	US29
CCMV_BAC_208	229536	T	C	PASS	1	3180	synonymous_variant	LOW	c.201T>C	p.Asp67Asp	US30
CCMV_BAC_208	230304	C	T	PASS	1	3375	synonymous_variant	LOW	c.969C>T	p.Thr323Thr	US30
CCMV_BAC_208	230358	T	C	PASS	1	3304	synonymous_variant	LOW	c.1023T>C	p.Pro341Pro	US30
CCMV_BAC_208	230522	T	C	PASS	1	3430	intergenic_region	MODIFIER	n.230522T>C	NA	NA
CCMV_BAC_208	230623	A	G	PASS	1	3310	synonymous_variant	LOW	c.84A>G	p.Gln28Gln	US31
CCMV_BAC_208	231167	T	C	PASS	1	3233	synonymous_variant	LOW	c.33T>C	p.Asp11Asp	US32
CCMV_BAC_208	232475	G	A	PASS	1	3297	missense_variant	MODERATE	c.166G>A	p.Ala56Thr	US34
CCMV_BAC_208	232498	A	C	PASS	1	3265	synonymous_variant	LOW	c.189A>C	p.Arg63Arg	US34
CCMV_BAC_208	232526	A	G	PASS	1	3216	missense_variant	MODERATE	c.217A>G	p.Lys73Glu	US34
CCMV_BAC_208	232547	C	T	PASS	1	3134	missense_variant	MODERATE	c.238C>T	p.Pro80Ser	US34
CCMV_BAC_208	232854	G	C	PASS	1	3465	synonymous_variant	LOW	c.39G>C	p.Leu13Leu	US34A
CCMV_BAC_208	233140	G	A	PASS	1	3689	intergenic_region	MODIFIER	n.233140G>A	NA	NA
CCMV_BAC_208	233329	G	C	PASS	1	3269	intergenic_region	MODIFIER	n.233329G>C	NA	NA
CCMV_BAC_208	233530	T	C	PASS	1	3551	intergenic_region	MODIFIER	n.233530T>C	NA	NA
CCMV_BAC_208	233551	G	A	PASS	1	3380	intergenic_region	MODIFIER	n.233551G>A	NA	NA
CCMV_BAC_208	233806	T	C	PASS	1	3308	synonymous_variant	LOW	c.2358A>G	p.Pro786Pro	TRS1
CCMV_BAC_208	233929	C	G	PASS	1	3339	synonymous_variant	LOW	c.2235G>C	p.Val745Val	TRS1
CCMV_BAC_208	233944	A	G	PASS	1	3260	synonymous_variant	LOW	c.2220T>C	p.Ser740Ser	TRS1
CCMV_BAC_208	234268	A	G	PASS	1	3259	synonymous_variant	LOW	c.1896T>C	p.Ser632Ser	TRS1
CCMV_BAC_208	234276	T	C	PASS	1	3056	missense_variant	MODERATE	c.1888A>G	p.Ser630Gly	TRS1
CCMV_BAC_208	234277	T	C	PASS	1	3052	synonymous_variant	LOW	c.1887A>G	p.Leu629Leu	TRS1
CCMV_BAC_208	236611	A	G	PASS	1	936	intergenic_region	MODIFIER	n.236611A>G	NA	NA
CCMV_BAC_208	236627	G	GA	PASS	1	846	intergenic_region	MODIFIER	n.236627_236628insA	NA	NA
CCMV_BAC_208	236630	CGTGT	C	PASS	1	854	intergenic_region	MODIFIER	n.236631_236634delGTGT	NA	NA
CCMV_BAC_208	236635	C	CAA	PASS	1	855	intergenic_region	MODIFIER	n.236635_236636insAA	NA	NA
CCMV_BAC_208	236642	C	G	PASS	1	67	intergenic_region	MODIFIER	n.236642C>G	NA	NA
CCMV_BAC_208	236660	C	G	PASS	1	1113	intergenic_region	MODIFIER	n.236660C>G	NA	NA
CCMV_BAC_208	236676	A	C	PASS	1	1002	intergenic_region	MODIFIER	n.236676A>C	NA	NA
CCMV_BAC_208	236690	A	G	PASS	1	551	intergenic_region	MODIFIER	n.236690A>G	NA	NA
CCMV_BAC_208	236693	T	C	PASS	1	550	intergenic_region	MODIFIER	n.236693T>C	NA	NA
CCMV_BAC_208	236700	G	A	PASS	1	552	intergenic_region	MODIFIER	n.236700G>A	NA	NA
CCMV_BAC_208	236709	A	G	PASS	1	566	intergenic_region	MODIFIER	n.236709A>G	NA	NA
CCMV_BAC_208	38399	C	T	PASS	0.9997	3027	synonymous_variant	LOW	c.2400G>A	p.Thr800Thr	UL32
CCMV_BAC_208	220793	C	T	PASS	0.9997	3081	missense_variant	MODERATE	c.505G>A	p.Val169Ile	US23
CCMV_BAC_208	223783	C	T	PASS	0.9997	3321	missense_variant	MODERATE	c.1517G>A	p.Gly506Asp	US26
CCMV_BAC_208	224487	A	G	PASS	0.9997	3381	synonymous_variant	LOW	c.813T>C	p.Ala271Ala	US26
CCMV_BAC_208	224675	G	A	PASS	0.9997	3160	synonymous_variant	LOW	c.625C>T	p.Leu209Leu	US26
CCMV_BAC_208	224973	G	A	PASS	0.9997	2974	synonymous_variant	LOW	c.327C>T	p.Arg109Arg	US26
CCMV_BAC_208	225781	T	C	PASS	0.9997	3198	synonymous_variant	LOW	c.69T>C	p.Asp23Asp	US27
CCMV_BAC_208	226267	C	T	PASS	0.9997	3525	synonymous_variant	LOW	c.555C>T	p.Ile185Ile	US27
CCMV_BAC_208	226333	T	C	PASS	0.9997	3553	synonymous_variant	LOW	c.621T>C	p.Asn207Asn	US27
CCMV_BAC_208	226497	G	C	PASS	0.9997	3248	missense_variant	MODERATE	c.785G>C	p.Gly262Ala	US27
CCMV_BAC_208	226525	A	C	PASS	0.9997	3372	synonymous_variant	LOW	c.813A>C	p.Leu271Leu	US27
CCMV_BAC_208	227094	T	G	PASS	0.9997	3080	synonymous_variant	LOW	c.114T>G	p.Gly38Gly	US28
CCMV_BAC_208	227115	T	C	PASS	0.9997	3113	synonymous_variant	LOW	c.135T>C	p.Cys45Cys	US28
CCMV_BAC_208	227442	T	C	PASS	0.9997	3306	synonymous_variant	LOW	c.462T>C	p.Ile154Ile	US28
CCMV_BAC_208	227481	A	T	PASS	0.9997	3217	missense_variant	MODERATE	c.501A>T	p.Gln167His	US28
CCMV_BAC_208	227514	G	A	PASS	0.9997	3243	synonymous_variant	LOW	c.534G>A	p.Glu178Glu	US28
CCMV_BAC_208	227535	T	C	PASS	0.9997	3351	synonymous_variant	LOW	c.555T>C	p.Leu185Leu	US28
CCMV_BAC_208	227619	T	C	PASS	0.9997	3229	synonymous_variant	LOW	c.639T>C	p.Ala213Ala	US28
CCMV_BAC_208	227853	T	C	PASS	0.9997	3126	synonymous_variant	LOW	c.873T>C	p.Val291Val	US28
CCMV_BAC_208	228102	T	C	PASS	0.9997	3221	intergenic_region	MODIFIER	n.228102T>C	NA	NA
CCMV_BAC_208	228349	G	C	PASS	0.9997	3158	missense_variant	MODERATE	c.155G>C	p.Ser52Thr	US29
CCMV_BAC_208	229101	C	T	PASS	0.9997	2941	missense_variant	MODERATE	c.907C>T	p.Pro303Ser	US29
CCMV_BAC_208	230239	A	C	PASS	0.9997	3082	missense_variant	MODERATE	c.904A>C	p.Ile302Leu	US30
CCMV_BAC_208	233553	A	C	PASS	0.9997	3370	intergenic_region	MODIFIER	n.233553A>C	NA	NA
CCMV_BAC_208	90295	T	A	PASS	0.9996	2835	intergenic_region	MODIFIER	n.90295T>A	NA	NA
CCMV_BAC_208	225967	T	C	PASS	0.9996	2635	synonymous_variant	LOW	c.255T>C	p.Asn85Asn	US27
CCMV_BAC_208	226998	G	A	PASS	0.9996	2657	synonymous_variant	LOW	c.18G>A	p.Ala6Ala	US28
CCMV_BAC_208	228130	T	A	PASS	0.9996	2739	intergenic_region	MODIFIER	n.228130T>A	NA	NA
CCMV_BAC_208	226319	C	A	PASS	0.9995	3670	missense_variant	MODERATE	c.607C>A	p.Leu203Ile	US27
CCMV_BAC_208	54861	C	T	PASS	0.9994	3198	missense_variant	MODERATE	c.262G>A	p.Gly88Ser	UL41
CCMV_BAC_208	224190	G	A	PASS	0.9994	3190	synonymous_variant	LOW	c.1110C>T	p.Ser370Ser	US26
CCMV_BAC_208	226150	C	T	PASS	0.9994	3613	synonymous_variant	LOW	c.438C>T	p.Phe146Phe	US27
CCMV_BAC_208	227556	T	A	PASS	0.9994	3119	synonymous_variant	LOW	c.576T>A	p.Gly192Gly	US28
CCMV_BAC_208	228101	T	A	PASS	0.9994	3214	intergenic_region	MODIFIER	n.228101T>A	NA	NA
CCMV_BAC_208	90361	T	G	PASS	0.9993	2848	intergenic_region	MODIFIER	n.90361T>G	NA	NA
CCMV_BAC_208	200716	G	C	PASS	0.9993	1440	intergenic_region	MODIFIER	n.200716G>C	NA	NA
CCMV_BAC_208	226464	A	T	PASS	0.9993	2712	missense_variant	MODERATE	c.752A>T	p.Glu251Val	US27
CCMV_BAC_208	227292	C	T	PASS	0.9993	3053	synonymous_variant	LOW	c.312C>T	p.Leu104Leu	US28
CCMV_BAC_208	228129	T	A	PASS	0.9993	2712	intergenic_region	MODIFIER	n.228129T>A	NA	NA
CCMV_BAC_208	227004	A	T	PASS	0.9992	2616	synonymous_variant	LOW	c.24A>T	p.Thr8Thr	US28
CCMV_BAC_208	228120	A	T	PASS	0.9992	2629	intergenic_region	MODIFIER	n.228120A>T	NA	NA
CCMV_BAC_208	228166	T	G	PASS	0.9992	2624	intergenic_region	MODIFIER	n.228166T>G	NA	NA
CCMV_BAC_208	225647	T	G	PASS	0.999	3152	intergenic_region	MODIFIER	n.225647T>G	NA	NA
CCMV_BAC_208	236559	C	G	PASS	0.999	2072	intergenic_region	MODIFIER	n.236559C>G	NA	NA
CCMV_BAC_208	225748	G	A	PASS	0.9989	2790	synonymous_variant	LOW	c.36G>A	p.Lys12Lys	US27
CCMV_BAC_208	236687	A	AG	PASS	0.9989	913	intergenic_region	MODIFIER	n.236687_236688insG	NA	NA
CCMV_BAC_208	236695	CGT	C	PASS	0.9989	913	intergenic_region	MODIFIER	n.236696_236697delGT	NA	NA
CCMV_BAC_208	225976	C	T	PASS	0.9988	2494	synonymous_variant	LOW	c.264C>T	p.Asp88Asp	US27
CCMV_BAC_208	228053	G	T	PASS	0.9988	3210	intergenic_region	MODIFIER	n.228053G>T	NA	NA
CCMV_BAC_208	225971	AAG	A	PASS	0.9986	2813	frameshift_variant	HIGH	c.260_261delAG	p.Lys87fs	US27
CCMV_BAC_208	225975	A	AAG	PASS	0.9986	2832	frameshift_variant	HIGH	c.263_264insAG	p.Asp88fs	US27
CCMV_BAC_208	231500	T	A	PASS	0.9986	3487	missense_variant	MODERATE	c.366T>A	p.Ser122Arg	US32
CCMV_BAC_208	223951	G	T	PASS	0.9985	3415	missense_variant	MODERATE	c.1349C>A	p.Ser450Tyr	US26
CCMV_BAC_208	223728	T	TCCCCCCTCG	PASS	0.9984	1905	disruptive_inframe_insertion	MODERATE	c.1563_1571dupCGAGGGGGG	p.Gly524_Ser	US26
CCMV_BAC_208	236707	A	G	PASS	0.9982	552	intergenic_region	MODIFIER	n.236707A>G	NA	NA
CCMV_BAC_208	219838	G	GGCT	PASS	0.997	2946	conservative_inframe_insertion	MODERATE	c.1457_1459dupAGC	p.Gln486dup	US23
CCMV_BAC_208	127	A	C	MQFilter	0.9957	232	intergenic_region	MODIFIER	n.127A>C	NA	NA
CCMV_BAC_208	289	G	T	MQFilter	0.9879	654	intergenic_region	MODIFIER	n.289G>T	NA	NA
CCMV_BAC_208	200640	GACAC	G	PASS	0.984	801	intergenic_region	MODIFIER	n.200641_200644delACAC	NA	NA
CCMV_BAC_208	236705	C	A	PASS	0.9837	544	intergenic_region	MODIFIER	n.236705C>A	NA	NA
CCMV_BAC_208	236619	G	GC	PASS	0.9821	823	intergenic_region	MODIFIER	n.236619_236620insC	NA	NA
CCMV_BAC_208	236624	G	GAA	PASS	0.982	818	intergenic_region	MODIFIER	n.236624_236625insAA	NA	NA
CCMV_BAC_208	236576	G	A	PASS	0.9805	1706	intergenic_region	MODIFIER	n.236576G>A	NA	NA
CCMV_BAC_208	200570	G	T	PASS	0.9767	335	intergenic_region	MODIFIER	n.200570G>T	NA	NA
CCMV_BAC_208	94	G	T	MQFilter	0.973	36	intergenic_region	MODIFIER	n.94G>T	NA	NA
CCMV_BAC_208	200699	C	T	PASS	0.97	1100	intergenic_region	MODIFIER	n.200699C>T	NA	NA
CCMV_BAC_208	200639	C	CTT	PASS	0.9619	783	intergenic_region	MODIFIER	n.200639_200640insTT	NA	NA
CCMV_BAC_208	236643	G	T	PASS	0.9189	68	intergenic_region	MODIFIER	n.236643G>T	NA	NA
CCMV_BAC_208	200556	C	T	FSFilter	0.9083	763	intergenic_region	MODIFIER	n.200556C>T	NA	NA
CCMV_BAC_208	200553	T	C	FSFilter	0.9063	803	intergenic_region	MODIFIER	n.200553T>C	NA	NA
CCMV_BAC_208	200550	T	C	FSFilter	0.9017	826	intergenic_region	MODIFIER	n.200550T>C	NA	NA
CCMV_BAC_208	200530	A	G	FSFilter	0.8953	1000	intergenic_region	MODIFIER	n.200530A>G	NA	NA
CCMV_BAC_208	236745	T	C	PASS	0.8648	1388	intergenic_region	MODIFIER	n.236745T>C	NA	NA
CCMV_BAC_208	200632	C	A	PASS	0.8529	29	intergenic_region	MODIFIER	n.200632C>A	NA	NA
CCMV_BAC_208	200513	G	C	FSFilter,MQFilter	0.8525	873	intergenic_region	MODIFIER	n.200513G>C	NA	NA
CCMV_BAC_208	236725	A	G	PASS	0.8364	1181	intergenic_region	MODIFIER	n.236725A>G	NA	NA
CCMV_BAC_208	236722	A	G	PASS	0.8342	1152	intergenic_region	MODIFIER	n.236722A>G	NA	NA
CCMV_BAC_208	236719	G	A	PASS	0.8272	1106	intergenic_region	MODIFIER	n.236719G>A	NA	NA
CCMV_BAC_208	236762	C	G	PASS	0.713	1006	intergenic_region	MODIFIER	n.236762C>G	NA	NA
CCMV_BAC_208	213830	CG	C	PASS	0.6637	1032	intergenic_region	MODIFIER	n.213831delG	NA	NA
CCMV_BAC_208	200437	C	A	FSFilter,MQFilter	0.5014	347	intergenic_region	MODIFIER	n.200437C>A	NA	NA

## Sheet: Heberling pool_sheet6
S1 Table. Variant analysis of CCMV BAC clones and the parental CCMV Heberling stock. Variant analysis of CCMV BAC-165 (sheet 1), BAC-169 (sheet 2), BAC-177 (sheet 3), BAC-185 (sheet 4), BAC-208 (sheet 5), Heberling stock (sheet 6) and BAC-Phan9 (sheet 7). BAC variations not found in the CCMV Heberling stock are marked yellow.
#SAMPLE	POSITION	REFERENCE BASE	OBSERVED BASE	FILTER	MUTATION FREQUENCY	COVERAGE	EFFECT	IMPACT	CODON CHANGE	AMINO ACID CHANGE	GENE NAME
CCMV_Heberling	73	A	C	MQFilter	NA	0	intergenic_region	MODIFIER	n.73A>C	NA	NA
CCMV_Heberling	204045	C	G	LowCovFilter	1	6	missense_variant	MODERATE	c.497G>C	p.Arg166Thr	US1
CCMV_Heberling	222539	T	C	PASS	0.9997	6065	missense_variant	MODERATE	c.1072A>G	p.Asn358Asp	US22
CCMV_Heberling	135908	A	G	PASS	0.9996	5228	missense_variant	MODERATE	c.4469T>C	p.Phe1490Ser	UL89
CCMV_Heberling	135908	A	G	PASS	0.9996	5228	missense_variant	MODERATE	c.230A>G	p.Glu77Gly	UL91
CCMV_Heberling	90361	T	G	PASS	0.9995	3790	intergenic_region	MODIFIER	n.90361T>G	NA	NA
CCMV_Heberling	90295	T	A	PASS	0.9992	3977	intergenic_region	MODIFIER	n.90295T>A	NA	NA
CCMV_Heberling	200652	C	CG	PASS	0.9238	279	intergenic_region	MODIFIER	n.200652C>CG	NA	NA
CCMV_Heberling	200647	G	GT	PASS	0.9178	268	intergenic_region	MODIFIER	n.200647G>GT	NA	NA
CCMV_Heberling	200650	A	ATT	PASS	0.9147	268	intergenic_region	MODIFIER	n.200650A>ATT	NA	NA
CCMV_Heberling	200640	GACAC	G	PASS	0.9097	262	intergenic_region	MODIFIER	n.200640GACAC>G	NA	NA
CCMV_Heberling	200639	C	CTT	PASS	0.9075	255	intergenic_region	MODIFIER	n.200639C>CTT	NA	NA
CCMV_Heberling	200587	T	TC	PASS	0.8485	196	intergenic_region	MODIFIER	n.200587T>TC	NA	NA
CCMV_Heberling	200615	G	C	FSFilter	0.8342	624	intergenic_region	MODIFIER	n.200615G>C	NA	NA
CCMV_Heberling	200577	TAC	T	PASS	0.8326	184	intergenic_region	MODIFIER	n.200577TAC>T	NA	NA
CCMV_Heberling	200599	T	G	FSFilter	0.8192	494	intergenic_region	MODIFIER	n.200599T>G	NA	NA
CCMV_Heberling	200664	T	C	PASS	0.804	562	intergenic_region	MODIFIER	n.200664T>C	NA	NA
CCMV_Heberling	200716	G	C	PASS	0.7731	760	intergenic_region	MODIFIER	n.200716G>C	NA	NA
CCMV_Heberling	222861	A	G	PASS	0.7518	4708	synonymous_variant	LOW	c.750T>C	p.Asp250Asp	US22
CCMV_Heberling	223254	T	C	PASS	0.7367	4105	synonymous_variant	LOW	c.357A>G	p.Arg119Arg	US22
CCMV_Heberling	200699	C	T	PASS	0.7303	677	intergenic_region	MODIFIER	n.200699C>T	NA	NA
CCMV_Heberling	223131	T	C	PASS	0.7293	3981	synonymous_variant	LOW	c.480A>G	p.Val160Val	US22
CCMV_Heberling	238170	C	G	PASS	0.7186	3872	synonymous_variant	LOW	c.2235G>C	p.Val745Val	TRS1
CCMV_Heberling	238185	A	G	PASS	0.7185	3913	synonymous_variant	LOW	c.2220T>C	p.Ser740Ser	TRS1
CCMV_Heberling	237095	G	C	PASS	0.7112	3975	synonymous_variant	LOW	c.39G>C	p.Leu13Leu	US34A
CCMV_Heberling	237570	G	C	PASS	0.7108	3633	intergenic_region	MODIFIER	n.237570G>C	NA	NA
CCMV_Heberling	238047	T	C	PASS	0.71	3694	synonymous_variant	LOW	c.2358A>G	p.Pro786Pro	TRS1
CCMV_Heberling	237381	G	A	PASS	0.7093	3565	intergenic_region	MODIFIER	n.237381G>A	NA	NA
CCMV_Heberling	237771	T	C	PASS	0.7091	3400	intergenic_region	MODIFIER	n.237771T>C	NA	NA
CCMV_Heberling	238509	A	G	PASS	0.7034	3795	synonymous_variant	LOW	c.1896T>C	p.Ser632Ser	TRS1
CCMV_Heberling	237792	G	A	PASS	0.6967	3319	intergenic_region	MODIFIER	n.237792G>A	NA	NA
CCMV_Heberling	237794	A	C	PASS	0.6967	3322	intergenic_region	MODIFIER	n.237794A>C	NA	NA
CCMV_Heberling	224621	A	G	PASS	0.6965	3644	synonymous_variant	LOW	c.918T>C	p.Asp306Asp	US23
CCMV_Heberling	224618	T	C	PASS	0.694	3593	synonymous_variant	LOW	c.921A>G	p.Leu307Leu	US23
CCMV_Heberling	224079	G	GGCT	PASS	0.6924	925	conservative_inframe_insertion	MODERATE	c.1457_1459dupAGC	p.Gln486dup	US23
CCMV_Heberling	238517	T	C	PASS	0.6886	3583	missense_variant	MODERATE	c.1888A>G	p.Ser630Gly	TRS1
CCMV_Heberling	238518	T	C	PASS	0.6872	3574	synonymous_variant	LOW	c.1887A>G	p.Leu629Leu	TRS1
CCMV_Heberling	234480	A	C	PASS	0.6868	4005	missense_variant	MODERATE	c.904A>C	p.Ile302Leu	US30
CCMV_Heberling	234545	C	T	PASS	0.6868	3955	synonymous_variant	LOW	c.969C>T	p.Thr323Thr	US30
CCMV_Heberling	236739	A	C	PASS	0.6847	3876	synonymous_variant	LOW	c.189A>C	p.Arg63Arg	US34
CCMV_Heberling	234599	T	C	PASS	0.6809	3867	synonymous_variant	LOW	c.1023T>C	p.Pro341Pro	US30
CCMV_Heberling	236767	A	G	PASS	0.6798	3728	missense_variant	MODERATE	c.217A>G	p.Lys73Glu	US34
CCMV_Heberling	235741	T	A	PASS	0.679	4026	missense_variant	MODERATE	c.366T>A	p.Ser122Arg	US32
CCMV_Heberling	236788	C	T	PASS	0.6788	3756	missense_variant	MODERATE	c.238C>T	p.Pro80Ser	US34
CCMV_Heberling	235408	T	C	PASS	0.6778	3821	synonymous_variant	LOW	c.33T>C	p.Asp11Asp	US32
CCMV_Heberling	234763	T	C	PASS	0.6775	3873	intergenic_region	MODIFIER	n.234763T>C	NA	NA
CCMV_Heberling	236716	G	A	PASS	0.6771	3921	missense_variant	MODERATE	c.166G>A	p.Ala56Thr	US34
CCMV_Heberling	234864	A	G	PASS	0.6764	3898	synonymous_variant	LOW	c.84A>G	p.Gln28Gln	UL31
CCMV_Heberling	225034	C	T	PASS	0.6696	3650	missense_variant	MODERATE	c.505G>A	p.Val169Ile	US23
CCMV_Heberling	233777	T	C	PASS	0.6669	3609	synonymous_variant	LOW	c.201T>C	p.Asp67Asp	US30
CCMV_Heberling	233342	C	T	PASS	0.6599	3781	missense_variant	MODERATE	c.907C>T	p.Pro303Ser	US29
CCMV_Heberling	232924	G	A	PASS	0.6586	3272	synonymous_variant	LOW	c.489G>A	p.Leu163Leu	US29
CCMV_Heberling	196	T	C	MQFilter	0.6581	231	intergenic_region	MODIFIER	n.196T>C	NA	NA
CCMV_Heberling	232602	G	T	PASS	0.6567	3638	missense_variant	MODERATE	c.167G>T	p.Gly56Val	US29
CCMV_Heberling	232590	G	C	PASS	0.6555	3608	missense_variant	MODERATE	c.155G>C	p.Ser52Thr	US29
CCMV_Heberling	200530	A	G	MQFilter	0.6542	227	intergenic_region	MODIFIER	n.200530A>G	NA	NA
CCMV_Heberling	225122	G	A	PASS	0.6502	3515	synonymous_variant	LOW	c.417C>T	p.Cys139Cys	US23
CCMV_Heberling	227834	A	G	PASS	0.6489	3247	synonymous_variant	LOW	c.1707T>C	p.Pro569Pro	US26
CCMV_Heberling	232889	C	G	PASS	0.6456	3192	missense_variant	MODERATE	c.454C>G	p.Leu152Val	US29
CCMV_Heberling	230348	G	C	PASS	0.6437	3182	missense_variant	MODERATE	c.395G>C	p.Ser132Thr	US27
CCMV_Heberling	230367	C	A	PASS	0.6415	3252	synonymous_variant	LOW	c.414C>A	p.Arg138Arg	US27
CCMV_Heberling	228728	A	G	PASS	0.6413	3363	synonymous_variant	LOW	c.813T>C	p.Ala271Ala	US26
CCMV_Heberling	228431	G	A	PASS	0.641	3848	synonymous_variant	LOW	c.1110C>T	p.Ser370Ser	US26
CCMV_Heberling	230400	T	C	PASS	0.6404	3240	synonymous_variant	LOW	c.447T>C	p.Phe149Phe	US27
CCMV_Heberling	228698	T	C	PASS	0.64	3451	synonymous_variant	LOW	c.843A>G	p.Leu281Leu	US26
CCMV_Heberling	230391	C	T	PASS	0.6398	3236	synonymous_variant	LOW	c.438C>T	p.Phe146Phe	US27
CCMV_Heberling	230385	T	C	PASS	0.6396	3191	synonymous_variant	LOW	c.432T>C	p.Leu144Leu	US27
CCMV_Heberling	231133	A	G	PASS	0.6392	3240	intergenic_region	MODIFIER	n.231133A>G	NA	NA
CCMV_Heberling	228383	G	A	PASS	0.6388	3795	synonymous_variant	LOW	c.1158C>T	p.Asp386Asp	US26
CCMV_Heberling	229093	A	G	PASS	0.6387	2645	synonymous_variant	LOW	c.448T>C	p.Leu150Leu	US26
CCMV_Heberling	228482	A	G	PASS	0.6385	3603	synonymous_variant	LOW	c.1059T>C	p.His353His	US26
CCMV_Heberling	228370	T	G	PASS	0.6383	3796	synonymous_variant	LOW	c.1171A>C	p.Arg391Arg	US26
CCMV_Heberling	228329	A	G	PASS	0.6379	3752	synonymous_variant	LOW	c.1212T>C	p.Val404Val	US26
CCMV_Heberling	231119	G	C	PASS	0.6379	3153	intergenic_region	MODIFIER	n.231119G>C	NA	NA
CCMV_Heberling	228875	G	C	PASS	0.6377	3168	synonymous_variant	LOW	c.666C>G	p.Pro222Pro	US26
CCMV_Heberling	229909	G	A	PASS	0.6361	3190	intergenic_region	MODIFIER	n.229909G>A	NA	NA
CCMV_Heberling	228674	C	T	PASS	0.6354	3388	synonymous_variant	LOW	c.867G>A	p.Glu289Glu	US26
CCMV_Heberling	228667	G	A	PASS	0.6353	3371	synonymous_variant	LOW	c.874C>T	p.Leu292Leu	US26
CCMV_Heberling	228005	T	C	PASS	0.6352	3382	synonymous_variant	LOW	c.1536A>G	p.Glu512Glu	US26
CCMV_Heberling	228071	A	G	PASS	0.6351	3451	synonymous_variant	LOW	c.1470T>C	p.Cys490Cys	US26
CCMV_Heberling	228902	A	G	PASS	0.6347	3265	synonymous_variant	LOW	c.639T>C	p.Ala213Ala	US26
CCMV_Heberling	228881	A	G	PASS	0.6341	3145	synonymous_variant	LOW	c.660T>C	p.Cys220Cys	US26
CCMV_Heberling	228659	A	G	PASS	0.6338	3376	synonymous_variant	LOW	c.882T>C	p.Ala294Ala	US26
CCMV_Heberling	228779	T	C	PASS	0.6338	3240	synonymous_variant	LOW	c.762A>G	p.Pro254Pro	US26
CCMV_Heberling	230124	T	C	PASS	0.6338	3037	synonymous_variant	LOW	c.171T>C	p.Pro57Pro	US27
CCMV_Heberling	230438	A	G	PASS	0.6337	3125	missense_variant	MODERATE	c.485A>G	p.Gln162Arg	US27
CCMV_Heberling	230277	A	C	PASS	0.6334	3151	synonymous_variant	LOW	c.324A>C	p.Ala108Ala	US27
CCMV_Heberling	228626	C	T	PASS	0.6327	3428	synonymous_variant	LOW	c.915G>A	p.Val305Val	US26
CCMV_Heberling	232393	G	A	PASS	0.6321	3277	intergenic_region	MODIFIER	n.232393G>A	NA	NA
CCMV_Heberling	227969	T	TCCCCCCTCG	PASS	0.6317	981	disruptive_inframe_insertion	MODERATE	c.1563_1571dupCGAGGGGGG	p.Gly524_Ser	US26
CCMV_Heberling	228278	A	G	PASS	0.6313	3599	synonymous_variant	LOW	c.1263T>C	p.Pro421Pro	US26
CCMV_Heberling	232342	T	A	PASS	0.6311	3148	intergenic_region	MODIFIER	n.232342T>A	NA	NA
CCMV_Heberling	229921	G	A	PASS	0.631	3061	intergenic_region	MODIFIER	n.229921G>A	NA	NA
CCMV_Heberling	232343	T	C	PASS	0.6309	3150	intergenic_region	MODIFIER	n.232343T>C	NA	NA
CCMV_Heberling	233540	G	A	PASS	0.6304	3590	missense_variant	MODERATE	c.1105G>A	p.Ala369Thr	US29
CCMV_Heberling	229888	T	G	PASS	0.6302	3193	intergenic_region	MODIFIER	n.229888T>G	NA	NA
CCMV_Heberling	227931	T	C	PASS	0.6301	3319	missense_variant	MODERATE	c.1610A>G	p.Lys537Arg	US26
CCMV_Heberling	228656	G	A	PASS	0.6301	3345	synonymous_variant	LOW	c.885C>T	p.Asp295Asp	US26
CCMV_Heberling	230268	T	C	PASS	0.6296	3112	synonymous_variant	LOW	c.315T>C	p.Cys105Cys	US27
CCMV_Heberling	229945	T	C	PASS	0.6292	3027	intergenic_region	MODIFIER	n.229945T>C	NA	NA
CCMV_Heberling	229950	C	A	PASS	0.6289	2964	intergenic_region	MODIFIER	n.229950C>A	NA	NA
CCMV_Heberling	227923	C	G	PASS	0.6288	3317	missense_variant	MODERATE	c.1618G>C	p.Glu540Gln	US26
CCMV_Heberling	232294	G	T	PASS	0.6283	3229	intergenic_region	MODIFIER	n.232294G>T	NA	NA
CCMV_Heberling	230090	C	G	PASS	0.6279	3010	missense_variant	MODERATE	c.137C>G	p.Thr46Ser	US27
CCMV_Heberling	228257	G	A	PASS	0.6276	3624	synonymous_variant	LOW	c.1284C>T	p.Cys428Cys	US26
CCMV_Heberling	231265	CA	C	PASS	0.6271	1125	frameshift_variant	HIGH	c.45delA	p.Ala16fs	US28
CCMV_Heberling	231900	T	C	PASS	0.6271	3142	synonymous_variant	LOW	c.679T>C	p.Leu227Leu	US28
CCMV_Heberling	231153	C	A	PASS	0.6267	3191	intergenic_region	MODIFIER	n.231153C>A	NA	NA
CCMV_Heberling	230614	T	C	PASS	0.6262	3015	synonymous_variant	LOW	c.661T>C	p.Leu221Leu	US27
CCMV_Heberling	232384	G	A	PASS	0.6259	3195	intergenic_region	MODIFIER	n.232384G>A	NA	NA
CCMV_Heberling	229832	G	A	PASS	0.6256	3292	intergenic_region	MODIFIER	n.229832G>A	NA	NA
CCMV_Heberling	227527	C	T	PASS	0.6251	3018	intergenic_region	MODIFIER	n.227527C>T	NA	NA
CCMV_Heberling	231335	T	G	PASS	0.6249	3312	synonymous_variant	LOW	c.114T>G	p.Gly38Gly	US28
CCMV_Heberling	228248	C	T	PASS	0.6248	3620	synonymous_variant	LOW	c.1293G>A	p.Gln431Gln	US26
CCMV_Heberling	228920	G	A	PASS	0.6247	3183	synonymous_variant	LOW	c.621C>T	p.Asn207Asn	US26
CCMV_Heberling	232094	T	C	PASS	0.6247	3152	synonymous_variant	LOW	c.873T>C	p.Val291Val	US28
CCMV_Heberling	231809	C	T	PASS	0.6244	3134	synonymous_variant	LOW	c.588C>T	p.Ile196Ile	US28
CCMV_Heberling	232380	A	G	PASS	0.6244	3120	intergenic_region	MODIFIER	n.232380A>G	NA	NA
CCMV_Heberling	231262	A	AC	PASS	0.6242	1108	frameshift_variant	HIGH	c.41_42insC	p.Thr15fs	US28
CCMV_Heberling	230541	T	C	PASS	0.6236	2954	synonymous_variant	LOW	c.588T>C	p.Val196Val	US27
CCMV_Heberling	230004	A	G	PASS	0.6234	3031	synonymous_variant	LOW	c.51A>G	p.Thr17Thr	US27
CCMV_Heberling	230592	T	C	PASS	0.6231	2991	synonymous_variant	LOW	c.639T>C	p.Ile213Ile	US27
CCMV_Heberling	228916	G	A	PASS	0.6229	3165	synonymous_variant	LOW	c.625C>T	p.Leu209Leu	US26
CCMV_Heberling	231982	A	G	PASS	0.6229	3081	missense_variant	MODERATE	c.761A>G	p.His254Arg	US28
CCMV_Heberling	230013	G	A	PASS	0.6228	3054	synonymous_variant	LOW	c.60G>A	p.Gln20Gln	US27
CCMV_Heberling	230560	C	A	PASS	0.6228	2946	missense_variant	MODERATE	c.607C>A	p.Leu203Ile	US27
CCMV_Heberling	230130	C	T	PASS	0.6227	2903	synonymous_variant	LOW	c.177C>T	p.Asp59Asp	US27
CCMV_Heberling	230133	C	G	PASS	0.6224	2908	synonymous_variant	LOW	c.180C>G	p.Val60Val	US27
CCMV_Heberling	230583	T	C	PASS	0.6223	2958	synonymous_variant	LOW	c.630T>C	p.Arg210Arg	US27
CCMV_Heberling	230052	A	C	PASS	0.622	3116	synonymous_variant	LOW	c.99A>C	p.Gly33Gly	US27
CCMV_Heberling	232034	T	C	PASS	0.6219	3082	synonymous_variant	LOW	c.813T>C	p.Ile271Ile	US28
CCMV_Heberling	230044	G	A	PASS	0.6217	3135	missense_variant	MODERATE	c.91G>A	p.Val31Ile	US27
CCMV_Heberling	231842	A	G	PASS	0.6216	3092	synonymous_variant	LOW	c.621A>G	p.Gln207Gln	US28
CCMV_Heberling	231977	C	T	PASS	0.6216	3050	synonymous_variant	LOW	c.756C>T	p.Leu252Leu	US28
CCMV_Heberling	231947	T	C	PASS	0.6215	3125	synonymous_variant	LOW	c.726T>C	p.His242His	US28
CCMV_Heberling	230058	G	C	PASS	0.6214	3050	missense_variant	MODERATE	c.105G>C	p.Met35Ile	US27
CCMV_Heberling	228192	G	T	PASS	0.6212	3499	missense_variant	MODERATE	c.1349C>A	p.Ser450Tyr	US26
CCMV_Heberling	228014	G	A	PASS	0.6208	3309	synonymous_variant	LOW	c.1527C>T	p.Ser509Ser	US26
CCMV_Heberling	231299	T	G	PASS	0.6208	3206	synonymous_variant	LOW	c.78T>G	p.Leu26Leu	US28
CCMV_Heberling	226958	G	A	PASS	0.62	3146	synonymous_variant	LOW	c.231C>T	p.Cys77Cys	US23
CCMV_Heberling	231344	C	T	PASS	0.6194	3277	synonymous_variant	LOW	c.123C>T	p.Phe41Phe	US28
CCMV_Heberling	228024	C	T	PASS	0.6193	3285	missense_variant	MODERATE	c.1517G>A	p.Gly506Asp	US26
CCMV_Heberling	231884	C	T	PASS	0.6193	3104	synonymous_variant	LOW	c.663C>T	p.Thr221Thr	US28
CCMV_Heberling	230574	T	C	PASS	0.6191	2900	synonymous_variant	LOW	c.621T>C	p.Asn207Asn	US27
CCMV_Heberling	225989	T	C	PASS	0.619	3485	synonymous_variant	LOW	c.1200A>G	p.Gln400Gln	US23
CCMV_Heberling	231731	T	C	PASS	0.619	3244	synonymous_variant	LOW	c.510T>C	p.Cys170Cys	US28
CCMV_Heberling	231839	C	T	PASS	0.6188	3045	synonymous_variant	LOW	c.618C>T	p.Tyr206Tyr	US28
CCMV_Heberling	231356	T	C	PASS	0.6186	3284	synonymous_variant	LOW	c.135T>C	p.Cys45Cys	US28
CCMV_Heberling	227020	G	A	PASS	0.6185	3132	synonymous_variant	LOW	c.169C>T	p.Leu57Leu	US23
CCMV_Heberling	231776	T	C	PASS	0.618	3234	synonymous_variant	LOW	c.555T>C	p.Leu185Leu	US28
CCMV_Heberling	229986	G	GAA	PASS	0.6179	1009	frameshift_variant	HIGH	c.34_35dupAA	p.Ile13fs	US27
CCMV_Heberling	231404	C	T	PASS	0.6173	3218	synonymous_variant	LOW	c.183C>T	p.Ile61Ile	US28
CCMV_Heberling	230571	C	T	PASS	0.6171	2893	synonymous_variant	LOW	c.618C>T	p.His206His	US27
CCMV_Heberling	230025	T	C	PASS	0.617	3026	synonymous_variant	LOW	c.72T>C	p.Tyr24Tyr	US27
CCMV_Heberling	231863	T	G	PASS	0.6164	3080	synonymous_variant	LOW	c.642T>G	p.Gly214Gly	US28
CCMV_Heberling	232139	G	T	PASS	0.616	3041	synonymous_variant	LOW	c.918G>T	p.Leu306Leu	US28
CCMV_Heberling	230661	C	T	PASS	0.6157	3075	synonymous_variant	LOW	c.708C>T	p.Cys236Cys	US27
CCMV_Heberling	229983	GCC	G	PASS	0.6152	1001	frameshift_variant	HIGH	c.31_32delCC	p.Pro11fs	US27
CCMV_Heberling	230022	T	C	PASS	0.6152	3028	synonymous_variant	LOW	c.69T>C	p.Asp23Asp	US27
CCMV_Heberling	231683	T	C	PASS	0.6148	3231	synonymous_variant	LOW	c.462T>C	p.Ile154Ile	US28
CCMV_Heberling	231860	T	C	PASS	0.6143	3087	synonymous_variant	LOW	c.639T>C	p.Ala213Ala	US28
CCMV_Heberling	230508	C	T	PASS	0.6142	2888	synonymous_variant	LOW	c.555C>T	p.Ile185Ile	US27
CCMV_Heberling	230227	C	A	PASS	0.6131	2798	missense_variant	MODERATE	c.274C>A	p.His92Asn	US27
CCMV_Heberling	230505	T	C	PASS	0.6131	2843	synonymous_variant	LOW	c.552T>C	p.Phe184Phe	US27
CCMV_Heberling	229214	G	A	PASS	0.6127	2935	synonymous_variant	LOW	c.327C>T	p.Arg109Arg	US26
CCMV_Heberling	230778	C	T	PASS	0.6127	2998	synonymous_variant	LOW	c.825C>T	p.Phe275Phe	US27
CCMV_Heberling	231657	G	A	PASS	0.6127	3204	missense_variant	MODERATE	c.436G>A	p.Val146Ile	US28
CCMV_Heberling	226913	T	C	PASS	0.6126	3055	synonymous_variant	LOW	c.276A>G	p.Leu92Leu	US23
CCMV_Heberling	231434	T	C	PASS	0.6126	3187	synonymous_variant	LOW	c.213T>C	p.Asn71Asn	US28
CCMV_Heberling	231692	T	C	PASS	0.6123	3186	synonymous_variant	LOW	c.471T>C	p.Ile157Ile	US28
CCMV_Heberling	231698	C	T	PASS	0.6116	3154	synonymous_variant	LOW	c.477C>T	p.His159His	US28
CCMV_Heberling	230216	A	AAG	PASS	0.6108	1045	frameshift_variant	HIGH	c.263_264insAG	p.Asp88fs	US27
CCMV_Heberling	230790	C	T	PASS	0.6104	2993	synonymous_variant	LOW	c.837C>T	p.Arg279Arg	US27
CCMV_Heberling	231752	G	A	PASS	0.6099	3160	synonymous_variant	LOW	c.531G>A	p.Leu177Leu	US28
CCMV_Heberling	231755	G	A	PASS	0.6097	3159	synonymous_variant	LOW	c.534G>A	p.Glu178Glu	US28
CCMV_Heberling	231710	C	T	PASS	0.6086	3142	synonymous_variant	LOW	c.489C>T	p.Val163Val	US28
CCMV_Heberling	231797	T	A	PASS	0.6084	2922	synonymous_variant	LOW	c.576T>A	p.Gly192Gly	US28
CCMV_Heberling	230766	A	C	PASS	0.6082	2904	synonymous_variant	LOW	c.813A>C	p.Leu271Leu	US27
CCMV_Heberling	231722	A	T	PASS	0.6064	3109	missense_variant	MODERATE	c.501A>T	p.Gln167His	US28
CCMV_Heberling	230730	G	T	PASS	0.6062	2860	missense_variant	MODERATE	c.777G>T	p.Arg259Ser	US27
CCMV_Heberling	231468	T	C	PASS	0.6062	3211	synonymous_variant	LOW	c.247T>C	p.Leu83Leu	US28
CCMV_Heberling	231560	T	C	PASS	0.6062	3337	synonymous_variant	LOW	c.339T>C	p.Phe113Phe	US28
CCMV_Heberling	231720	C	G	PASS	0.6059	3130	missense_variant	MODERATE	c.499C>G	p.Gln167Glu	US28
CCMV_Heberling	230716	A	G	PASS	0.6056	2831	missense_variant	MODERATE	c.763A>G	p.Ser255Gly	US27
CCMV_Heberling	231647	C	T	PASS	0.6054	3122	synonymous_variant	LOW	c.426C>T	p.Val142Val	US28
CCMV_Heberling	230769	C	G	PASS	0.6053	2894	synonymous_variant	LOW	c.816C>G	p.Gly272Gly	US27
CCMV_Heberling	200550	T	C	PASS	0.6039	125	intergenic_region	MODIFIER	n.200550T>C	NA	NA
CCMV_Heberling	231549	G	A	PASS	0.6034	3335	missense_variant	MODERATE	c.328G>A	p.Val110Ile	US28
CCMV_Heberling	231645	G	A	PASS	0.6031	3116	missense_variant	MODERATE	c.424G>A	p.Val142Ile	US28
CCMV_Heberling	231539	A	G	PASS	0.6029	3328	synonymous_variant	LOW	c.318A>G	p.Ala106Ala	US28
CCMV_Heberling	231792	T	C	PASS	0.6029	2917	synonymous_variant	LOW	c.571T>C	p.Leu191Leu	US28
CCMV_Heberling	231794	A	G	PASS	0.6019	2877	synonymous_variant	LOW	c.573A>G	p.Leu191Leu	US28
CCMV_Heberling	62	A	G	MQFilter	0.6	27	intergenic_region	MODIFIER	n.62A>G	NA	NA
CCMV_Heberling	230212	AAG	A	PASS	0.5993	1005	frameshift_variant	HIGH	c.260_261delAG	p.Lys87fs	US27
CCMV_Heberling	231872	A	C	PASS	0.5992	2871	synonymous_variant	LOW	c.651A>C	p.Ser217Ser	US28
CCMV_Heberling	231510	G	A	PASS	0.5968	3279	missense_variant	MODERATE	c.289G>A	p.Ala97Thr	US28
CCMV_Heberling	231272	T	C	PASS	0.5963	2934	synonymous_variant	LOW	c.51T>C	p.Ala17Ala	US28
CCMV_Heberling	230738	G	C	PASS	0.5954	2695	missense_variant	MODERATE	c.785G>C	p.Gly262Ala	US27
CCMV_Heberling	231878	C	T	PASS	0.5951	2867	synonymous_variant	LOW	c.657C>T	p.His219His	US28
CCMV_Heberling	231530	T	C	PASS	0.5946	3190	synonymous_variant	LOW	c.309T>C	p.Val103Val	US28
CCMV_Heberling	231533	C	T	PASS	0.5934	3201	synonymous_variant	LOW	c.312C>T	p.Leu104Leu	US28
CCMV_Heberling	231521	T	C	PASS	0.5931	3196	synonymous_variant	LOW	c.300T>C	p.Pro100Pro	US28
CCMV_Heberling	200513	G	C	MQFilter	0.5924	250	intergenic_region	MODIFIER	n.200513G>C	NA	NA
CCMV_Heberling	230737	G	A	PASS	0.5924	2684	missense_variant	MODERATE	c.784G>A	p.Gly262Arg	US27
CCMV_Heberling	231875	A	G	PASS	0.5924	2833	synonymous_variant	LOW	c.654A>G	p.Arg218Arg	US28
CCMV_Heberling	138	A	AG	PASS	0.592	74	intergenic_region	MODIFIER	n.138A>AG	NA	NA
CCMV_Heberling	231518	G	C	PASS	0.5911	3162	synonymous_variant	LOW	c.297G>C	p.Val99Val	US28
CCMV_Heberling	232001	C	T	PASS	0.591	2748	synonymous_variant	LOW	c.780C>T	p.Cys260Cys	US28
CCMV_Heberling	229989	G	A	PASS	0.5861	2562	synonymous_variant	LOW	c.36G>A	p.Lys12Lys	US27
CCMV_Heberling	232004	G	C	PASS	0.5861	2695	missense_variant	MODERATE	c.783G>C	p.Glu261Asp	US28
CCMV_Heberling	232010	A	G	PASS	0.586	2664	synonymous_variant	LOW	c.789A>G	p.Thr263Thr	US28
CCMV_Heberling	226646	G	A	PASS	0.5851	2314	synonymous_variant	LOW	c.543C>T	p.Ala181Ala	US23
CCMV_Heberling	176	A	G	MQFilter	0.5847	138	intergenic_region	MODIFIER	n.176A>G	NA	NA
CCMV_Heberling	232371	T	A	PASS	0.584	2547	intergenic_region	MODIFIER	n.232371T>A	NA	NA
CCMV_Heberling	232370	T	A	PASS	0.5839	2543	intergenic_region	MODIFIER	n.232370T>A	NA	NA
CCMV_Heberling	231230	A	G	PASS	0.5838	2702	synonymous_variant	LOW	c.9A>G	p.Pro3Pro	US28
CCMV_Heberling	232009	C	T	PASS	0.5817	2644	missense_variant	MODERATE	c.788C>T	p.Thr263Ile	US28
CCMV_Heberling	200553	T	C	PASS	0.5795	113	intergenic_region	MODIFIER	n.200553T>C	NA	NA
CCMV_Heberling	232407	T	G	PASS	0.5783	2671	intergenic_region	MODIFIER	n.232407T>G	NA	NA
CCMV_Heberling	232360	A	C	PASS	0.5778	2503	intergenic_region	MODIFIER	n.232360A>C	NA	NA
CCMV_Heberling	213	C	G	MQFilter	0.5772	258	intergenic_region	MODIFIER	n.213C>G	NA	NA
CCMV_Heberling	232361	A	T	PASS	0.5749	2468	intergenic_region	MODIFIER	n.232361A>T	NA	NA
CCMV_Heberling	232362	T	C	PASS	0.5749	2468	intergenic_region	MODIFIER	n.232362T>C	NA	NA
CCMV_Heberling	230701	A	G	PASS	0.5748	2483	missense_variant	MODERATE	c.748A>G	p.Ile250Val	US27
CCMV_Heberling	232409	A	G	PASS	0.5745	2625	intergenic_region	MODIFIER	n.232409A>G	NA	NA
CCMV_Heberling	232415	A	G	PASS	0.5737	2681	intergenic_region	MODIFIER	n.232415A>G	NA	NA
CCMV_Heberling	231235	G	A	PASS	0.5729	2593	missense_variant	MODERATE	c.14G>A	p.Gly5Asp	US28
CCMV_Heberling	173	A	G	MQFilter	0.5701	126	intergenic_region	MODIFIER	n.173A>G	NA	NA
CCMV_Heberling	232411	C	T	PASS	0.5695	2607	intergenic_region	MODIFIER	n.232411C>T	NA	NA
CCMV_Heberling	230707	C	T	PASS	0.5689	2436	synonymous_variant	LOW	c.754C>T	p.Leu252Leu	US27
CCMV_Heberling	232413	C	T	PASS	0.5689	2621	intergenic_region	MODIFIER	n.232413C>T	NA	NA
CCMV_Heberling	230705	A	T	PASS	0.5677	2419	missense_variant	MODERATE	c.752A>T	p.Glu251Val	US27
CCMV_Heberling	230706	A	G	PASS	0.5676	2417	synonymous_variant	LOW	c.753A>G	p.Glu251Glu	US27
CCMV_Heberling	230208	T	C	PASS	0.567	2292	synonymous_variant	LOW	c.255T>C	p.Asn85Asn	US27
CCMV_Heberling	200556	C	T	PASS	0.5668	106	intergenic_region	MODIFIER	n.200556C>T	NA	NA
CCMV_Heberling	230221	G	A	PASS	0.5654	2278	missense_variant	MODERATE	c.268G>A	p.Ala90Thr	US27
CCMV_Heberling	170	G	A	MQFilter	0.5642	123	intergenic_region	MODIFIER	n.170G>A	NA	NA
CCMV_Heberling	146	CGT	C	PASS	0.5638	84	intergenic_region	MODIFIER	n.146CGT>C	NA	NA
CCMV_Heberling	231239	G	A	PASS	0.5605	2496	synonymous_variant	LOW	c.18G>A	p.Ala6Ala	US28
CCMV_Heberling	231250	A	C	PASS	0.5588	2499	missense_variant	MODERATE	c.29A>C	p.Glu10Ala	US28
CCMV_Heberling	231242	G	C	PASS	0.5555	2472	synonymous_variant	LOW	c.21G>C	p.Leu7Leu	US28
CCMV_Heberling	231245	A	T	PASS	0.5531	2468	synonymous_variant	LOW	c.24A>T	p.Thr8Thr	US28
CCMV_Heberling	230217	C	T	PASS	0.5505	2175	synonymous_variant	LOW	c.264C>T	p.Asp88Asp	US27
CCMV_Heberling	225830	G	A	FSFilter	0.5189	2273	synonymous_variant	LOW	c.1359C>T	p.Arg453Arg	US23
CCMV_Heberling	75	G	GAA	PASS	0.4848	16	intergenic_region	MODIFIER	n.75G>GAA	NA	NA
CCMV_Heberling	78	G	GA	PASS	0.4848	16	intergenic_region	MODIFIER	n.78G>GA	NA	NA
CCMV_Heberling	70	G	GC	PASS	0.4667	14	intergenic_region	MODIFIER	n.70G>GC	NA	NA
CCMV_Heberling	81	CGTGT	C	PASS	0.4615	18	intergenic_region	MODIFIER	n.81CGTGT>C	NA	NA
CCMV_Heberling	86	C	CAA	PASS	0.4615	18	intergenic_region	MODIFIER	n.86C>CAA	NA	NA
CCMV_Heberling	225910	A	G	PASS	0.4382	2179	synonymous_variant	LOW	c.1279T>C	p.Leu427Leu	US23
CCMV_Heberling	226640	A	G	PASS	0.4127	1615	synonymous_variant	LOW	c.549T>C	p.Arg183Arg	US23
CCMV_Heberling	231497	T	C	PASS	0.404	2211	synonymous_variant	LOW	c.276T>C	p.Asn92Asn	US28
CCMV_Heberling	218071	CG	C	PASS	0.3989	363	intergenic_region	MODIFIER	n.218071CG>C	NA	NA
CCMV_Heberling	226796	A	G	PASS	0.3972	2109	synonymous_variant	LOW	c.393T>C	p.Arg131Arg	US23
CCMV_Heberling	226742	G	A	PASS	0.3942	2055	synonymous_variant	LOW	c.447C>T	p.Arg149Arg	US23
CCMV_Heberling	230499	T	C	PASS	0.3853	1865	synonymous_variant	LOW	c.546T>C	p.Pro182Pro	US27
CCMV_Heberling	230492	T	C	PASS	0.3846	1873	missense_variant	MODERATE	c.539T>C	p.Val180Ala	US27
CCMV_Heberling	229805	A	G	PASS	0.3835	2025	intergenic_region	MODIFIER	n.229805A>G	NA	NA
CCMV_Heberling	229496	C	T	PASS	0.3822	2157	synonymous_variant	LOW	c.45G>A	p.Arg15Arg	US26
CCMV_Heberling	230476	G	A	PASS	0.3804	1880	missense_variant	MODERATE	c.523G>A	p.Asp175Asn	US27
CCMV_Heberling	229757	T	C	PASS	0.3792	1976	intergenic_region	MODIFIER	n.229757T>C	NA	NA
CCMV_Heberling	230913	C	T	PASS	0.3781	1812	synonymous_variant	LOW	c.960C>T	p.Asp320Asp	US27
CCMV_Heberling	229773	TC	T	PASS	0.3723	660	intergenic_region	MODIFIER	n.229773TC>T	NA	NA
CCMV_Heberling	230944	C	G	PASS	0.3701	1721	missense_variant	MODERATE	c.991C>G	p.Leu331Val	US27
CCMV_Heberling	229776	C	CG	PASS	0.3696	652	intergenic_region	MODIFIER	n.229776C>CG	NA	NA
CCMV_Heberling	230970	T	C	PASS	0.369	1754	synonymous_variant	LOW	c.1017T>C	p.Tyr339Tyr	US27
CCMV_Heberling	225346	T	C	PASS	0.3676	1879	missense_variant	MODERATE	c.193A>G	p.Ile65Val	US23
CCMV_Heberling	229725	A	G	PASS	0.3676	1905	intergenic_region	MODIFIER	n.229725A>G	NA	NA
CCMV_Heberling	229737	T	C	PASS	0.3676	1900	intergenic_region	MODIFIER	n.229737T>C	NA	NA
CCMV_Heberling	230974	G	A	PASS	0.3669	1769	missense_variant	MODERATE	c.1021G>A	p.Gly341Ser	US27
CCMV_Heberling	229733	C	G	PASS	0.366	1908	intergenic_region	MODIFIER	n.229733C>G	NA	NA
CCMV_Heberling	227612	T	C	PASS	0.3623	1807	intergenic_region	MODIFIER	n.227612T>C	NA	NA
CCMV_Heberling	233924	T	C	PASS	0.3598	1922	synonymous_variant	LOW	c.348T>C	p.Leu116Leu	US30
CCMV_Heberling	225476	G	A	PASS	0.3586	1869	synonymous_variant	LOW	c.63C>T	p.Tyr21Tyr	US23
CCMV_Heberling	227619	G	C	PASS	0.3563	1788	intergenic_region	MODIFIER	n.227619G>C	NA	NA
CCMV_Heberling	229648	G	A	PASS	0.3562	1923	intergenic_region	MODIFIER	n.229648G>A	NA	NA
CCMV_Heberling	230435	A	G	PASS	0.3551	1736	missense_variant	MODERATE	c.482A>G	p.Lys161Arg	US27
CCMV_Heberling	230436	A	G	PASS	0.3548	1736	synonymous_variant	LOW	c.483A>G	p.Lys161Lys	US27
CCMV_Heberling	233813	C	T	PASS	0.3445	1871	synonymous_variant	LOW	c.237C>T	p.Ile79Ile	US30
CCMV_Heberling	227752	A	T	PASS	0.3415	1715	intergenic_region	MODIFIER	n.227752A>T	NA	NA
CCMV_Heberling	111	C	G	MQFilter	0.3333	19	intergenic_region	MODIFIER	n.111C>G	NA	NA
CCMV_Heberling	227716	G	A	PASS	0.3326	1627	intergenic_region	MODIFIER	n.227716G>A	NA	NA
CCMV_Heberling	227773	A	ATAT	PASS	0.3319	541	intergenic_region	MODIFIER	n.227773A>ATAT	NA	NA
CCMV_Heberling	227775	A	ATTGTTT	PASS	0.3298	535	intergenic_region	MODIFIER	n.227775A>ATTGTTT	NA	NA
CCMV_Heberling	236070	G	GA	PASS	0.3232	510	intergenic_region	MODIFIER	n.236070G>GA	NA	NA
CCMV_Heberling	236072	GT	G	PASS	0.3203	507	intergenic_region	MODIFIER	n.236072GT>G	NA	NA
CCMV_Heberling	224009	G	A	PASS	0.3107	1765	synonymous_variant	LOW	c.1530C>T	p.Gly510Gly	US23
CCMV_Heberling	227714	C	CA	PASS	0.3092	525	intergenic_region	MODIFIER	n.227714C>CA	NA	NA
CCMV_Heberling	237730	T	TGAG	PASS	0.3089	463	intergenic_region	MODIFIER	n.237730T>TGAG	NA	NA
CCMV_Heberling	236115	TAAA	T	PASS	0.3042	456	intergenic_region	MODIFIER	n.236115TAAA>T	NA	NA
CCMV_Heberling	127	A	C	MQFilter	0.3014	22	intergenic_region	MODIFIER	n.127A>C	NA	NA
CCMV_Heberling	224033	A	G	PASS	0.3012	1686	synonymous_variant	LOW	c.1506T>C	p.Arg502Arg	US23
CCMV_Heberling	237454	A	AGAT	PASS	0.2987	488	intergenic_region	MODIFIER	n.237454A>AGAT	NA	NA
CCMV_Heberling	224030	C	T	PASS	0.2952	1656	synonymous_variant	LOW	c.1509G>A	p.Leu503Leu	US23
CCMV_Heberling	237597	A	G	PASS	0.2938	1494	intergenic_region	MODIFIER	n.237597A>G	NA	NA
CCMV_Heberling	54861	C	T	PASS	0.293	1430	missense_variant	MODERATE	c.262G>A	p.Gly88Ser	UL44
CCMV_Heberling	237801	T	C	PASS	0.2927	1435	intergenic_region	MODIFIER	n.237801T>C	NA	NA
CCMV_Heberling	237432	C	T	PASS	0.29	1491	intergenic_region	MODIFIER	n.237432C>T	NA	NA
CCMV_Heberling	237476	A	G	PASS	0.2892	1466	intergenic_region	MODIFIER	n.237476A>G	NA	NA
CCMV_Heberling	237828	T	G	PASS	0.2888	1428	intergenic_region	MODIFIER	n.237828T>G	NA	NA
CCMV_Heberling	237564	C	T	PASS	0.2885	1475	intergenic_region	MODIFIER	n.237564C>T	NA	NA
CCMV_Heberling	237530	A	G	PASS	0.2884	1450	intergenic_region	MODIFIER	n.237530A>G	NA	NA
CCMV_Heberling	237811	G	A	PASS	0.2875	1431	intergenic_region	MODIFIER	n.237811G>A	NA	NA
CCMV_Heberling	237524	G	A	PASS	0.2855	1424	intergenic_region	MODIFIER	n.237524G>A	NA	NA
CCMV_Heberling	237820	G	C	PASS	0.2848	1423	intergenic_region	MODIFIER	n.237820G>C	NA	NA
CCMV_Heberling	237888	A	G	PASS	0.2834	1354	synonymous_variant	LOW	c.2517T>C	p.Thr839Thr	TRS1
CCMV_Heberling	237514	T	C	PASS	0.2833	1398	intergenic_region	MODIFIER	n.237514T>C	NA	NA
CCMV_Heberling	237882	A	G	PASS	0.2829	1368	synonymous_variant	LOW	c.2523T>C	p.Ser841Ser	TRS1
CCMV_Heberling	237491	A	G	PASS	0.2808	1401	intergenic_region	MODIFIER	n.237491A>G	NA	NA
CCMV_Heberling	236159	G	A	PASS	0.2806	1627	intergenic_region	MODIFIER	n.236159G>A	NA	NA
CCMV_Heberling	237864	G	A	PASS	0.2799	1358	synonymous_variant	LOW	c.2541C>T	p.Tyr847Tyr	TRS1
CCMV_Heberling	236158	C	A	PASS	0.2794	1628	intergenic_region	MODIFIER	n.236158C>A	NA	NA
CCMV_Heberling	237502	G	T	PASS	0.2791	1395	intergenic_region	MODIFIER	n.237502G>T	NA	NA
CCMV_Heberling	200575	C	T	FSFilter	0.2787	17	intergenic_region	MODIFIER	n.200575C>T	NA	NA
CCMV_Heberling	237498	G	A	PASS	0.2784	1376	intergenic_region	MODIFIER	n.237498G>A	NA	NA
CCMV_Heberling	200566	T	C	FSFilter	0.2771	23	intergenic_region	MODIFIER	n.200566T>C	NA	NA
CCMV_Heberling	223978	A	G	PASS	0.2751	1590	synonymous_variant	LOW	c.1561T>C	p.Leu521Leu	US23
CCMV_Heberling	237545	C	T	PASS	0.274	1368	intergenic_region	MODIFIER	n.237545C>T	NA	NA
CCMV_Heberling	237546	C	T	PASS	0.2736	1363	intergenic_region	MODIFIER	n.237546C>T	NA	NA
CCMV_Heberling	223889	G	A	PASS	0.2724	1446	synonymous_variant	LOW	c.1650C>T	p.Arg550Arg	US23
CCMV_Heberling	200654	T	G	FSFilter	0.2579	49	intergenic_region	MODIFIER	n.200654T>G	NA	NA
CCMV_Heberling	200633	G	C	FSFilter	0.244	41	intergenic_region	MODIFIER	n.200633G>C	NA	NA
CCMV_Heberling	200568	T	C	FSFilter	0.2208	17	intergenic_region	MODIFIER	n.200568T>C	NA	NA
CCMV_Heberling	200632	C	A	FSFilter	0.2176	37	intergenic_region	MODIFIER	n.200632C>A	NA	NA
CCMV_Heberling	200570	G	T	FSFilter	0.2162	16	intergenic_region	MODIFIER	n.200570G>T	NA	NA
CCMV_Heberling	141	A	G	MQFilter	0.2125	17	intergenic_region	MODIFIER	n.141A>G	NA	NA
CCMV_Heberling	160	A	G	MQFilter	0.2121	21	intergenic_region	MODIFIER	n.160A>G	NA	NA
CCMV_Heberling	144	T	C	MQFilter	0.2048	17	intergenic_region	MODIFIER	n.144T>C	NA	NA
CCMV_Heberling	200582	A	G	FSFilter	0.2024	17	intergenic_region	MODIFIER	n.200582A>G	NA	NA
CCMV_Heberling	156	C	A	MQFilter	0.1915	18	intergenic_region	MODIFIER	n.156C>A	NA	NA
CCMV_Heberling	158	A	G	MQFilter	0.1895	18	intergenic_region	MODIFIER	n.158A>G	NA	NA
CCMV_Heberling	151	G	A	MQFilter	0.1889	17	intergenic_region	MODIFIER	n.151G>A	NA	NA
CCMV_Heberling	38399	C	T	PASS	0.1834	941	synonymous_variant	LOW	c.2400G>A	p.Thr800Thr	UL32
CCMV_Heberling	200585	T	C	FSFilter	0.1809	17	intergenic_region	MODIFIER	n.200585T>C	NA	NA
CCMV_Heberling	186643	C	A	PASS	0.1665	867	missense_variant	MODERATE	c.980G>T	p.Gly327Val	UL141
CCMV_Heberling	5977	C	T	QDFilter	0.1239	706	missense_variant	MODERATE	c.253G>A	p.Gly85Arg	RL8A
CCMV_Heberling	68678	A	G	PASS	0.1145	593	missense_variant	MODERATE	c.6550A>G	p.Thr2184Ala	UL48
CCMV_Heberling	68671	C	G	PASS	0.113	591	missense_variant	MODERATE	c.6543C>G	p.Asp2181Glu	UL48
CCMV_Heberling	67000	C	A	QDFilter	0.1128	627	synonymous_variant	LOW	c.4872C>A	p.Gly1624Gly	UL48
CCMV_Heberling	72271	G	A	QDFilter	0.1125	608	synonymous_variant	LOW	c.390C>T	p.Arg130Arg	UL51
CCMV_Heberling	67057	A	G	QDFilter	0.1117	597	synonymous_variant	LOW	c.4929A>G	p.Ala1643Ala	UL48
CCMV_Heberling	67792	G	A	QDFilter	0.1115	603	synonymous_variant	LOW	c.5664G>A	p.Leu1888Leu	UL48
CCMV_Heberling	63274	T	C	QDFilter	0.1104	560	synonymous_variant	LOW	c.1146T>C	p.Ser382Ser	UL48
CCMV_Heberling	69544	G	A	QDFilter	0.1102	615	synonymous_variant	LOW	c.1416C>T	p.Ile472Ile	UL49
CCMV_Heberling	69081	G	T	QDFilter	0.1098	514	synonymous_variant	LOW	c.192C>A	p.Ala64Ala	UL48A
CCMV_Heberling	64693	G	A	QDFilter	0.1097	611	synonymous_variant	LOW	c.2565G>A	p.Arg855Arg	UL48
CCMV_Heberling	67216	A	G	QDFilter	0.1092	585	synonymous_variant	LOW	c.5088A>G	p.Ala1696Ala	UL48
CCMV_Heberling	67429	G	T	QDFilter	0.1092	559	synonymous_variant	LOW	c.5301G>T	p.Thr1767Thr	UL48
CCMV_Heberling	67708	A	G	QDFilter	0.1092	574	synonymous_variant	LOW	c.5580A>G	p.Leu1860Leu	UL48
CCMV_Heberling	65986	A	G	QDFilter	0.109	534	synonymous_variant	LOW	c.3858A>G	p.Glu1286Glu	UL48
CCMV_Heberling	63006	T	C	PASS	0.1088	481	missense_variant	MODERATE	c.878T>C	p.Val293Ala	UL48
CCMV_Heberling	63013	A	G	QDFilter	0.1088	487	synonymous_variant	LOW	c.885A>G	p.Pro295Pro	UL48
CCMV_Heberling	64738	A	G	QDFilter	0.1088	609	synonymous_variant	LOW	c.2610A>G	p.Pro870Pro	UL48
CCMV_Heberling	67414	T	C	QDFilter	0.1088	548	synonymous_variant	LOW	c.5286T>C	p.Pro1762Pro	UL48
CCMV_Heberling	70052	A	G	QDFilter	0.1088	650	missense_variant	MODERATE	c.908T>C	p.Phe303Ser	UL49
CCMV_Heberling	67978	G	A	QDFilter	0.1086	590	synonymous_variant	LOW	c.5850G>A	p.Glu1950Glu	UL48
CCMV_Heberling	64567	A	G	QDFilter	0.1082	591	synonymous_variant	LOW	c.2439A>G	p.Leu813Leu	UL48
CCMV_Heberling	67445	T	G	QDFilter	0.1082	559	missense_variant	MODERATE	c.5317T>G	p.Leu1773Val	UL48
CCMV_Heberling	67697	C	T	QDFilter	0.1081	569	synonymous_variant	LOW	c.5569C>T	p.Leu1857Leu	UL48
CCMV_Heberling	67095	A	G	QDFilter	0.1079	582	missense_variant	MODERATE	c.4967A>G	p.Lys1656Arg	UL48
CCMV_Heberling	68767	C	T	PASS	0.1077	540	synonymous_variant	LOW	c.6639C>T	p.Cys2213Cys	UL48
CCMV_Heberling	67234	A	G	QDFilter	0.1075	583	synonymous_variant	LOW	c.5106A>G	p.Val1702Val	UL48
CCMV_Heberling	69595	G	C	QDFilter	0.1075	597	synonymous_variant	LOW	c.1365C>G	p.Gly455Gly	UL49
CCMV_Heberling	65973	A	G	QDFilter	0.1074	549	missense_variant	MODERATE	c.3845A>G	p.Lys1282Arg	UL48
CCMV_Heberling	69637	A	G	QDFilter	0.1074	572	synonymous_variant	LOW	c.1323T>C	p.Cys441Cys	UL49
CCMV_Heberling	64786	T	C	QDFilter	0.1073	558	synonymous_variant	LOW	c.2658T>C	p.Tyr886Tyr	UL48
CCMV_Heberling	66283	C	CCA	QDFilter	0.1071	176	frameshift_variant	HIGH	c.4155_4156insCA	p.Asp1386fs	UL48
CCMV_Heberling	68770	C	A	PASS	0.1071	539	synonymous_variant	LOW	c.6642C>A	p.Arg2214Arg	UL48
CCMV_Heberling	72494	A	G	QDFilter	0.1071	581	missense_variant	MODERATE	c.167T>C	p.Val56Ala	UL51
CCMV_Heberling	66286	TAC	T	QDFilter	0.107	179	frameshift_variant	HIGH	c.4159_4160delAC	p.Thr1387fs	UL48
CCMV_Heberling	67105	A	G	QDFilter	0.107	579	synonymous_variant	LOW	c.4977A>G	p.Ala1659Ala	UL48
CCMV_Heberling	66043	A	G	QDFilter	0.1067	538	synonymous_variant	LOW	c.3915A>G	p.Glu1305Glu	UL48
CCMV_Heberling	68371	G	A	QDFilter	0.1066	547	synonymous_variant	LOW	c.6243G>A	p.Leu2081Leu	UL48
CCMV_Heberling	64375	A	G	QDFilter	0.1064	584	synonymous_variant	LOW	c.2247A>G	p.Ser749Ser	UL48
CCMV_Heberling	63328	T	C	QDFilter	0.1063	523	synonymous_variant	LOW	c.1200T>C	p.Phe400Phe	UL48
CCMV_Heberling	70040	G	A	QDFilter	0.1061	636	missense_variant	MODERATE	c.920C>T	p.Ala307Val	UL49
CCMV_Heberling	69973	A	G	QDFilter	0.106	598	synonymous_variant	LOW	c.987T>C	p.Val329Val	UL49
CCMV_Heberling	64396	A	G	QDFilter	0.1059	580	synonymous_variant	LOW	c.2268A>G	p.Val756Val	UL48
CCMV_Heberling	67384	G	A	QDFilter	0.1059	543	synonymous_variant	LOW	c.5256G>A	p.Glu1752Glu	UL48
CCMV_Heberling	68117	A	C	QDFilter	0.1057	563	missense_variant	MODERATE	c.5989A>C	p.Asn1997His	UL48
CCMV_Heberling	66001	A	G	QDFilter	0.1052	525	synonymous_variant	LOW	c.3873A>G	p.Leu1291Leu	UL48
CCMV_Heberling	67372	G	A	QDFilter	0.105	548	synonymous_variant	LOW	c.5244G>A	p.Leu1748Leu	UL48
CCMV_Heberling	74860	T	C	QDFilter	0.1049	567	synonymous_variant	LOW	c.222T>C	p.Tyr74Tyr	UL53
CCMV_Heberling	67993	C	T	QDFilter	0.1046	575	synonymous_variant	LOW	c.5865C>T	p.Thr1955Thr	UL48
CCMV_Heberling	68434	A	G	QDFilter	0.1043	541	synonymous_variant	LOW	c.6306A>G	p.Ala2102Ala	UL48
CCMV_Heberling	68971	A	G	QDFilter	0.1042	512	intergenic_region	MODIFIER	n.68971A>G	NA	NA
CCMV_Heberling	66967	G	A	QDFilter	0.1041	583	synonymous_variant	LOW	c.4839G>A	p.Thr1613Thr	UL48
CCMV_Heberling	74942	C	T	QDFilter	0.1041	554	synonymous_variant	LOW	c.304C>T	p.Leu102Leu	UL53
CCMV_Heberling	64369	C	A	QDFilter	0.104	571	synonymous_variant	LOW	c.2241C>A	p.Arg747Arg	UL48
CCMV_Heberling	68023	T	C	QDFilter	0.104	546	synonymous_variant	LOW	c.5895T>C	p.Ser1965Ser	UL48
CCMV_Heberling	68632	TCAG	T	QDFilter	0.104	173	disruptive_inframe_deletion	MODERATE	c.6512_6514delAGC	p.Gln2171del	UL48
CCMV_Heberling	68563	G	A	QDFilter	0.1038	570	synonymous_variant	LOW	c.6435G>A	p.Pro2145Pro	UL48
CCMV_Heberling	66004	G	T	QDFilter	0.1037	519	missense_variant	MODERATE	c.3876G>T	p.Gln1292His	UL48
CCMV_Heberling	68239	T	C	QDFilter	0.1037	558	synonymous_variant	LOW	c.6111T>C	p.Arg2037Arg	UL48
CCMV_Heberling	68185	G	A	QDFilter	0.1036	558	synonymous_variant	LOW	c.6057G>A	p.Lys2019Lys	UL48
CCMV_Heberling	63131	A	G	QDFilter	0.1033	481	missense_variant	MODERATE	c.1003A>G	p.Thr335Ala	UL48
CCMV_Heberling	67504	C	T	QDFilter	0.1033	541	synonymous_variant	LOW	c.5376C>T	p.Ala1792Ala	UL48
CCMV_Heberling	67558	C	T	QDFilter	0.1033	572	synonymous_variant	LOW	c.5430C>T	p.Phe1810Phe	UL48
CCMV_Heberling	68146	A	G	QDFilter	0.1033	542	synonymous_variant	LOW	c.6018A>G	p.Gln2006Gln	UL48
CCMV_Heberling	63028	G	T	QDFilter	0.1032	478	synonymous_variant	LOW	c.900G>T	p.Pro300Pro	UL48
CCMV_Heberling	64417	G	A	QDFilter	0.1032	573	synonymous_variant	LOW	c.2289G>A	p.Leu763Leu	UL48
CCMV_Heberling	68970	G	A	QDFilter	0.1032	509	intergenic_region	MODIFIER	n.68970G>A	NA	NA
CCMV_Heberling	67347	G	A	QDFilter	0.1031	550	missense_variant	MODERATE	c.5219G>A	p.Gly1740Glu	UL48
CCMV_Heberling	68571	C	T	QDFilter	0.1029	571	missense_variant	MODERATE	c.6443C>T	p.Thr2148Ile	UL48
CCMV_Heberling	64489	A	G	QDFilter	0.1026	576	synonymous_variant	LOW	c.2361A>G	p.Lys787Lys	UL48
CCMV_Heberling	66025	A	G	QDFilter	0.1026	515	synonymous_variant	LOW	c.3897A>G	p.Val1299Val	UL48
CCMV_Heberling	67492	C	T	QDFilter	0.1024	539	synonymous_variant	LOW	c.5364C>T	p.Ile1788Ile	UL48
CCMV_Heberling	74845	G	A	QDFilter	0.1024	556	synonymous_variant	LOW	c.207G>A	p.Ser69Ser	UL53
CCMV_Heberling	66181	T	C	QDFilter	0.1023	541	synonymous_variant	LOW	c.4053T>C	p.Phe1351Phe	UL48
CCMV_Heberling	66310	A	C	QDFilter	0.1023	564	synonymous_variant	LOW	c.4182A>C	p.Val1394Val	UL48
CCMV_Heberling	66194	G	A	QDFilter	0.1022	553	missense_variant	MODERATE	c.4066G>A	p.Val1356Met	UL48
CCMV_Heberling	66027	C	T	QDFilter	0.1019	518	missense_variant	MODERATE	c.3899C>T	p.Thr1300Met	UL48
CCMV_Heberling	68275	T	C	QDFilter	0.1016	541	synonymous_variant	LOW	c.6147T>C	p.Val2049Val	UL48
CCMV_Heberling	68281	A	G	QDFilter	0.1014	529	synonymous_variant	LOW	c.6153A>G	p.Thr2051Thr	UL48
CCMV_Heberling	63073	G	A	QDFilter	0.1012	465	synonymous_variant	LOW	c.945G>A	p.Lys315Lys	UL48
CCMV_Heberling	64315	A	G	QDFilter	0.1011	546	synonymous_variant	LOW	c.2187A>G	p.Val729Val	UL48
CCMV_Heberling	75292	T	C	QDFilter	0.1011	532	synonymous_variant	LOW	c.654T>C	p.Ile218Ile	UL53
CCMV_Heberling	64343	C	T	QDFilter	0.1009	554	synonymous_variant	LOW	c.2215C>T	p.Leu739Leu	UL48
CCMV_Heberling	64351	G	A	QDFilter	0.1009	560	synonymous_variant	LOW	c.2223G>A	p.Lys741Lys	UL48
CCMV_Heberling	65173	A	G	QDFilter	0.1009	537	synonymous_variant	LOW	c.3045A>G	p.Glu1015Glu	UL48
CCMV_Heberling	64300	C	T	QDFilter	0.1008	549	synonymous_variant	LOW	c.2172C>T	p.Asp724Asp	UL48
CCMV_Heberling	65242	A	G	QDFilter	0.1007	517	synonymous_variant	LOW	c.3114A>G	p.Ser1038Ser	UL48
CCMV_Heberling	66142	C	T	QDFilter	0.1006	537	synonymous_variant	LOW	c.4014C>T	p.Tyr1338Tyr	UL48
CCMV_Heberling	65767	A	T	QDFilter	0.1005	531	synonymous_variant	LOW	c.3639A>T	p.Pro1213Pro	UL48
CCMV_Heberling	63886	T	C	QDFilter	0.1004	495	synonymous_variant	LOW	c.1758T>C	p.Asp586Asp	UL48
CCMV_Heberling	72963	A	G	QDFilter	0.1004	514	synonymous_variant	LOW	c.240A>G	p.Ala80Ala	UL52
CCMV_Heberling	63479	C	T	QDFilter	0.1003	488	synonymous_variant	LOW	c.1351C>T	p.Leu451Leu	UL48
CCMV_Heberling	69309	T	G	QDFilter	0.1002	528	missense_variant	MODERATE	c.1651A>C	p.Asn551His	UL49
CCMV_Heberling	66148	A	G	QDFilter	0.1	536	synonymous_variant	LOW	c.4020A>G	p.Ala1340Ala	UL48
CCMV_Heberling	73099	C	T	QDFilter	0.0999	502	synonymous_variant	LOW	c.376C>T	p.Leu126Leu	UL52
CCMV_Heberling	64513	G	A	QDFilter	0.0998	546	synonymous_variant	LOW	c.2385G>A	p.Thr795Thr	UL48
CCMV_Heberling	64501	G	A	QDFilter	0.0997	549	synonymous_variant	LOW	c.2373G>A	p.Glu791Glu	UL48
CCMV_Heberling	65122	A	G	QDFilter	0.0994	515	synonymous_variant	LOW	c.2994A>G	p.Leu998Leu	UL48
CCMV_Heberling	63901	A	G	QDFilter	0.0993	506	synonymous_variant	LOW	c.1773A>G	p.Glu591Glu	UL48
CCMV_Heberling	64243	G	A	QDFilter	0.0993	528	synonymous_variant	LOW	c.2115G>A	p.Leu705Leu	UL48
CCMV_Heberling	66253	A	G	QDFilter	0.0992	520	synonymous_variant	LOW	c.4125A>G	p.Glu1375Glu	UL48
CCMV_Heberling	66073	G	A	QDFilter	0.0991	526	synonymous_variant	LOW	c.3945G>A	p.Lys1315Lys	UL48
CCMV_Heberling	68173	G	A	QDFilter	0.0991	524	synonymous_variant	LOW	c.6045G>A	p.Pro2015Pro	UL48
CCMV_Heberling	63971	T	C	QDFilter	0.0989	527	synonymous_variant	LOW	c.1843T>C	p.Leu615Leu	UL48
CCMV_Heberling	66095	T	G	QDFilter	0.0989	534	missense_variant	MODERATE	c.3967T>G	p.Trp1323Gly	UL48
CCMV_Heberling	68170	C	T	QDFilter	0.0989	525	synonymous_variant	LOW	c.6042C>T	p.Asn2014Asn	UL48
CCMV_Heberling	66133	C	T	QDFilter	0.0988	528	synonymous_variant	LOW	c.4005C>T	p.Thr1335Thr	UL48
CCMV_Heberling	69189	G	GTC	QDFilter	0.0988	260	frameshift_variant	HIGH	c.83_84insGA	p.Gly29fs	UL48A
CCMV_Heberling	66499	C	G	QDFilter	0.0987	569	synonymous_variant	LOW	c.4371C>G	p.Leu1457Leu	UL48
CCMV_Heberling	65686	A	G	QDFilter	0.0986	511	synonymous_variant	LOW	c.3558A>G	p.Leu1186Leu	UL48
CCMV_Heberling	64015	G	A	QDFilter	0.0985	541	synonymous_variant	LOW	c.1887G>A	p.Arg629Arg	UL48
CCMV_Heberling	66079	G	A	QDFilter	0.0984	530	synonymous_variant	LOW	c.3951G>A	p.Leu1317Leu	UL48
CCMV_Heberling	73119	C	T	QDFilter	0.0984	494	synonymous_variant	LOW	c.396C>T	p.Gly132Gly	UL52
CCMV_Heberling	65120	C	T	QDFilter	0.0981	514	synonymous_variant	LOW	c.2992C>T	p.Leu998Leu	UL48
CCMV_Heberling	65668	A	G	QDFilter	0.0981	503	synonymous_variant	LOW	c.3540A>G	p.Gln1180Gln	UL48
CCMV_Heberling	75523	A	G	QDFilter	0.0981	514	synonymous_variant	LOW	c.885A>G	p.Val295Val	UL53
CCMV_Heberling	64135	G	A	QDFilter	0.098	553	synonymous_variant	LOW	c.2007G>A	p.Leu669Leu	UL48
CCMV_Heberling	65137	C	T	QDFilter	0.0978	520	synonymous_variant	LOW	c.3009C>T	p.His1003His	UL48
CCMV_Heberling	64258	A	G	QDFilter	0.0977	515	synonymous_variant	LOW	c.2130A>G	p.Arg710Arg	UL48
CCMV_Heberling	64060	C	T	QDFilter	0.0976	560	synonymous_variant	LOW	c.1932C>T	p.Ala644Ala	UL48
CCMV_Heberling	65920	G	A	QDFilter	0.0976	518	synonymous_variant	LOW	c.3792G>A	p.Lys1264Lys	UL48
CCMV_Heberling	74706	A	G	QDFilter	0.0976	463	missense_variant	MODERATE	c.68A>G	p.Asn23Ser	UL53
CCMV_Heberling	63967	G	A	QDFilter	0.0975	519	synonymous_variant	LOW	c.1839G>A	p.Gln613Gln	UL48
CCMV_Heberling	65848	A	G	QDFilter	0.0975	539	synonymous_variant	LOW	c.3720A>G	p.Thr1240Thr	UL48
CCMV_Heberling	74109	C	G	QDFilter	0.0972	436	synonymous_variant	LOW	c.1386C>G	p.Arg462Arg	UL52
CCMV_Heberling	65923	C	T	QDFilter	0.097	515	synonymous_variant	LOW	c.3795C>T	p.Ala1265Ala	UL48
CCMV_Heberling	64027	G	A	QDFilter	0.0968	544	synonymous_variant	LOW	c.1899G>A	p.Glu633Glu	UL48
CCMV_Heberling	65773	G	A	QDFilter	0.0968	514	synonymous_variant	LOW	c.3645G>A	p.Lys1215Lys	UL48
CCMV_Heberling	76023	A	G	QDFilter	0.0968	569	synonymous_variant	LOW	c.3864T>C	p.Asp1288Asp	UL54
CCMV_Heberling	65659	G	A	QDFilter	0.0966	491	synonymous_variant	LOW	c.3531G>A	p.Gln1177Gln	UL48
CCMV_Heberling	64259	C	T	QDFilter	0.0963	508	synonymous_variant	LOW	c.2131C>T	p.Leu711Leu	UL48
CCMV_Heberling	64945	C	T	QDFilter	0.0963	534	synonymous_variant	LOW	c.2817C>T	p.Asp939Asp	UL48
CCMV_Heberling	65776	G	A	QDFilter	0.0962	511	synonymous_variant	LOW	c.3648G>A	p.Lys1216Lys	UL48
CCMV_Heberling	64873	G	A	QDFilter	0.096	503	synonymous_variant	LOW	c.2745G>A	p.Lys915Lys	UL48
CCMV_Heberling	66373	A	G	QDFilter	0.096	541	synonymous_variant	LOW	c.4245A>G	p.Thr1415Thr	UL48
CCMV_Heberling	74091	A	G	QDFilter	0.0958	440	synonymous_variant	LOW	c.1368A>G	p.Val456Val	UL52
CCMV_Heberling	75936	C	T	QDFilter	0.0957	540	synonymous_variant	LOW	c.3951G>A	p.Ser1317Ser	UL54
CCMV_Heberling	77130	G	A	QDFilter	0.0957	547	synonymous_variant	LOW	c.2757C>T	p.Cys919Cys	UL54
CCMV_Heberling	73411	T	C	QDFilter	0.0952	530	synonymous_variant	LOW	c.688T>C	p.Leu230Leu	UL52
CCMV_Heberling	57133	G	C	QDFilter	0.0951	525	missense_variant	MODERATE	c.1039C>G	p.Arg347Gly	UL45
CCMV_Heberling	69186	GCC	G	QDFilter	0.0951	257	frameshift_variant	HIGH	c.85_86delGG	p.Gly29fs	UL48A
CCMV_Heberling	65695	C	A	QDFilter	0.095	497	synonymous_variant	LOW	c.3567C>A	p.Ala1189Ala	UL48
CCMV_Heberling	64837	G	C	QDFilter	0.0949	515	synonymous_variant	LOW	c.2709G>C	p.Ala903Ala	UL48
CCMV_Heberling	76277	A	G	QDFilter	0.0949	523	missense_variant	MODERATE	c.3610T>C	p.Trp1204Arg	UL54
CCMV_Heberling	65827	G	A	QDFilter	0.0947	523	synonymous_variant	LOW	c.3699G>A	p.Arg1233Arg	UL48
CCMV_Heberling	64867	C	T	QDFilter	0.0943	499	synonymous_variant	LOW	c.2739C>T	p.Thr913Thr	UL48
CCMV_Heberling	64845	G	C	QDFilter	0.0941	506	missense_variant	MODERATE	c.2717G>C	p.Gly906Ala	UL48
CCMV_Heberling	66268	A	G	PASS	0.0939	500	synonymous_variant	LOW	c.4140A>G	p.Arg1380Arg	UL48
CCMV_Heberling	66273	C	A	QDFilter	0.0937	505	missense_variant	MODERATE	c.4145C>A	p.Ala1382Glu	UL48
CCMV_Heberling	66124	G	A	QDFilter	0.0936	496	synonymous_variant	LOW	c.3996G>A	p.Thr1332Thr	UL48
CCMV_Heberling	66269	A	G	PASS	0.0934	493	missense_variant	MODERATE	c.4141A>G	p.Thr1381Ala	UL48
CCMV_Heberling	64840	A	G	QDFilter	0.0933	501	synonymous_variant	LOW	c.2712A>G	p.Ala904Ala	UL48
CCMV_Heberling	64897	T	C	QDFilter	0.0932	484	synonymous_variant	LOW	c.2769T>C	p.Ser923Ser	UL48
CCMV_Heberling	66125	G	A	QDFilter	0.0929	493	missense_variant	MODERATE	c.3997G>A	p.Val1333Ile	UL48
CCMV_Heberling	66545	T	C	QDFilter	0.0921	506	synonymous_variant	LOW	c.4417T>C	p.Leu1473Leu	UL48
CCMV_Heberling	76857	A	T	QDFilter	0.0918	445	synonymous_variant	LOW	c.3030T>A	p.Gly1010Gly	UL54
CCMV_Heberling	78543	A	G	QDFilter	0.0918	513	synonymous_variant	LOW	c.1344T>C	p.Gly448Gly	UL54
CCMV_Heberling	66103	G	A	QDFilter	0.0915	489	synonymous_variant	LOW	c.3975G>A	p.Leu1325Leu	UL48
CCMV_Heberling	66544	A	G	QDFilter	0.0914	502	synonymous_variant	LOW	c.4416A>G	p.Gln1472Gln	UL48
CCMV_Heberling	77856	G	A	QDFilter	0.0914	448	synonymous_variant	LOW	c.2031C>T	p.Arg677Arg	UL54
CCMV_Heberling	77874	A	C	QDFilter	0.0911	447	synonymous_variant	LOW	c.2013T>G	p.Leu671Leu	UL54
CCMV_Heberling	66106	A	G	QDFilter	0.091	487	synonymous_variant	LOW	c.3978A>G	p.Thr1326Thr	UL48
CCMV_Heberling	66109	A	T	QDFilter	0.0909	486	missense_variant	MODERATE	c.3981A>T	p.Glu1327Asp	UL48
CCMV_Heberling	71548	T	G	QDFilter	0.0909	438	missense_variant	MODERATE	c.601A>C	p.Ser201Arg	UL50
CCMV_Heberling	78306	A	G	QDFilter	0.0909	485	synonymous_variant	LOW	c.1581T>C	p.Ala527Ala	UL54
CCMV_Heberling	66166	T	C	QDFilter	0.0908	476	synonymous_variant	LOW	c.4038T>C	p.Arg1346Arg	UL48
CCMV_Heberling	75730	A	G	QDFilter	0.0907	524	synonymous_variant	LOW	c.1092A>G	p.Thr364Thr	UL53
CCMV_Heberling	66163	G	A	QDFilter	0.0904	478	synonymous_variant	LOW	c.4035G>A	p.Leu1345Leu	UL48
CCMV_Heberling	71558	A	G	QDFilter	0.0897	429	synonymous_variant	LOW	c.591T>C	p.Ala197Ala	UL50
CCMV_Heberling	66165	G	A	QDFilter	0.0888	468	missense_variant	MODERATE	c.4037G>A	p.Arg1346His	UL48
CCMV_Heberling	76821	A	G	QDFilter	0.0887	438	synonymous_variant	LOW	c.3066T>C	p.His1022His	UL54
CCMV_Heberling	75777	T	C	QDFilter	0.0877	505	missense_variant	MODERATE	c.1139T>C	p.Val380Ala	UL53
CCMV_Heberling	76566	A	G	QDFilter	0.0877	481	synonymous_variant	LOW	c.3321T>C	p.Cys1107Cys	UL54
CCMV_Heberling	75770	A	G	QDFilter	0.0874	502	missense_variant	MODERATE	c.1132A>G	p.Thr378Ala	UL53
CCMV_Heberling	76806	A	G	QDFilter	0.0871	438	synonymous_variant	LOW	c.3081T>C	p.Thr1027Thr	UL54
CCMV_Heberling	77517	C	A	QDFilter	0.0864	443	synonymous_variant	LOW	c.2370G>T	p.Ser790Ser	UL54
CCMV_Heberling	69192	G	A	QDFilter	0.0856	404	synonymous_variant	LOW	c.81C>T	p.Val27Val	UL48A
CCMV_Heberling	76848	C	CCCT	QDFilter	0.0853	142	disruptive_inframe_insertion	MODERATE	c.3036_3038dupAGG	p.Gly1013dup	UL54
CCMV_Heberling	78578	T	G	QDFilter	0.083	468	missense_variant	MODERATE	c.1309A>C	p.Thr437Pro	UL54
CCMV_Heberling	75742	C	CCACCAT	QDFilter	0.0815	159	disruptive_inframe_insertion	MODERATE	c.1107_1112dupCCATCA	p.His370_His	UL53
CCMV_Heberling	78584	C	A	QDFilter	0.0804	450	missense_variant	MODERATE	c.1303G>T	p.Ala435Ser	UL54
CCMV_Heberling	78581	C	G	QDFilter	0.0796	449	missense_variant	MODERATE	c.1306G>C	p.Ala436Pro	UL54
CCMV_Heberling	93	C	G	MQFilter	0.0312	1	intergenic_region	MODIFIER	n.93C>G	NA	NA
CCMV_Heberling	94	G	T	MQFilter	0.0303	1	intergenic_region	MODIFIER	n.94G>T	NA	NA
CCMV_Heberling	231263	T	G	PASS	0.001	2	missense_variant	MODERATE	c.42T>G	p.Asp14Glu	US28

## Sheet: CCMV-Phan9-BAC_sheet7
S1 Table. Variant analysis of CCMV BAC clones and the parental CCMV Heberling stock. Variant analysis of CCMV BAC-165 (sheet 1), BAC-169 (sheet 2), BAC-177 (sheet 3), BAC-185 (sheet 4), BAC-208 (sheet 5), Heberling stock (sheet 6) and BAC-Phan9 (sheet 7). BAC variations not found in the CCMV Heberling stock are marked yellow.
#SAMPLE	POSITION	REFERENCE BASE	OBSERVED BASE	FILTER	MUTATION FREQUENCY	COVERAGE	EFFECT	IMPACT	CODON CHANGE	AMINO ACID CHANGE	GENE NAME
CCMV-Phan9-BAC	202857	T	C	PASS	1	3253	intergenic_region	MODIFIER	n.202857T>C	NA	NA
CCMV-Phan9-BAC	203509	G	A	PASS	1	3527	synonymous_variant	LOW	n.495C>T	p.Val165Val	US6
CCMV-Phan9-BAC	214394	C	T	PASS	1	2918	synonymous_variant	LOW	n.18G>A	p.Ser6Ser	US9
CCMV-Phan9-BAC	218117	G	GGGTGGGCGCC	PASS	0.999	2971	intergenic_region	MODIFIER	n.218117_218118insGGTGGGCGCC	NA	NA
CCMV-Phan9-BAC	244878	CGT	C	PASS	0.9908	1397	intergenic_region	MODIFIER	n.244879_244880delGT	NA	NA
CCMV-Phan9-BAC	244870	A	AG	PASS	0.9851	1389	intergenic_region	MODIFIER	n.244870_244871insG	NA	NA
CCMV-Phan9-BAC	244883	G	A	PASS	0.9448	1095	intergenic_region	MODIFIER	n.244883G>A	NA	NA
CCMV-Phan9-BAC	244876	T	C	PASS	0.9308	1117	intergenic_region	MODIFIER	n.244876T>C	NA	NA
CCMV-Phan9-BAC	244888	C	A	PASS	0.9135	1098	intergenic_region	MODIFIER	n.244888C>A	NA	NA
CCMV-Phan9-BAC	244873	A	G	PASS	0.9095	1116	intergenic_region	MODIFIER	n.244873A>G	NA	NA
CCMV-Phan9-BAC	244818	C	CAA	PASS	0.8196	1054	intergenic_region	MODIFIER	n.244818_244819insAA	NA	NA
CCMV-Phan9-BAC	244810	G	GA	PASS	0.8149	1017	intergenic_region	MODIFIER	n.244810_244811insA	NA	NA
CCMV-Phan9-BAC	244813	CGTGT	C	PASS	0.8131	1053	intergenic_region	MODIFIER	n.244814_244817delGTGT	NA	NA
CCMV-Phan9-BAC	244802	G	GC	PASS	0.8081	1002	intergenic_region	MODIFIER	n.244802_244803insC	NA	NA
CCMV-Phan9-BAC	244807	G	GAA	PASS	0.799	986	intergenic_region	MODIFIER	n.244807_244808insAA	NA	NA
CCMV-Phan9-BAC	244794	A	G	PASS	0.6837	549	intergenic_region	MODIFIER	n.244794A>G	NA	NA
CCMV-Phan9-BAC	222003	CG	C	PASS	0.6566	566	intergenic_region	MODIFIER	n.222004delG	NA	NA
CCMV-Phan9-BAC	244825	C	G	PASS	0.4132	231	intergenic_region	MODIFIER	n.244825C>G	NA	NA
CCMV-Phan9-BAC	244826	G	T	PASS	0.383	216	intergenic_region	MODIFIER	n.244826G>T	NA	NA
CCMV-Phan9-BAC	177	C	A	FSFilter,MQFilter	0.243	104	intergenic_region	MODIFIER	n.177C>A	NA	NA
CCMV-Phan9-BAC	244759	A	G	QDFilter	0.2047	259	intergenic_region	MODIFIER	n.244759A>G	NA	NA
CCMV-Phan9-BAC	244805	A	C	PASS	0.0197	11	intergenic_region	MODIFIER	n.244805A>C	NA	NA
