# Supplementary material for: Engineering, decoding and systems-level characterization of chimpanzee cytomegalovirus
Source: PLoS Pathog. 2022 Jan 4;18(1):e1010193. doi: 10.1371/journal.ppat.1010193 (PMC8759705; doi:10.1371/journal.ppat.1010193)
Supplement: S4 Table — LFQ values were the basis for the calculation of expression profiles. The maximum LFQ for each gene across time points was set to 1. The remaining time points were calculated relative to this maximum. A value of 0 indicates that the respective protein could not be quantified at the respective time point. (XLSX) [file ppat.1010193.s004.xlsx]

## Sheet: CCMV TP classes_sheet1
S4 Table. Relative abundances and temporal profile classification of CCMV proteins. LFQ values were the basis for the calculation of expression profiles. The maximum LFQ for each gene across time points was set to 1. The remaining time points were calculated relative to this maximum. A value of 0 indicates that the respective protein could not be quantified at the respective time point.
CCMV gene	6hpi	24hpi	48hpi	72hpi	96hpi	untreated	TP Class
UL69	0.116333	0.455468	1	0.923247	0.934755	0	TP3
UL70A	0.0293335	0.592258	1	0.626279	0.516838	0	TP3
UL70	0.153815	1	0.867195	0.544667	0.516111	0	TP2
UL74	0	0	1	0.60266	0.595178	0	TP4
UL75	0.00519571	0.0114568	0.111935	0.543955	1	0	TP5
UL75A	0	0	0.340192	0	1	0	TP5
UL82	0.0601465	0.012582	0.199479	0.709473	1	0	TP5
UL83	0.0625723	0.0242857	0.119887	0.664039	1	0	TP5
UL84	0.213975	0.460866	0.532884	0.851208	1	0	TP3
UL104	0.0245448	0.052827	0.348291	0.688552	1	0	TP5
UL114	0.0773065	1	0.522067	0.453153	0.38669	0	TP2
UL115	0.0215508	0.0261856	0.150575	0.764131	1	0	TP5
UL116	0	0	0	1	0.71154	0	TP5
UL117	0.158724	0.855348	1	0.923189	0.682093	0	TP3
UL121	0	0	0	0	1	0	TP5
UL128.1	0	0.234487	0.859063	1	0.956269	0	TP3
UL130	0.0688456	0.063798	0.352125	1	0.860336	0	TP5
UL132	0	0	0.501803	0.927634	1	0	TP5
UL148	0.0849511	1	0.644416	0.557013	0.37788	0	TP2
UL146	0	0	0	1	0.398786	0	TP5
UL145	0	0	0	0	1	0	TP5
UL142	0	0	0	1	0.233144	0	TP5
UL141	0.0130674	0.665949	1	0.824585	0.718273	0	TP3
UL140	0	0	0	0	1	0	TP5
UL139	0	0	0	0	1	0	TP5
UL135	1	0.633267	0.281422	0.091177	0.0389776	0	TP1
UL133	1	0.664444	0	0	0	0	TP1
UL148B	0	0	0	0	1	0	TP5
UL150	0.00102445	0.467472	1	0.434636	0.324578	0	TP4
UL155	0	0	0	0	1	0	TP5
US2	1	0	0	0	0	0	TP1
US3	1	0.336484	0.222975	0.262597	0.293709	0	TP1
US6	1	0.238642	0.143143	0.05075	0.0346521	0	TP1
US8	1	0.128417	0.0390128	0.082359	0.094972	0	TP1
US9	1	0.998442	0.80264	0.548549	0.532657	0	TP2
US10	0.0714296	1	0.161425	0.0500551	0.0485948	0	TP2
US11	0.51848	1	0.367544	0.0558465	0.0296099	0	TP2
US13	0.168583	0.634427	1	0.53188	0.55636	0	TP3
US15	0	1	0	0	0	0	TP2
US16	0.151735	1	0.387889	0.187949	0.0937928	0	TP2
US17	0	0.226335	1	0.660955	0.421636	0	TP4
US19.1	0	1	0	0.18693	0.346221	0	TP2
US22	0.0541454	0.259486	0.460142	0.731077	1	0	TP5
US23	0.516019	1	0.2301	0.142996	0.17226	0	TP2
US24	0.558113	1	0.360928	0.217988	0.270814	0	TP2
US26	0.665107	0	0	0	1	0	TP5
TRS1	0.366328	0.340311	1	0.894909	0.854617	0	TP3
UL24	1	0.792399	0.927964	0.582334	0.695881	0	TP3
UL26	0.0545329	0.0689743	0.112581	0.472926	1	0	TP5
UL29A	0	1	0	0.96236	0.320145	0	TP2
UL30	0	1	0.254595	0.546484	0.140711	0	TP2
ORFL103C_(vMIA)	1	0.787231	0.958021	0.997175	0.863625	0	TP3
UL40	0	1	0.106392	0	0.158298	0	TP2
UL41A	0	0	0	0	1	0	TP5
UL43	0.598045	0.267946	0.624427	0.841685	1	0	TP3
UL44	0.0362718	0.167064	0.845453	0.935185	1	0	TP3
UL46	0.0253105	0.0048171	0.227712	0.728208	1	0	TP5
UL48A.1	0	0	0.126669	0.57891	1	0	TP5
UL50	0.0197785	0.134068	0.674272	0.94372	1	0	TP3
UL51	0	0	0	0.698003	1	0	TP5
UL55	0.104214	0.06818	0.2688	0.870673	1	0	TP5
UL56	0.0174081	0.0778255	0.58903	1	0.981203	0	TP3
ORFL147C	0	0.0103124	0.339163	0.883511	1	0	TP5
UL71	0.269576	0.491071	0.777703	0.96921	1	0	TP3
UL4	0	0	0	1	0	0	TP5
UL73	0	0	0	0.298019	1	0	TP5
UL74A	0	0	0	0	1	0	TP5
UL77	0.00842513	0.0171907	0.251441	0.791062	1	0	TP5
UL79A	1	0	0.133005	0	0	0	TP1
UL87	0	0.154384	1	0.599927	0.434015	0	TP4
UL92	0	0	1	0	0	0	TP4
UL95	0	0.321901	1	0.666555	0.609242	0	TP3
UL96	0.135793	0	0	1	0.630669	0	TP5
UL97	0.343411	0.485106	0.808722	0.836082	1	0	TP3
UL99	0.0451621	0.0783949	0.240947	0.701401	1	0	TP5
UL102	0.0180154	0.895151	0.609	0.619301	1	0	TP3
UL105	0.101612	1	0.896227	0.540494	0.437063	0	TP2
ORFL251W	0	0	1	0	0	0	TP4
UL13	1	0.299537	0.211513	0.294552	0.273057	0	TP1
UL14	0.0996177	1	0.468244	0.201635	0.148628	0	TP2
UL15A	1	0	0	0	0	0	TP1
UL16	0	0.489753	0	0.884809	1	0	TP5
US28	0.110199	1	0.614784	0.305202	0.255942	0	TP2
US30	1	0.249066	0.641122	0.911417	0.953885	0	TP3
US32	0	0	1	0	0	0	TP4
US34	1	0	0	0	0	0	TP1
UL25	0.0201201	0.0403846	0.469346	0.796143	1	0	TP5
UL27A	0	0	0	1	0	0	TP5
UL31	1	0.705881	0.684519	0.29944	0.234221	0	TP1
UL33	0	0.118667	0.240069	0.936	1	0	TP5
UL47	0.0248945	0.00382079	0.122038	0.641677	1	0	TP5
RL1	0.197982	0	0.332454	0.658293	1	0	TP5
UL48	0.032658	0.000497146	0.076322	0.656646	1	0	TP5
RL10	0	0	1	0	0.767861	0	TP4
UL52	0.00492316	0.0438458	0.448386	1	0.961184	0	TP5
UL53	0.000923372	0.0193435	0.629577	0.944257	1	0	TP3
RL12	0	0.637027	1	0.723911	0.579315	0	TP3
RL13	0	0.122877	0.162617	0.817002	1	0	TP5
OKXOVU_62	0	0	0.180211	0.795256	1	0	TP5
UL112	0.17531	0.72321	0.792411	1	0.91598	0	TP3
UL112.1	0.327977	1	0.379999	0.513747	0.358876	0	TP2
UL112.2	1	0.749542	0.61051	0.57826	0.397702	0	TP2
UL119	0.00867464	0.123472	0.588853	0.954199	1	0	TP3
UL122	0.118602	0.2592	0.500658	0.92451	1	0	TP3
UL123	0.76464	1	0.394074	0.185226	0.15019	0	TP2
UL131A	0	0	1	0	0	0	TP4
UL136.1	1	0	0	0.0473214	0	0	TP1
UL148D	0.226111	1	0.641974	0.38689	0.217261	0	TP2
UL149	0.350329	1	0.89512	0.245395	0.150958	0	TP2
UL150A.3	0.161722	0.805432	1	0.481287	0.408178	0	TP2
UL17	0.122456	0.175271	0.120985	0.5363	1	0	TP5
UL22A	0	0	0	0	1	0	TP5
UL27	1	0.458624	0.312578	0	0	0	TP1
UL29	1	0.922353	0.720451	0.608753	0.510077	0	TP2
UL32	0.048998	0.0155553	0.0850778	0.627549	1	0	TP5
UL34	0.0694071	0.262589	1	0.947875	0.971254	0	TP3
UL35	0.0252463	0.0175796	0.253464	0.491088	1	0	TP5
UL36	0.584981	1	0.176406	0.0898313	0.0704521	0	TP2
UL38	0.324541	1	0.690764	0.600784	0.573993	0	TP2
UL42	0	0	0.488154	1	0.847388	0	TP5
UL45	0.0274993	0.0543558	0.152941	0.66202	1	0	TP5
UL48A	0.0364703	0.0121931	0.0496256	0.734045	1	0	TP5
UL49	0	0.215273	0.682448	1	0.990888	0	TP3
UL54	0.0319858	1	0.23924	0.145202	0.184153	0	TP2
UL57	0.0674422	0.251868	0.627025	0.886619	1	0	TP3
UL72	0.162179	0.878113	0.51666	0.850195	1	0	TP3
UL76	0.611829	0.492165	0.957561	1	0.978338	0	TP3
UL78	0.114475	1	0.357205	0.295044	0.388342	0	TP2
UL79	0	0	1	0.816579	0.803719	0	TP3
UL80	0.00306425	0.0166193	0.462476	0.78729	1	0	TP5
UL85	0.0198041	0.00510699	0.222262	0.742109	1	0	TP5
UL86	0.0274941	0.00993324	0.271494	0.809654	1	0	TP5
UL88	0.0308522	0.00790242	0.144062	0.85851	1	0	TP5
UL89	0.00375854	0.016218	0.362376	0.653883	1	0	TP5
UL91.1	0.0324334	0.248537	0.927295	1	0.785235	0	TP3
UL93	0.0135163	0.0706733	0.340482	0.982286	1	0	TP5
UL94	0.0333259	0.0547751	0.223891	0.751531	1	0	TP5
UL98	0.168908	0.545743	0.425375	0.869994	1	0	TP3
US12	0.137292	0.491142	0.497949	0.889293	1	0	TP3
US14	0	0.771718	1	0.668959	0.734058	0	TP3
US18	0.0356012	0.884787	1	0.727981	0.612583	0	TP3
US20	0.337223	1	0.663222	0.322159	0.41054	0	TP2
US27	0.0091505	0.00216178	0.0722969	0.565755	1	0	TP5
