# Supplementary material for: Engineering, decoding and systems-level characterization of chimpanzee cytomegalovirus
Source: PLoS Pathog. 2022 Jan 4;18(1):e1010193. doi: 10.1371/journal.ppat.1010193 (PMC8759705; doi:10.1371/journal.ppat.1010193)
Supplement: S5 Table — Relative abundances and temporal profile classification of host proteins during CCMV infection (sheet 1) and HCMV infection (sheet 2). LFQ values (CCMV) or TMT-based values (HCMV) were the basis for the calculation of expression profiles. The maximum values for each gene across time points was set to 1. The remaining time points were calculated relative to this maximum. A value of 0 indicates that the respective protein could not be quantified at the respective time point. The HCMV data set (sheet 2) was taken from S1 Table in [47]. (XLSX) [file ppat.1010193.s005.xlsx]

## Sheet: CCMV_sheet1
S5 Table. Relative abundances of host RNA and protein during CCMV infection. Relative abundances and temporal profile classification of host proteins during CCMV infection (sheet 1) and HCMV infection (sheet 2). LFQ values (CCMV) or TMT-based values (HCMV) were the basis for the calculation of expression profiles. The maximum values for each gene across time points was set to 1. The remaining tim…
	RNA						Protein
Gene Symbol	0 hpi	6 hpi	24 hpi	48 hpi	72 hpi	96 hpi	0 hpi	6 hpi	24 hpi	48 hpi	72 hpi	96 hpi	Cluster
L1CAM	0.000606796	0.00169264	0.388445	1	0.77507	0.780627	0	0	0	0.598506	1	0	1
PCDH1	0.00125333	0.0130968	0.350747	1	0.671861	0.46343	0	0	0.252293	0.780496	1	0.400611	1
SEMA7A	0.00343105	0.0184767	0.234633	0.816829	1	0.797267	0	0	0.0959662	1	0.762062	0.435297	1
PLS1	0.00445428	0.0284724	0.267344	1	0.762147	0.626947	0	0	0	0	0.688451	1	1
CGN	0.00603778	0.0204225	0.172786	0.728887	0.802381	1	0	0	0.0890552	0.268141	1	0.725649	1
OCLN	0.00838544	0.0119276	0.212708	0.840604	1	0.83493	0	0	0	0	0.64398	1	1
CLGN	0.00867177	0.0254963	0.345357	0.496043	0.848471	1	0	0	0	0.279418	0.871563	1	1
EPCAM	0.00898422	0.0128643	0.100362	0.832836	1	0.774571	0	0	0	0	1	0.905614	1
ULBP1	0.0093608	0.0475031	0.0915327	0.832084	1	0.519716	0	0	0.138808	0.327839	1	0.935313	1
ENPP1	0.013303	0.0353604	0.248118	0.701052	0.92899	1	0	0	0	0	0.425213	1	1
STK26	0.0148287	0.0859965	0.336734	0.52083	0.937359	1	0	0	0	0	0.566856	1	1
EPPK1	0.0200155	0.125218	0.0347128	1	0.779927	0.68304	0	0	0	0	0.766757	1	1
DOCK9	0.0214958	0.093352	0.21586	0.4799	0.83545	1	0	0	0	0	0.71382	1	1
MSMO1	0.0228741	0.0324682	0.146677	0.453066	0.720426	1	0	0	0.426179	0.406276	0.794015	1	1
PBK	0.0236233	0.0383678	0.522525	0.690851	0.977119	1	0.0089179	0.0323916	0.0122624	0.0674455	0.344965	1	1
ANXA3	0.0252333	0.0332388	0.356039	0.961221	0.851092	1	0.0329442	0.0212767	0	0.0586989	0.444762	1	1
CORO1A	0.0257374	0.0924977	0.504999	1	0.615798	0.425308	0	0	0	0	0.838032	1	1
SCML2	0.026435	0.152188	0.578185	0.63439	0.96087	1	0	0	0	0.896721	0	1	1
RAB6B	0.0288768	0.0850208	0.333709	0.585198	1	0.823552	0	0	0	0.299955	0.511742	1	1
RRM2	0.0297282	0.0628942	1	0.797472	0.796335	0.759293	0	0	0.453315	0.669302	0.822568	1	1
PNP	0.0333239	0.130537	0.811697	0.747423	1	0.93436	0.118801	0.109892	0.103864	0.224299	0.597969	1	1
CRABP2	0.0349636	0.0540204	0.361481	1	0.963245	0.706013	0	0	0	0.0764911	0.58293	1	1
HMGCS1	0.0358512	0.111565	0.252363	0.494494	0.718212	1	0	0	0.0458524	0.108621	0.453021	1	1
STX11	0.0358714	0.474024	0.46564	0.936023	0.938565	1	0	0	0	0.568534	0.356405	1	1
DSP	0.0370533	0.0424652	0.132746	0.629521	1	0.981735	0.0674533	0.109988	0.156684	0.112107	0.636917	1	1
RPS6KA1	0.0381797	0.10124	0.499208	1	0.886736	0.913978	0	0	0	0	0.826477	1	1
NCAPH	0.0418493	0.112711	1	0.335107	0.463264	0.436478	1	0.198776	0	0	0.959429	0.940903	1
FAM83D	0.0420436	0.153411	0.501702	1	0.680129	0.599125	0	0	0	0.251823	0.975332	1	1
FABP5	0.0473777	0.0928805	0.793168	1	0.786195	0.81438	0.308857	0.177602	0.0872959	0.171837	0.74211	1	1
SLC7A1	0.0475351	0.307015	0.771169	0.84055	0.974238	1	0	0.391791	0.591401	0	1	0	1
NUSAP1	0.0485585	0.135283	0.956739	0.823575	0.944715	1	0	0	1	0.16641	0.66607	0.696434	1
BEND3	0.0500924	0.423137	1	0.688673	0.593359	0.680887	0	0	0	0	0.955153	1	1
CD55	0.0519697	0.0526942	0.144547	0.462779	0.929896	1	0.17014	0.252114	0.406878	0.532914	0.965427	1	1
MYO1D	0.0526985	0.0735575	0.22682	0.422182	0.753537	1	0	0	0.514508	0	0.991806	1	1
STX3	0.0534266	0.0670795	0.119594	0.558467	1	0.89368	0	0	0.0600667	0.107889	0.739668	1	1
SLC25A19	0.0548254	0.147386	0.511009	0.898293	1	0.814462	0	0	0.371136	0	1	0.464337	1
ANLN	0.0553508	0.0880737	0.905649	0.911551	0.828385	1	0	0.0157933	0.556639	0.717813	1	0.599395	1
TUBA4A	0.0560511	0.0648303	1	0.372562	0.22323	0.3249	0.194871	0.164383	0.0968352	0.248824	0.764593	1	1
MAD2L1	0.0568101	0.0788475	1	0.366952	0.483366	0.495972	0.169884	0.20219	0.708601	0.554789	0.785428	1	1
HMMR	0.0569479	0.0728406	0.582675	0.72445	0.965258	1	0	0	0.0649718	0.453817	0.791819	1	1
UPP1	0.0570241	0.0732327	0.383161	0.931861	1	0.756508	0.821593	0.823713	0.235637	0	0.680211	1	1
SLC7A5	0.0574676	0.0967981	0.428743	1	0.979562	0.770747	0.414703	0.380739	0.42076	0.467394	1	0.855179	1
HN1L	0.0581777	0.0663468	0.359552	0.641211	1	0.940217	0	0.0492879	0	0	0.419177	1	1
SASS6	0.0583921	0.24657	0.675651	0.958838	0.974428	1	0	0	0	0.311094	1	0.352416	1
FKBP4	0.0591166	0.109199	0.625623	0.848812	0.823815	1	0.246231	0.185785	0.155841	0.318991	0.787443	1	1
CES1	0.0598947	0.0617692	0.8059	1	0.867402	0.715924	0	0	0.52175	0.868173	0.936543	1	1
CDK1	0.0602496	0.128868	1	0.586893	0.66268	0.771804	0.794805	0.448264	0.338712	0.203201	0.854319	1	1
TK1	0.0604074	0.109401	0.752013	0.909353	1	0.838166	0	0	0.149379	0.224987	0.58037	1	1
HSPB8	0.0604712	0.15215	0.321708	0.455254	0.828517	1	0.0337985	0.0410253	0.0271843	0.0572834	0.616471	1	1
PIM1	0.0610553	0.0417316	0.189455	0.824801	1	0.949155	0	0	0	0	0.664937	1	1
KIAA1524	0.061672	0.116434	1	0.78953	0.717423	0.652626	0	0	0	0	0.829132	1	1
KIF11	0.0640915	0.145798	1	0.912634	0.718486	0.801288	0	0.00850553	0	0.197746	0.527159	1	1
ASNS	0.0653161	0.12088	0.310443	0.775303	1	0.753699	0.0997458	0.0859426	0.0134597	0.0447567	0.513906	1	1
STRIP2	0.0659953	0.139896	0.519237	0.967307	0.991969	1	0	0	0	0	1	0.837484	1
KNTC1	0.0668901	0.0968035	0.379916	1	0.87286	0.748383	0	0.386841	0.222489	0.495298	0.920307	1	1
S1PR1	0.0671575	0.00903303	0.0857225	0.513794	0.894314	1	0	0.0174758	0.0297673	0.393039	0.880268	1	1
CDC20	0.0675471	0.0748344	0.910479	1	0.813874	0.824721	0	0	0.218257	0.576212	0.499681	1	1
HSPA4L	0.0676292	0.186186	0.470543	0.395246	0.685737	1	0	0.0880353	0.142477	0.180014	0.434867	1	1
KHDRBS3	0.0695371	0.127446	0.308403	0.629661	1	0.97038	0.130011	0	0.343745	0.244572	1	0.86193	1
GALNT6	0.0706436	0.120443	0.780091	1	0.902489	0.719645	0	0	0.723441	0	1	0.881873	1
MVK	0.0724056	0.108184	0.452805	0.69958	0.768458	1	0	0	0	0	0.663646	1	1
FKBP5	0.0728057	0.162987	0.881832	1	0.833165	0.697543	0.202482	0.15091	0.710714	0.446459	0.745533	1	1
UBE2S	0.074755	0.0971918	0.547718	0.801045	0.928258	1	0	0.0265837	0.112889	0.104912	0.566071	1	1
RNASEH2A	0.0796776	0.125175	0.649661	0.806533	0.832086	1	0	0.281303	0	0	0.371955	1	1
PPAT	0.0802793	0.144173	0.826985	0.812145	0.79961	1	0.330523	0.228274	0.0844103	0.111262	0.696363	1	1
BUB1B	0.0822623	0.109641	1	0.744233	0.855373	0.734253	0	0	0	0	0.738169	1	1
NCAPG	0.0835576	0.268183	1	0.734754	0.709314	0.730312	0.610999	0.474906	0	0	0.95196	1	1
OSBPL10	0.0853931	0.104434	0.220652	0.55635	1	0.996243	0	0	0	0.152463	0.923631	1	1
FSTL3	0.0856658	0.239868	0.306999	1	0.798987	0.467379	0	0	0.207971	0.673385	1	0.514417	1
PPL	0.0856757	0.0278835	0.457406	1	0.730878	0.614262	0	0.0101867	0.0526251	0.521989	1	0.715588	1
TACC3	0.0877749	0.181548	1	0.802098	0.800919	0.854927	0	0	0	0.36816	0.972163	1	1
CTH	0.0897615	0.0750737	0.461538	1	0.964326	0.727339	0	0	0	0	0.835044	1	1
TTF2	0.090438	0.179037	0.752758	0.951404	1	0.878201	0	0	0	0	1	0.948234	1
SLC9A3R1	0.0904876	0.177309	0.398485	0.841389	0.858896	1	0.039426	0.024841	0	0.21292	0.688569	1	1
PPIL1	0.0906266	0.144446	0.408475	0.523937	1	0.785202	0.438441	0.491139	0.668008	0.211581	0.807138	1	1
RNGTT	0.0981388	0.198079	0.35781	0.774462	1	0.940753	0.0907546	0.331919	0.442063	0.589029	0.822199	1	1
ADM	0.0981912	0.0245681	0.113877	0.75179	1	0.652455	0	0	0.0493469	0.204115	0.76871	1	1
CTNNAL1	0.102128	0.307419	0.782013	1	0.996712	0.915479	0	0	0.575088	0.404467	1	0.312738	1
SLC29A1	0.102957	0.0705085	0.806184	0.810041	0.876002	1	0	0	0.410175	0.861911	1	0.834076	1
SMC2	0.103397	0.222334	0.754998	0.857078	0.968316	1	0.300165	0.287473	0.288283	0.40248	0.686534	1	1
SLBP	0.103454	0.162316	0.351296	0.596909	0.876038	1	0	0.0948389	0.582421	0	0.634874	1	1
HSPA6	0.106808	0.237361	0.445567	0.231233	0.507325	1	1	0.13414	0	0.738024	0	0.633719	1
EZR	0.107824	0.202137	0.489913	1	0.772386	0.865428	0.315474	0.22551	0.102021	0.235073	0.733439	1	1
STXBP2	0.108717	0.123829	0.331221	0.756376	0.872999	1	0.0616808	0	0	0.199436	0.783005	1	1
ARV1	0.10938	0.124985	0.235714	0.579054	0.947367	1	0.519916	0.758407	0.441006	0	0.704828	1	1
PIK3C2A	0.109431	0.180517	0.231434	0.683634	1	0.948244	0.0390103	0.0597951	0.0942489	0.387549	0.556569	1	1
PAK1	0.109781	0.182882	0.602807	0.696766	0.974679	1	0	0	0	0	0.755848	1	1
DOLPP1	0.110399	0.232347	0.434108	0.824673	1	0.591899	0	0	0.537332	0.623741	1	0.891929	1
CKAP2	0.111074	0.366878	0.858841	1	0.880832	0.91753	0	0	0.310451	0.801866	0.934823	1	1
CKB	0.111613	0.0938001	0.640505	1	0.645589	0.640976	0.201311	0.166377	0.0903686	0.206836	0.749719	1	1
DOHH	0.114274	0.237038	0.46943	0.871017	1	0.949497	0.184481	0.0841689	0	0	0.5323	1	1
SHMT1	0.114768	0.192202	0.62531	1	0.948583	0.749914	0.311834	0.168108	0	0	0.648345	1	1
ENO2	0.115361	0.111953	1	0.606036	0.49925	0.632718	0.131791	0.102241	0.0970634	0.222551	0.731036	1	1
BRI3BP	0.115437	0.272503	0.880898	0.952703	0.754237	1	0	0.693765	0	0.973046	1	0.683023	1
STARD4	0.115485	0.259813	0.482276	0.665513	1	0.80313	0	0	0	0	0.209238	1	1
KCTD5	0.116658	0.277169	0.297729	0.760996	1	0.886338	0	0.698276	0.810791	0	0.749297	1	1
TUBA1C	0.117701	0.144375	1	0.261796	0.285872	0.462222	0.614492	0.590159	0.136836	0.280054	0.585078	1	1
KPNA2	0.118127	0.185426	0.740492	0.669188	0.754139	1	0.0852924	0.139284	0.46696	0.615978	0.753453	1	1
UPF3B	0.118946	0.171247	0.291865	0.915629	1	0.772983	0.110785	0.0982586	0.120847	0.130701	1	0.817342	1
MPV17L2	0.120201	0.128527	0.368693	0.656445	1	0.804827	0	0	0.84669	0.358991	1	0.878838	1
ACYP1	0.122439	0.137568	0.237722	0.571977	0.76349	1	0	0	0	0	0.519696	1	1
SLC20A1	0.123056	0.17396	0.658808	0.890751	1	0.882058	0	0.381344	0.565033	0	0.814925	1	1
CDKN2A	0.123117	0.129648	0.491454	0.738688	0.697863	1	0	0	0	0	0.510742	1	1
GAN	0.124575	0.422594	0.526093	1	0.902827	0.906929	0	0	0	0	0.808891	1	1
CHMP2B	0.125236	0.215846	0.232706	0.455347	0.885222	1	0	0	0	0.0953212	0.678412	1	1
FLI1	0.127438	0.138137	0.327786	0.968699	1	0.620251	0	0	0	0	0.851614	1	1
PDXP	0.127463	0.141461	0.559354	0.759766	1	0.883946	0	0	0	0	0.666289	1	1
CD2AP	0.128482	0.187137	0.354436	0.803137	1	0.866168	0.199741	0.279366	0.176293	0.41355	0.82158	1	1
IDI1	0.130109	0.26375	0.45436	0.484284	0.795807	1	0.0991767	0.0746344	0.0401185	0.0628988	0.520204	1	1
L2HGDH	0.13038	0.20972	0.477638	0.746147	1	0.656447	0	0	0	0.671613	0.837033	1	1
C9orf64	0.131464	0.190615	0.277311	0.605581	1	0.94448	0.0617991	0.0919897	0.00556556	0.0271653	0.377386	1	1
STRBP	0.131857	0.199155	0.584228	1	0.990937	0.875691	0	0	0.532349	0.252023	0.692935	1	1
NXT1	0.134659	0.30432	0.661524	0.970306	1	0.939988	0	0.437767	0	1	0.952144	0.830591	1
DUSP23	0.138016	0.143423	0.341582	0.607454	1	0.903034	0	0	0	0	0.627819	1	1
CRLF3	0.138577	0.276245	0.469861	0.83675	1	0.948443	0	0	0	0	0.648248	1	1
GFPT2	0.138991	0.364671	0.832664	1	0.672991	0.76768	0.112526	0.0764439	0.0218385	0.0811759	0.672473	1	1
YRDC	0.141582	0.538044	0.764407	1	0.693144	0.791085	0	0	0	0	0.56552	1	1
KATNAL1	0.142915	0.158295	0.403119	0.754602	1	0.780212	0	0	0	0	0.471525	1	1
ADK	0.144482	0.210776	0.697513	1	0.748392	0.733816	0.383937	0.337889	0.17874	0.226886	0.70762	1	1
KMT2C	0.147606	0.23264	0.200684	0.518969	0.797912	1	0.942808	0	0	0	1	0	1
TUBB2B	0.150002	0.192103	0.833359	0.575496	0.756307	1	0.312467	0.40412	0.144755	0.248613	0.590773	1	1
ACADM	0.150482	0.207744	0.349521	0.845376	1	0.92741	0.195255	0.21998	0.483621	0.809343	0.861012	1	1
DNAJC9	0.151292	0.265644	0.831846	1	1	0.910232	0.561528	0.489691	0.341198	0.388763	0.923424	1	1
C2CD2L	0.151722	0.264559	0.494201	0.854475	1	0.9648	0	0	0	0	1	0.627392	1
SMC4	0.152628	0.226469	1	0.976634	0.756806	0.79899	0.41838	0.291363	0.308691	0.540669	0.974285	1	1
KIF2A	0.152643	0.303263	0.591914	1	0.927085	0.854957	0.307839	0.293416	0.312751	0.724017	0.909076	1	1
CACYBP	0.152861	0.216459	0.810341	0.606649	0.714286	1	0.398833	0.357014	0.251971	0.384549	0.858258	1	1
UAP1	0.152951	0.256316	0.859612	1	0.959715	0.886929	0.492645	0.366532	0.133839	0.477883	0.912836	1	1
SDC4	0.154748	0.309688	0.548068	0.813234	1	0.961809	0	0	0.640621	0.345159	0.906552	1	1
MVD	0.157396	0.167768	0.563677	0.736136	0.937756	1	0.30094	0.364573	0	0	0.78526	1	1
PCMT1	0.157684	0.231676	0.500466	0.802328	1	0.888461	0.377677	0.312145	0.146031	0.276401	0.648293	1	1
FAM129A	0.158272	0.148668	1	0.475167	0.553725	0.412246	0.666497	0.419455	0.124124	0.346354	1	0.993796	1
OARD1	0.159739	0.11188	0.174113	0.467418	0.916798	1	0.0764074	0	0	0	0.374353	1	1
CBR3	0.161703	0.251241	1	0.41608	0.447063	0.585174	0.537027	0.375808	0.0920328	0.237197	0.695852	1	1
DNAJB1	0.161744	0.666339	0.6772	0.684172	0.789629	1	0.159391	0.176265	0.430675	0.472357	0.779962	1	1
GPHN	0.162796	0.209143	1	0.606976	0.705451	0.731685	0.201728	0	0	0	0.812603	1	1
GNB1L	0.163946	0.27695	0.783276	0.919341	0.670935	1	0	0	0	0	1	0.479703	1
CSE1L	0.165069	0.21325	1	0.985812	0.790895	0.769444	0.521287	0.331905	0.0864375	0.268058	0.767706	1	1
NDRG1	0.165626	0.197772	0.803781	0.747317	0.823766	1	0.335774	0.347765	0.22533	0.292492	0.736072	1	1
OSBP	0.165755	0.26425	0.308195	0.734664	1	0.657505	0.299834	0.204526	0.0378666	0.202871	0.847365	1	1
HIP1R	0.16576	1	0.407099	0.843501	0.716993	0.736561	0	0.07821	0.102886	0.558411	1	0.678391	1
NUDCD2	0.167087	0.124805	0.259257	0.598866	1	0.811847	0.138547	0.0472183	0	0	0.406623	1	1
ARHGEF2	0.167338	0.093704	0.362454	0.673697	1	0.922242	0.554822	0.395068	0.164468	0.225668	0.737182	1	1
ACTR5	0.168689	0.264599	0.498583	0.855858	1	0.810737	0	0	1	0	0.774993	0.527111	1
ISOC1	0.169702	0.260924	0.254052	0.458568	0.931676	1	0.230322	0.220378	0.129558	0.116313	0.613539	1	1
UBE2J1	0.169918	0.222397	0.460882	0.602982	1	0.761636	0	0	0.900521	0	1	0.738656	1
ANXA7	0.170388	0.204257	0.389176	0.629719	1	0.978473	0.25858	0.196056	0.0785958	0.18613	0.573192	1	1
PACSIN2	0.174309	0.140017	0.292909	0.584762	1	0.801205	0.536351	0.333881	0.037048	0.20808	0.611104	1	1
OTUD6B	0.174442	0.131485	0.409111	0.911082	1	0.732274	0.144887	0	0	0	1	0.894151	1
STXBP1	0.178253	0.122855	0.277532	0.575579	0.940125	1	0.244041	0.243313	0.242204	0.37037	0.749715	1	1
PIP4K2C	0.178262	0.238539	0.42108	0.927793	1	0.987624	0.0785788	0.0681487	0.107697	0.272128	0.695525	1	1
LOXL4	0.178904	0.162158	0.387851	1	0.880791	0.534851	0	0	0	0.578083	0.902127	1	1
TYMP	0.18009	0.248682	0.562313	1	0.904409	0.882681	0.0634662	0	0	0	0.558622	1	1
GGCT	0.180838	0.345429	1	0.8473	0.707145	0.747998	0.247893	0.0535348	0	0.122002	0.515913	1	1
IPO7	0.182118	0.266323	0.518075	0.820294	1	0.880513	0.415501	0.310011	0.133506	0.313979	0.754431	1	1
IGF2BP1	0.182634	0.273741	0.505253	1	0.671984	0.719907	0.470454	0.495736	0.304865	0.646472	0.877656	1	1
GNE	0.182733	0.211857	0.370385	0.559224	1	0.735155	0	0.063973	0	0	0.414248	1	1
HSPA12A	0.183166	0.485269	1	0.895794	0.836112	0.586207	0.676765	0	0	0.264342	1	0.872499	1
EIF1AD	0.184502	0.35385	0.49736	0.879877	0.901819	1	0	0	0	0	0.832397	1	1
OSBPL3	0.184668	0.338879	0.668882	0.984457	1	0.918558	0.935879	0.246151	0	0.436657	0.300195	1	1
EPT1	0.187392	0.339352	1	0.901913	0.66069	0.585597	0	0	0.293572	0	1	0.73163	1
GOT1	0.18783	0.252449	0.434607	0.917282	1	0.63733	0.33667	0.208566	0.065802	0.102145	0.796177	1	1
UFM1	0.187965	0.396817	0.598957	0.830546	1	0.761337	0.410955	0.22829	0.0813887	0.221521	0.614094	1	1
DDAH1	0.188236	0.706468	0.671517	0.90477	1	0.752323	0.458205	0.39103	0.275971	0.246799	0.682157	1	1
UCHL3	0.189757	0.288903	0.763969	1	0.94917	0.774382	0	0.288561	0	0	0.172706	1	1
GLTP	0.19017	0.206679	0.403444	0.589615	0.953535	1	0.591081	0.111041	0	0	0.79882	1	1
CPM	0.190986	0.102472	0.1983	0.922508	1	0.718362	0.250321	0.178839	0.453078	0.60226	1	0.588268	1
ISYNA1	0.196134	0.155876	0.414033	0.838686	0.945684	1	0	0	0	0.0184206	0.678582	1	1
GCLM	0.197561	0.296193	0.598309	0.957911	1	0.71929	0.503718	0.363833	0	0	0.500886	1	1
RASA2	0.19763	0.41731	0.713756	1	0.864846	0.800036	0	0	0	0	1	0.864821	1
FDPS	0.197981	0.216359	0.470036	0.619523	0.614444	1	0.628335	0.464614	0.260342	0.229998	0.68905	1	1
STX12	0.198316	0.24805	0.195323	0.522301	0.988221	1	0.381872	0.474131	0.586085	0.623393	0.883136	1	1
DCXR	0.198364	0.214804	0.450758	0.664004	1	0.887076	0.253469	0.267222	0.338671	0.385626	0.592602	1	1
CLUH	0.199986	0.275618	1	0.71373	0.548095	0.681566	0.533277	0.412697	0.0841164	0.720152	1	0.879605	1
SNTA1	0.202052	0.211204	0.480903	0.93436	1	0.801682	0	0	0	0.923534	0.699149	1	1
ADA	0.202395	0.209059	0.496982	0.744955	1	0.734582	0	0	0	0	0.213423	1	1
SGPP1	0.202546	0.353821	0.411486	0.541491	1	0.950623	0	0.49941	0	0	0	1	1
FGFR1OP	0.203451	0.239222	0.500021	0.903126	1	0.888509	0.349547	0	0	0.68163	1	0.970797	1
CBS	0.204376	0.173388	0.243893	0.582234	1	0.907238	0.450016	0.297256	0.0982636	0.0897375	0.481887	1	1
CASP6	0.204834	0.249017	0.364559	0.656495	0.913092	1	0.243342	0.174803	0.046454	0	0.571808	1	1
CAD	0.204891	0.215123	1	0.648023	0.591658	0.68832	0.622558	0.434528	0.13534	0.32916	0.764769	1	1
LSM14A	0.2052	0.229831	0.288473	0.632068	1	0.983736	0.261394	0.28122	0.219793	0.561123	0.975818	1	1
ASAP2	0.206939	0.216619	0.558294	0.810237	0.933456	1	0	0.115518	0	0	0.394825	1	1
GLO1	0.207462	0.270303	0.436714	0.575007	0.909626	1	0.537107	0.432277	0.121017	0.138676	0.680902	1	1
LYPLA1	0.2091	0.280421	0.774921	0.950809	1	0.93051	0.283938	0.16591	0.254244	0.4063	0.762389	1	1
PFKP	0.209276	0.270005	0.778519	1	0.6771	0.723248	0.515411	0.406856	0.138528	0.264548	0.696073	1	1
BLVRB	0.209456	0.216817	0.495101	0.71156	1	0.88412	0.272179	0.157743	0.0065174	0.0924332	0.569475	1	1
GART	0.210308	0.173159	0.69019	1	0.743083	0.65637	0.544447	0.364604	0.0929845	0.293302	0.831212	1	1
ACAT2	0.211549	0.311978	0.663574	0.732587	0.89617	1	0.769751	0.437826	0	0.295083	0.706436	1	1
SFXN4	0.213986	0.190229	1	0.861029	0.986534	0.918884	0	0	0	1	0.90115	0.966527	1
ACACA	0.215891	0.261328	0.800184	0.964956	0.803113	1	0.110915	0.138531	0.0348005	0.146938	0.493997	1	1
RTN4IP1	0.215907	0.3198	0.585651	1	0.759455	0.689989	0	0	0	1	0.849776	0	1
FDX1	0.215998	0.320383	0.381095	0.790885	1	0.926139	0	0	0.887726	0	0.763753	1	1
TDRP	0.216596	0.221268	0.43844	0.868433	1	0.834501	0	0	0	0	1	0.910538	1
HUWE1	0.217551	0.211874	0.454397	0.780564	1	0.848406	0.397184	0.343728	0.46541	0.449938	0.696177	1	1
LZTFL1	0.219256	0.208142	0.21733	0.520985	1	0.867666	0.435965	0.245399	0	0	0.526422	1	1
TAPT1	0.219376	0.285827	0.395045	0.76588	1	0.865125	0	0.184486	0.284327	0.697791	0.876221	1	1
ERI1	0.220685	0.415631	0.78044	0.964837	1	0.998828	0	0	0.18714	0.325909	1	0.931414	1
ABCE1	0.221986	0.443512	1	0.950041	0.864384	0.814785	0.651805	0.458983	0.145277	0.318537	0.785282	1	1
PHGDH	0.223708	0.248648	0.709354	1	0.706399	0.821049	0.700671	0.419926	0.163402	0.294833	0.73908	1	1
BAG3	0.224826	0.373005	0.449866	0.618954	0.784381	1	0.312369	0.219548	0.119903	0.246091	0.672358	1	1
STIP1	0.226442	0.40025	0.977721	0.85359	0.898561	1	0.499026	0.382732	0.34814	0.553029	0.910256	1	1
RAN	0.22711	0.325436	0.833516	0.890207	0.989626	1	0.658369	0.494464	0.292018	0.499816	0.847887	1	1
DDX3Y	0.227712	0.36131	0.500201	0.599977	0.829698	1	0.316092	0.338548	0.260098	0.661447	0.808584	1	1
MRGBP	0.228407	0.288398	0.49088	0.787486	1	0.972362	0.222226	0.101835	0	0.297577	1	0.53411	1
CBL	0.229803	0.328396	0.464836	1	0.920443	0.78116	0.174084	0.179582	0	0.120141	0.828158	1	1
DIAPH1	0.231008	0.313376	0.665394	0.957405	0.940662	1	0.2348	0.177985	0.0370124	0.12747	0.721408	1	1
PGP	0.232417	0.207868	0.595631	0.760674	1	0.910992	0.570062	0.29498	0	0	0.677053	1	1
FAM49B	0.23262	0.41655	0.646741	1	0.790792	0.696926	0.537667	0.445438	0.338897	0.452027	0.75105	1	1
MB21D2	0.23309	0.402696	0.762816	1	0.543519	0.530042	0	0	0	0	1	0.937953	1
HAGH	0.233305	0.213175	0.503712	0.753961	1	0.878821	0.393653	0.144513	0.461184	0.246429	0.568403	1	1
NEDD1	0.235204	0.572375	0.610576	0.905589	0.984748	1	0.133094	0.174127	0	0.157833	0.718829	1	1
SEC23B	0.236096	0.398576	0.842662	0.742264	1	0.804599	0.141343	0.139418	0.162604	0.752261	1	0.709863	1
MTMR10	0.238129	0.48511	0.435964	0.991326	1	0.822899	0	0	0	0	0.301381	1	1
LRRC40	0.23851	0.398766	0.582145	1	0.740981	0.645048	0.131795	0.0934365	0.0390052	0.128715	0.631532	1	1
HSP90AB1	0.238618	0.351367	1	0.593374	0.535568	0.760421	0.56772	0.393627	0.332069	0.396877	0.786034	1	1
ANXA1	0.240079	0.313073	0.644818	0.98355	1	0.965286	0.456907	0.328186	0.09805	0.199976	0.655403	1	1
SRI	0.240156	0.229012	0.393204	0.641361	0.956003	1	0.372969	0.210721	0.0709388	0.112648	0.654113	1	1
URI1	0.245438	0.288934	0.494286	0.738159	1	0.719527	0	0	0	0	1	0.848462	1
ISG20L2	0.247003	0.364388	0.555614	1	0.924725	0.873822	0	0	0.421727	0.559533	1	0	1
TRAPPC6B	0.247311	0.299478	0.402233	0.827631	1	0.641118	0.304922	0.183213	0.408759	0.582998	0.643791	1	1
NAT1	0.249363	1	0.525168	0.517751	0.351566	0.217938	0	0	0	0	0.892843	1	1
PROSC	0.250901	0.415994	0.7397	0.983674	1	0.964955	0.339983	0.261074	0.134112	0.388055	0.92153	1	1
RCE1	0.250962	0.371034	0.59473	0.776503	0.707275	1	0	0	0	1	0.922608	0.800487	1
FAM175B	0.25117	0.564041	0.540705	1	0.861106	0.760893	0.748952	0.386294	0	0.16107	0.834046	1	1
AHSA1	0.251243	0.369745	1	0.699982	0.823183	0.969913	0.429576	0.321551	0.229715	0.393882	0.846137	1	1
MATN3	0.252343	0.19937	0.256669	0.744972	1	0.802445	0	0	0	0	0.53587	1	1
SIRT5	0.252533	0.19713	0.372052	0.599299	0.909082	1	0.122127	0	0	0.14849	0.550198	1	1
ANAPC7	0.253953	0.354088	0.719833	1	0.725952	0.679772	0.39	0.454401	0.267842	0.153252	0.745065	1	1
YARS	0.254157	0.34426	0.671093	0.998101	1	0.818515	0.526405	0.321293	0.100296	0.240014	0.757316	1	1
CNST	0.254326	0.583246	0.502716	1	0.863259	0.662158	0	0	0	0.709737	1	0.40069	1
SERPINB8	0.254499	0.572347	0.534344	0.759201	1	0.904823	0.331454	0.281922	0.0429611	0.044672	0.763097	1	1
PDE6D	0.25488	0.283935	0.562708	0.759479	1	0.955487	0	0	0	0	0.464538	1	1
RNF14	0.255531	0.242224	0.393398	0.586714	1	0.986661	0	0	0	0	0.508067	1	1
RANBP1	0.256701	0.314267	1	0.800167	0.606473	0.690135	0.679204	0.424092	0.140312	0.307973	0.823459	1	1
BDH1	0.256801	0.257703	0.844657	1	0.937472	0.707125	0	0	0	1	0.552019	0.606793	1
HABP4	0.256825	0.391504	0.364048	0.802746	1	0.899224	0.191761	0.354626	0	0	0.705087	1	1
PDCL3	0.257298	0.455192	0.911234	0.833449	0.831751	1	0.506577	0.369731	0.233072	0.539927	0.751177	1	1
UBR7	0.260283	0.485724	0.586958	0.911376	1	0.766389	0.167188	0.354606	0.34753	0.126584	0.709461	1	1
CRLF1	0.262775	0.278087	0.333464	0.708619	0.966137	1	0	0.126472	0.597849	0.335754	1	0.836914	1
FAF1	0.262844	0.313295	0.681459	0.924512	1	0.815037	0.830307	0.470988	0	0.163523	0.663915	1	1
PAAF1	0.265468	0.253881	0.555718	0.855061	1	0.669342	0.781455	0.470974	0.150171	0.230582	0.957318	1	1
KLC2	0.266768	0.400496	0.660677	0.991019	0.991719	1	1	0.326768	0.0928331	0	0.474833	0.766583	1
XPO5	0.269542	0.376598	1	0.82936	0.628744	0.660496	0.394124	0.311623	0.0346171	0.263642	0.605654	1	1
ARG2	0.270542	0.322511	0.292063	0.632198	0.811614	1	0	0	0.27438	0.281445	0	1	1
SNX30	0.272784	0.389889	0.182607	0.576139	0.996298	1	0.395115	0	0	0	0.60308	1	1
ZPR1	0.274117	0.535271	0.907271	0.89452	1	0.767041	0.650845	0.241557	0	0.16387	1	0.974872	1
BID	0.274304	0.420781	0.762516	1	0.753302	0.742686	0.256493	0.154448	0.0995463	0.145055	0.621829	1	1
ETF1	0.274526	0.431086	0.64983	0.953013	1	0.804619	0.560509	0.401139	0.13282	0.397941	0.886625	1	1
PRPS2	0.274661	0.350456	0.571726	0.829538	0.948223	1	0.548855	0.380567	0	0.121733	0.704195	1	1
FABP3	0.276558	0.60234	1	0.433252	0.335101	0.563426	0	0	0	0.202858	0	1	1
KRAS	0.27751	0.325791	0.559256	1	0.90796	0.795122	0	0.849948	0.172374	0	1	0.586929	1
PITHD1	0.279494	0.416504	0.753712	0.973358	1	0.946901	0	0	0	0	0.641567	1	1
UHRF1BP1L	0.280051	0.407201	0.390684	0.727487	1	0.823103	0	0	0	0	0.426137	1	1
PSPH	0.280204	0.193238	0.698235	1	0.995847	0.923501	0.681792	0.462241	0.0933681	0	0.841209	1	1
RABGGTB	0.280668	0.461237	1	0.943489	0.792041	0.766969	0.455312	0	0	0	0	1	1
C18orf25	0.283522	0.645113	0.620975	0.89603	1	0.967605	0.192153	0.622499	0.74018	0.210257	0.784227	1	1
BLVRA	0.284056	0.332212	0.712383	1	0.857935	0.797758	0.298299	0.273952	0.127744	0.228411	0.73248	1	1
BPGM	0.284661	0.47263	0.443985	1	0.972595	0.860493	0.0943103	0.0541589	0	0	0.79523	1	1
RB1	0.287227	0.488329	0.825641	0.89934	1	0.887288	0.016623	0.139781	0.413168	0.195113	0.55215	1	1
RAD9A	0.289723	0.314559	0.409231	0.582032	0.87306	1	0	0	0.522122	0	0	1	1
XPO4	0.290763	0.424549	0.973847	0.960891	0.986445	1	0	0	0	0.140359	0.793763	1	1
DOCK5	0.291728	0.220865	0.655716	1	0.981913	0.856528	0	0	0.2239	0	0.878305	1	1
ARPC5L	0.292723	0.509414	0.937177	1	0.828146	0.975564	0.436491	0.303105	0.146339	0.486683	0.995801	1	1
OLA1	0.293205	0.359809	0.818906	1	0.885972	0.732716	0.517905	0.291371	0.130109	0.244544	0.739271	1	1
PNPLA8	0.293425	0.424081	0.324359	0.628762	1	0.892315	0	0.135193	0.315618	0.396621	0.631314	1	1
TARS	0.297231	0.441016	0.821378	1	0.858344	0.865445	0.521777	0.397021	0.120589	0.301853	0.804658	1	1
NAA25	0.297405	0.383755	0.841872	1	0.824823	0.771132	0.475725	0.349983	0	0.367061	0.95503	1	1
TIMM21	0.297694	0.308216	0.733612	0.949091	1	0.811856	0.310779	0.159055	0.59035	0.596864	0.714939	1	1
SNCA	0.297845	0.261364	0.597754	0.613018	0.729468	1	0	0	0.34737	0	0.998419	1	1
SNX4	0.298505	0.523633	0.534426	0.681252	0.879046	1	0.599741	0.491844	0.33576	0	0.612191	1	1
RHEB	0.298578	0.444837	0.482115	0.607075	0.866101	1	0.449346	0.422581	0.175165	0.255945	0.625682	1	1
ANXA11	0.301495	0.223079	0.337641	0.631889	0.967754	1	0.431746	0.476705	0.248525	0.321552	0.68166	1	1
GPD1L	0.303608	0.276503	1	0.532327	0.491774	0.41933	0	0	0.2294	0	0.293612	1	1
UBE2K	0.304913	0.387091	0.778835	0.94042	0.936234	1	0.505775	0.352723	0.09575	0.185853	0.742777	1	1
TES	0.306276	0.425342	0.606658	0.883122	1	0.815878	0.340372	0.236734	0.0353554	0.178144	0.560834	1	1
NIF3L1	0.306318	0.330554	0.608805	1	0.873065	0.728623	0.634783	0.432837	0.260681	0.462973	0.800245	1	1
UBE2O	0.307451	0.335224	0.675289	0.828666	0.891438	1	0.111207	0.0991039	0	0	0.550211	1	1
ORC2	0.311641	0.249707	0.727468	1	0.788074	0.783954	0	0.227993	0.338609	0	1	0.627349	1
ASS1	0.31299	0.37172	0.958682	1	0.924054	0.597384	0.396455	0.340299	0.128623	0.276106	0.764135	1	1
TIGAR	0.313262	1	0.618566	0.919723	0.853484	0.750764	0.426505	0.281648	0.0482117	0.169932	0.800313	1	1
ARFGAP3	0.313306	0.320163	0.469673	0.800873	1	0.727044	0.666918	0.405851	0.0557311	0.454457	0.936777	1	1
SARS	0.314455	0.388732	0.533067	1	0.972372	0.790039	0.682727	0.515165	0.171338	0.340006	0.830129	1	1
PPID	0.31533	0.413996	0.671089	0.856705	0.947554	1	0.13454	0.176731	0.0816606	0.100612	0.614446	1	1
PDCD5	0.315493	0.457122	1	0.756558	0.68423	0.835456	0.574348	0.336021	0.0906415	0.290271	0.800494	1	1
KCTD10	0.315886	0.36687	0.468141	0.836347	1	0.8679	0.472975	0.406148	0	0	0.938943	1	1
BLMH	0.316663	0.416492	0.679761	1	0.67829	0.641403	0.390725	0.333988	0.287994	0.401806	0.840675	1	1
STK4	0.31684	0.396111	0.515873	0.793491	1	0.885074	0.475118	0.717706	0	0	0.272011	1	1
RTCA	0.317361	0.420685	0.766872	0.996955	1	0.73024	0.51211	0.48272	0.250361	0.265818	0.6223	1	1
AACS	0.318364	0.494182	0.768635	1	0.795996	0.809684	0.0603412	0.0842792	0	0	0.696486	1	1
CPEB4	0.318395	0.528729	0.461793	0.894005	1	0.984275	0.110767	0	0.339707	0.941257	1	0.983173	1
OXSR1	0.31934	0.385498	0.868327	1	0.851943	0.734853	0.536185	0.413193	0.209908	0.389338	0.805707	1	1
TNFRSF12A	0.319435	0.866587	0.5079	1	0.651115	0.544945	0	0	0	0	1	0.494494	1
ME3	0.320655	0.303499	0.790632	1	0.752963	0.769441	0	0	0.691062	0	0.925488	1	1
CHORDC1	0.32164	0.799468	1	0.363312	0.53603	0.679781	0.366757	0.275183	0.228004	0.349978	0.773503	1	1
NCAPD2	0.322689	0.26064	1	0.867054	0.883478	0.972548	0.661549	0.453945	0.139971	0.112644	0.746173	1	1
TVP23B	0.323244	0.604078	0.610271	0.544746	0.857722	1	0	0	0.626631	0	0.892749	1	1
MAP4K5	0.323506	0.487006	0.362721	0.620913	0.92198	1	0.980668	0.228675	0	0	0.510609	1	1
EIF2B3	0.32356	0.342378	0.926821	1	0.785587	0.749745	0.623317	0.474619	0.141971	0.354688	0.865679	1	1
GSPT1	0.323968	0.4285	0.916383	1	0.920747	0.895968	0.700147	0.402013	0.122656	0.261962	0.761207	1	1
CYFIP2	0.324106	0.475936	0.3607	0.52202	1	0.844553	0.363041	0.282469	0.602587	0.497701	0.738803	1	1
SNAP29	0.32885	0.402852	0.491579	0.752023	1	0.856977	0.471099	0.31824	0.369676	0.560119	0.931891	1	1
ACOT7	0.330509	0.348057	1	0.779227	0.729673	0.904169	0.523076	0.468795	0.326455	0.467004	0.773555	1	1
IMPA1	0.331765	0.662855	0.755441	1	0.647652	0.734746	0.576939	0.349078	0.146918	0.316559	0.74187	1	1
KIN	0.331766	0.534831	0.567861	1	0.870749	0.967703	0	0.312147	0	0.364014	1	0.664615	1
ARHGEF10	0.331837	0.507113	0.831635	0.826196	1	0.979266	0.700152	0.378951	0	0	0.92928	1	1
SPR	0.333541	0.375699	0.580366	0.544644	0.711472	1	0.282481	0.233574	0.316743	0.448521	0.663673	1	1
PMM2	0.333679	0.564533	0.87284	1	0.661552	0.588724	0.636349	0.506321	0	0	0.769924	1	1
ORMDL2	0.334562	0.274963	0.44929	0.814647	0.858439	1	0.193306	0.434941	0.610999	0.147375	1	0.980137	1
CARS	0.335357	0.392607	0.583478	1	0.845103	0.818707	0.552307	0.403355	0.116822	0.285473	0.726466	1	1
CIAO1	0.335524	0.417535	0.490719	0.712429	0.959164	1	0.37499	0.442582	0.179368	0.0947696	0.504587	1	1
VPS4B	0.337467	0.470376	0.477381	0.800588	1	0.859433	0.395102	0.289597	0.0875396	0.168299	0.631267	1	1
GSTT2B	0.337932	0.371496	0.594084	0.486515	0.698711	1	0.30007	0.294754	0	0.204309	0.538808	1	1
DCAF11	0.33829	0.322012	0.247841	0.564583	1	0.683	0	0	0	0	0.268224	1	1
GSTM3	0.339108	0.422329	0.80422	0.957557	1	0.936377	0.217904	0.174828	0.0744475	0.133783	0.581636	1	1
BTF3L4	0.339269	0.360048	0.684492	1	0.788398	0.852722	0.598134	0.477808	0.0835438	0.187325	0.876963	1	1
SMG1	0.339803	0.519224	0.681206	1	0.819361	0.731973	0	0	0	0	0.286987	1	1
TDRD7	0.340231	1	0.62458	0.970436	0.727571	0.888216	0	0	0	0	1	0.30235	1
EML2	0.340352	0.209838	0.250172	0.529961	1	0.829714	0	0.075039	0	0	0.487459	1	1
GEMIN6	0.345272	0.518473	0.913802	1	0.949189	0.934023	0	0.721754	0	0	1	0.959942	1
STMN1	0.346516	0.329791	0.551334	0.630223	0.828106	1	0.718878	0.316407	0.0773392	0.184932	0.634132	1	1
EIF2B2	0.34739	0.492168	0.556295	1	0.91872	0.645237	0.676214	0.475957	0.0913098	0.283116	0.772597	1	1
CNRIP1	0.348224	0.307186	0.770091	0.855193	1	0.863059	0.77291	0.377138	0	0	0.849494	1	1
PMVK	0.349312	0.320946	0.822346	0.749178	0.990511	1	0.313197	0.200433	0.0287006	0.0838546	0.530583	1	1
QTRT1	0.350357	0.334078	0.763383	1	0.956298	0.831592	0.740207	0	0	0	1	0.908986	1
ARIH2	0.350361	0.515124	0.52527	0.789695	1	0.744158	0	0.21363	0	0	0	1	1
PIR	0.350558	0.427566	1	0.549309	0.303153	0.37459	0.281222	0.18043	0	0.0525833	0.525805	1	1
GTF2A1	0.351264	0.56083	0.475798	1	0.94464	0.92545	0	0	0	0.550031	0.653996	1	1
ARF1	0.35157	0.399212	0.433472	0.583149	0.985842	1	0.600517	0.553428	0.31298	0.45003	0.681686	1	1
USP47	0.353639	0.504918	0.549009	0.895394	1	0.613677	0.436968	0.327306	0	0.292512	0.724768	1	1
NECAP1	0.353661	0.665428	0.763203	0.963913	1	0.835362	0.27139	0	0	0	0.883811	1	1
PPME1	0.353823	0.39248	0.794312	1	0.931832	0.999944	0.460699	0.37784	0.210112	0.20718	0.669021	1	1
AARS	0.354779	0.243118	0.56438	1	0.89163	0.663326	0.48817	0.301077	0.0442332	0.186962	0.70177	1	1
WDR44	0.355014	0.410622	0.6484	1	0.736125	0.707279	0.723445	0.36537	0	0.226452	0.938216	1	1
HSPH1	0.355859	0.495226	0.871255	0.585606	0.700311	1	0.443828	0.370207	0.391297	0.505849	0.781074	1	1
SMARCAL1	0.35793	0.333149	0.561085	0.952362	1	0.970212	0	0	0.309889	0	0	1	1
DAXX	0.359037	0.556652	0.793711	0.960006	0.92083	1	0.388847	0	0	0	0.865003	1	1
SCLY	0.359738	0.395215	0.713196	1	0.963664	0.981084	0.665989	0.336491	0.212745	0	1	0.860517	1
EPB41	0.360856	0.36523	0.844014	0.886045	1	0.965697	0	0	0.26536	0.0951574	1	0.486113	1
CAPG	0.362225	0.309585	0.590697	0.967369	1	0.989614	0.613236	0.441967	0.0368917	0.25532	0.707627	1	1
SLMAP	0.362679	0.427798	0.55811	0.876495	1	0.797899	0	0	0.451356	0	1	0.437917	1
AHCY	0.362887	0.335645	0.588866	0.932689	1	0.839602	0.656823	0.542193	0.344074	0.225211	0.754174	1	1
REPS1	0.367866	0.507184	0.735212	1	0.858361	0.813856	0.326549	0.288021	0	0.824251	1	0.85064	1
UBA6	0.367875	0.683431	1	0.937935	0.829738	0.964788	0.491734	0.408369	0.211808	0.284639	0.601324	1	1
MYO1E	0.367878	1	0.715773	0.609111	0.486512	0.672209	0.381341	0.338003	0.0978031	0.232825	0.678139	1	1
SOD1	0.370034	0.399414	0.835327	1	0.880544	0.986102	0.126949	0	0	0	1	0.697621	1
TTI1	0.370154	0.394898	0.742551	1	0.799729	0.688675	0	0	0	0	0.943023	1	1
GALE	0.37077	0.28183	0.616368	1	0.545732	0.521176	0.337097	0.423829	0	0	0.412003	1	1
CHMP5	0.373092	0.464276	0.382529	0.607776	1	0.889103	0.612918	0.156609	0.144344	0.179376	1	0.693412	1
SMDT1	0.375661	0.359949	0.282642	0.54953	0.979192	1	0.237191	0.30428	0.920674	0.296575	0.758412	1	1
CBR1	0.377044	0.3704	1	0.810864	0.587368	0.72264	0.499783	0.369655	0.159973	0.311124	0.767758	1	1
PLCD1	0.378511	0.403844	0.501725	1	0.930098	0.747538	0.257492	0.268912	0	0	0.415929	1	1
C2orf49	0.379576	0.343063	0.401457	0.843867	1	0.856426	0.296157	0.15004	0.268101	0.533172	1	0.612409	1
TSTA3	0.38024	0.443451	0.649634	0.983416	1	0.907688	0.447018	0.40326	0.147084	0.208577	0.684753	1	1
SHPK	0.380343	0.36758	0.711086	1	0.628029	0.644141	0	0	0	0	1	0.741429	1
GSK3A	0.380542	0.487929	0.715334	1	0.942275	0.976874	0.455992	0.201958	0	0.315094	0.956211	1	1
YBEY	0.382305	0.364884	0.415561	0.613155	1	0.924409	0.248937	0	0.396155	1	0.809917	0.888603	1
SUGT1	0.382433	0.549932	0.870489	0.91543	0.938245	1	0.558572	0.391277	0.234646	0.37226	0.773412	1	1
WIPF2	0.383614	0.467128	0.553166	1	0.841865	0.77634	0.873427	0	0	0	1	0	1
MAEA	0.384424	0.542549	0.774643	0.968954	1	0.993896	0	0	0	0	0.476122	1	1
UBE2G1	0.384779	0.516563	0.809038	1	0.79036	0.850679	0.515689	0.585513	0	0	1	0.971191	1
XPO6	0.387896	0.36276	0.626148	1	0.832618	0.650776	0.453434	0.260929	0	0.346993	0.777187	1	1
PCBD1	0.387969	0.371882	0.971973	0.836637	0.978497	1	0.341525	0.314815	0	0	0.689848	1	1
DPP9	0.389216	0.461183	0.89987	0.970334	1	0.813126	0.541131	0.371154	0.125021	0.0597824	0.838953	1	1
DNM1L	0.392554	0.525382	0.984733	1	0.807371	0.78734	0.5393	0.333497	0.14796	0.315215	0.736224	1	1
STAU2	0.393127	0.440802	0.435828	0.763042	0.919361	1	0.274643	0.235811	0.268479	0.439284	0.87968	1	1
CDC42BPA	0.39475	0.39401	0.83033	0.964548	1	0.817728	0.700562	0.491271	0	0	1	0.971214	1
RPE	0.397612	0.335079	0.735546	1	0.803124	0.673432	0	0	0	0	1	0.557681	1
MKRN2	0.39929	0.358488	0.54927	1	0.795706	0.619658	0.405461	0	0.447745	0.20122	1	0.875914	1
SDSL	0.39999	0.325421	0.424807	0.963051	1	0.413897	0.168283	0.421392	0	0	0.671586	1	1
MAP2K4	0.400512	0.602372	0.691496	1	0.963328	0.726	0.422156	0.361803	0	0	0.572542	1	1
STK38	0.402328	0.515757	0.696706	0.875404	1	0.918279	0.388362	0.222064	0.118097	0.241401	0.655976	1	1
NMD3	0.402815	0.693407	0.683951	1	0.869763	0.676498	0.505123	0.339965	0	0.11393	0.78678	1	1
KCMF1	0.403187	0.469822	0.718913	1	0.929696	0.940247	0.169081	0.115139	0	0.460772	0.950402	1	1
GMPR	0.403383	0.852294	1	0.653099	0.56057	0.660999	0	0	0.221602	0	0	1	1
BCL10	0.404886	0.889067	0.576016	1	0.745729	0.706987	0	0	0	0	0.773402	1	1
CMPK1	0.406447	0.527186	1	0.86153	0.984851	0.825867	0.369001	0.278439	0.0969007	0.253516	0.567051	1	1
CLN3	0.406956	0.380691	0.5268	0.520788	0.823287	1	0.185831	0.318795	0.606981	0.268467	0.821849	1	1
ARMT1	0.407993	0.511899	0.567255	1	0.864333	0.808885	0.386175	0.356235	0.0357118	0.117806	0.738017	1	1
LZIC	0.409968	0.444401	0.472533	0.687005	1	0.726803	0.552024	0.209147	0	0	0.333962	1	1
SNX5	0.412753	0.339318	0.565644	0.839587	1	0.86937	0.632075	0.443228	0	0.209313	0.792545	1	1
PDLIM3	0.413512	0.308403	0.438341	0.995531	0.809341	1	0	0.694886	0.157172	0	0.463986	1	1
HSPBP1	0.414355	0.401776	0.676837	0.908905	1	0.990972	0.350972	0.320095	0.165947	0.325487	0.726732	1	1
CEP97	0.414476	0.572938	1	0.906086	0.852911	0.837495	0	0	0	0	0.84783	1	1
ME1	0.417365	0.67581	1	0.892384	0.744981	0.838352	0.355253	0.240314	0.0574393	0.113404	0.729475	1	1
GTF2E1	0.417867	0.768037	0.690323	1	0.817402	0.793211	0.290773	0.405599	0	0.49351	1	0	1
PEA15	0.420217	0.73598	0.633476	0.863627	1	0.834908	0	0	0	0	0.373764	1	1
UNC119B	0.420282	0.469784	0.659593	1	0.975175	0.607273	0	0.203649	0.1031	0.142362	1	0.995186	1
ADSS	0.420315	0.377188	0.677737	0.772472	0.867556	1	0.586024	0.493757	0.216038	0.387688	0.747239	1	1
SMAD2	0.420636	0.52116	0.546182	0.659066	1	0.994865	0	0.604548	0	0.100341	0.211839	1	1
PFDN1	0.421282	0.504532	0.684798	1	0.807748	0.808991	0.600375	0.288941	0	0.289153	0.489602	1	1
UBE2A	0.422792	0.581663	0.650662	0.865924	0.99681	1	0.798119	0	0	0	0.469573	1	1
TXNDC17	0.422837	0.491201	0.633299	0.777513	1	0.956451	0.464747	0.314245	0.073047	0.179491	0.643441	1	1
PNPO	0.423075	0.327937	0.88876	1	0.844444	0.648011	0	0.387419	0	0	0.22048	1	1
MAP2K3	0.424955	0.381569	0.643303	1	0.85629	0.830359	0.462706	0.36113	0.112674	0.0919284	0.646287	1	1
SSSCA1	0.425293	0.412944	0.819567	1	0.742509	0.823916	0.582178	0	0	0	0.733921	1	1
SCYL3	0.427909	0.612125	0.503641	1	0.73934	0.784047	0	0	0	0	0.836471	1	1
NFKB2	0.428736	0.765577	0.637285	0.734086	0.815228	1	0.698139	0.155032	0	0	0.668438	1	1
PGM2L1	0.429375	0.232956	0.484743	0.582943	0.779671	1	0.413535	0.334847	0.197258	0.0777193	0.725966	1	1
COMMD6	0.431915	0.468301	0.452817	0.60643	0.828578	1	0	0.854693	0	0	1	0.579565	1
ISCA2	0.432317	0.30903	0.404593	0.7813	0.929518	1	0	0	0	0	0.773067	1	1
CLIC6	0.432479	0.523314	0.964996	0.887368	1	0.99451	0	0	0	0.0949802	0.799398	1	1
TBCE	0.432508	0.559037	0.947951	0.966575	1	0.877009	0.656218	0.346599	0.101329	0	0.760589	1	1
UCHL1	0.433113	0.440267	0.73402	1	0.959964	0.863253	0.37944	0.279127	0.0700382	0.197207	0.746423	1	1
LRBA	0.433878	0.541738	1	0.889728	0.834008	0.977925	0.0381987	0.0317996	0	0.0757739	0.745577	1	1
PSMF1	0.434596	0.549696	0.855273	1	0.961264	0.916441	0.455695	0.350158	0.201046	0.243012	0.826725	1	1
ATG101	0.435647	0.472424	0.725893	0.931743	1	0.896967	0	0	0	0	0.567122	1	1
PFDN4	0.436759	0.465875	0.582941	0.735543	0.806675	1	0	0	0	0.0483651	0.55728	1	1
CSTB	0.438262	0.407783	0.5957	0.572071	0.684533	1	0.539288	0.310876	0.124426	0.292974	0.615359	1	1
SMYD3	0.438463	0.422864	1	0.764112	0.65291	0.782117	0	0.295165	0	0	0.388128	1	1
GRIPAP1	0.439978	0.41012	0.474636	0.816488	1	0.772342	0.763086	0.162981	0	0	0.545004	1	1
CASP7	0.44008	1	0.90507	0.667508	0.552752	0.670034	0.382339	0	0	0	1	0.952625	1
UBE2V2	0.440087	0.769841	1	0.419592	0.481792	0.518301	0	0.739305	0	0	1	0.849182	1
GLOD4	0.441695	0.661301	0.933828	0.746635	0.945043	1	0.467241	0.304237	0.0862062	0.0427335	0.70689	1	1
TRAPPC2L	0.443751	0.440578	0.521115	0.78024	0.905792	1	0.306851	0.272304	0.0549819	0.585474	0.890824	1	1
GPI	0.444633	0.407761	0.993033	0.992789	1	0.932054	0.5656	0.393418	0.165267	0.265173	0.758275	1	1
UBE2M	0.445304	0.435672	0.939528	1	0.990874	0.940626	0.565667	0.453254	0.270449	0.279632	0.791966	1	1
PPM1A	0.44638	0.431416	0.58763	0.935772	1	0.915339	0.375003	0.125349	0.0591584	0	0.672744	1	1
GSK3B	0.446396	0.579556	0.720261	0.845103	0.972081	1	0.512269	0.361061	0.252463	0.306003	0.765658	1	1
TNPO2	0.447348	0.493734	1	0.770949	0.790369	0.863986	0.337769	0.214905	0.0736496	0.304967	0.726887	1	1
ASMTL	0.452679	0.506831	1	0.935189	0.507133	0.404802	0.468028	0.263574	0.119764	0.280464	0.65089	1	1
NUBP2	0.453535	0.375413	0.534855	0.796405	1	0.933326	0.136057	0.140496	0.146113	0.243024	0.568029	1	1
WBP2	0.453988	0.344252	0.404106	0.669294	0.882372	1	0.146386	0.0808582	0	0.0905157	0.716726	1	1
LRRC16A	0.458036	0.596935	0.919343	1	0.75135	0.829989	0.422227	0.340164	0.151022	0	0.900816	1	1
CEP41	0.460919	0.530177	0.697286	0.817909	1	0.939474	0.395157	0.40726	0	0	0.825797	1	1
C17orf75	0.461401	0.594671	0.612954	1	0.768296	0.721142	0	0	0	0	0.717789	1	1
GTPBP1	0.462423	0.71102	0.715165	1	0.969678	0.921805	0.477125	0.320129	0.127206	0.286009	0.889923	1	1
BROX	0.463428	0.621321	0.665369	0.777854	1	0.870689	0.503047	0.416874	0	0.111961	0.574088	1	1
SMG8	0.463796	1	0.851705	0.82432	0.776637	0.862792	0.408375	0	0.248628	0	0.539781	1	1
CCDC9	0.466695	0.387328	0.628434	1	0.936203	0.778046	0.256517	0	0	0.440487	1	0.89226	1
CNDP2	0.468539	0.515799	0.646816	1	0.832476	0.671238	0.593116	0.437178	0.182341	0.284169	0.794543	1	1
MEMO1	0.468904	0.589346	0.69414	0.987749	1	0.903594	0.51828	0.377337	0	0.0540957	0.750091	1	1
WDR92	0.469575	0.307298	0.729456	1	0.772966	0.805446	0	0	0	0	0.515856	1	1
DPP3	0.471331	0.473371	0.764102	1	0.832554	0.939914	0.569701	0.471844	0.181236	0.160627	0.693107	1	1
AVEN	0.471855	0.43116	0.80211	1	0.827853	0.76083	0.686387	0.258311	0	0	0.682668	1	1
BNIP2	0.471914	0.728314	0.551112	0.655559	0.935689	1	0.449841	0	0	0.67368	0	1	1
FAM49A	0.472853	0.264398	0.62058	0.979899	1	0.924116	0	0	0	0	0.32412	1	1
COL4A3BP	0.473843	0.664109	0.637176	1	0.871669	0.817875	0	0	0	0	0.313337	1	1
MAPRE2	0.474283	0.468667	0.668343	0.954271	0.929133	1	0.478411	0.400528	0	0	1	0.838331	1
GRB2	0.475218	0.543195	0.967259	0.913445	0.875314	1	0.365674	0.257851	0.107954	0.333873	1	0.955882	1
TARS2	0.475988	0.328134	0.650605	1	0.837082	0.770582	0.476728	0.391257	0.518352	0.321337	0.738123	1	1
AAMDC	0.477394	0.548724	0.489889	0.70675	0.79719	1	0	0	0	0	0.287638	1	1
LYPLAL1	0.477699	0.496714	0.487413	0.681121	1	0.752897	0	0.431015	0	0	0.489583	1	1
CASP3	0.480352	0.806344	1	0.631859	0.619782	0.753806	0	0.614372	0	0	0.979136	1	1
CAMK1	0.483172	0.416107	0.86409	0.84601	1	0.928199	0.5156	0.200185	0	0	0.658916	1	1
NUDCD3	0.483493	0.42228	0.88464	1	0.729314	0.802681	0	0.408767	0	0	0.726244	1	1
CCDC127	0.483596	0.39068	0.681903	0.802531	0.796843	1	0.290495	0	0.156298	0.467768	0.349986	1	1
VPS37B	0.486803	0.694809	0.945339	0.775511	0.853339	1	0.190334	0.185914	0	0	1	0.468967	1
HSCB	0.489353	0.488248	0.679226	0.847261	1	0.814972	0	0	0	0	0.972474	1	1
DDI2	0.490476	0.48386	0.611273	0.994702	1	0.778254	0.238037	0	0	0	0.653992	1	1
TOMM6	0.494701	0.531107	0.645272	0.569356	0.739682	1	0	0	0	0.241851	1	0.944957	1
UBL5	0.494712	0.494677	0.583755	0.740353	0.789504	1	0	0.453847	0	0	0	1	1
DYRK1A	0.497997	0.781423	0.683255	1	0.805567	0.877173	0	0	0	0.890047	0.959762	1	1
AK1	0.499502	0.424321	0.580595	0.774179	0.956177	1	0.507579	0.319471	0.065877	0.149233	0.648557	1	1
RPTOR	0.504039	0.732292	1	0.764368	0.66334	0.75407	0.318595	0	0.312163	0.860286	0.720449	1	1
KIAA1191	0.504536	0.577505	0.649	0.982726	1	0.915547	0	0	0	0.267778	1	0.281808	1
CDC27	0.508712	0.880057	1	0.69349	0.710295	0.67996	0	0	0	0	0.665089	1	1
COASY	0.516859	0.550946	0.908906	0.976654	1	0.994086	0.451979	0.422062	0.356686	0.343522	0.800222	1	1
YTHDF1	0.517474	1	0.702692	0.575173	0.559343	0.582441	0	0	0	0.467194	1	0.964005	1
KIF13B	0.52138	0.852053	0.450973	0.86968	1	0.887953	0.2657	0.198782	0.0831785	0.326556	0.601856	1	1
UEVLD	0.521713	0.727669	0.82201	1	0.925867	0.819231	0.173176	0	0	0	0.330927	1	1
HEATR5A	0.522183	0.590649	1	0.66208	0.779732	0.821834	0	0.241956	0	0	1	0.847727	1
UBL7	0.525529	0.437684	0.517094	0.997132	1	0.879343	0	0	0	0	1	0.755716	1
GNPDA2	0.527615	0.810723	0.763209	0.817682	0.963114	1	0.453953	0.332817	0.161818	0.313391	0.726202	1	1
MMS19	0.528011	0.381989	0.775049	1	0.852727	0.993893	0.389056	0.303612	0.155769	0.217461	0.696097	1	1
ACP1	0.52836	0.61881	0.773805	0.828368	1	0.818294	0.542863	0.378274	0.0378357	0.253736	0.682369	1	1
RABGGTA	0.532707	0.741412	0.872985	0.892914	0.794098	1	0.432482	0.344371	0	0.169651	0.741552	1	1
ZNF622	0.534883	0.878871	0.603437	0.951973	0.885651	1	0.187253	0.158685	0.191693	0	0.500305	1	1
CLTCL1	0.535031	0.480546	0.596308	1	0.764222	0.609895	0.598339	0.305451	0	0	0.676954	1	1
OSTF1	0.535082	0.418687	0.872072	0.972485	0.961569	1	0.420739	0.231906	0	0.0615049	0.828948	1	1
SEC14L1	0.536106	0.565458	0.984853	1	0.676635	0.732499	0	0.444241	0	0.484322	0	1	1
STAT5B	0.537052	0.630889	0.411993	0.849424	1	0.736757	0.367942	0	0	0	0.76086	1	1
MORF4L2	0.53907	0.681938	1	0.515039	0.890026	0.949489	0	0.150795	0.369211	0	0.980966	1	1
GMDS	0.540334	0.507825	0.970564	1	0.962633	0.829788	0.80654	0.195496	0	0	0.699253	1	1
BOLA2	0.54074	0.490327	0.810792	0.7922	1	0.946965	0.62785	0.435988	0.0631827	0.180636	0.723023	1	1
ZZEF1	0.545602	0.671381	0.687561	1	0.988856	0.948549	0	0	0	0	0.748727	1	1
CRMP1	0.545991	0.476586	0.51798	1	0.915332	0.690293	0.242439	0	0	0	0.851522	1	1
GNPDA1	0.546595	0.485942	0.494096	0.548092	0.61566	1	0.655675	0.384962	0.113709	0.24172	0.713948	1	1
ATG4B	0.549515	0.69026	0.883008	1	0.802127	0.928193	0.220649	0.174281	0.357745	0	0.43175	1	1
HIF1AN	0.55058	0.546037	0.827944	1	0.988052	0.895656	0.236721	0.215825	0	0.0999461	0.787228	1	1
UBE2D1	0.551858	0.755599	0.438234	0.800699	0.978435	1	0.754705	0	0	0	0.271316	1	1
FRYL	0.557611	0.659455	1	0.801495	0.679553	0.817615	0.0776472	0.116249	0	0.0677129	0.511432	1	1
NDRG3	0.561383	0.435514	0.737542	0.776832	1	0.859764	0.580138	0.483495	0.43972	0	0.748251	1	1
DPH1	0.562029	0.606553	0.65729	1	0.856645	0.934206	0	0	0	0	1	0.948137	1
EIF4A2	0.564618	0.35955	0.600377	1	0.860184	0.879798	0.488599	0.371443	0.190809	0.493331	0.929275	1	1
TBCA	0.570238	0.650837	1	0.627564	0.689777	0.84777	0.536379	0.141688	0.0178936	0.0885543	0.905598	1	1
USP11	0.570567	0.615357	0.639546	0.821623	1	0.951937	0.352221	0.568502	0.68252	0	0.571542	1	1
LRCH1	0.57303	0.812209	0.982191	0.872622	0.750049	1	0	0	0	0.439536	0.327898	1	1
HERC2	0.579572	0.656476	0.900414	1	0.861043	0.89372	0	0.260387	0.295396	0.19051	1	0.950227	1
CD46	0.580526	0.554027	0.368315	0.664845	0.883632	1	0	0.311216	0.274259	0.276191	0.915652	1	1
HECTD3	0.583808	0.531564	0.728815	1	0.904965	0.858739	0.334115	0.17952	0	0.107685	0.856505	1	1
FBXW11	0.584274	0.72611	1	0.948824	0.852028	0.764938	0	0	0.829573	0	0.951378	1	1
PIH1D1	0.587648	0.564763	0.548148	0.811341	0.968866	1	0.226597	0.337418	0	0.472592	0.757292	1	1
ATG2B	0.593073	0.696619	0.652678	1	0.928372	0.803702	0	0	0	0	0.780225	1	1
MPST	0.593218	0.386903	0.554982	0.810246	0.948532	1	0.347261	0.183474	0.332867	0.539745	0.891215	1	1
GLUL	0.596375	0.633044	1	0.910299	0.737158	0.879937	0.328304	0.203296	0.356029	0.602342	1	0.861192	1
MLYCD	0.598586	0.68901	0.612923	1	0.72799	0.637169	0.189704	0	0.0850094	1	0.643203	0.821602	1
IVNS1ABP	0.599484	0.200524	0.609897	0.842987	1	0.718689	0.19505	0	0	0	0.796738	1	1
HEATR5B	0.600235	1	0.93454	0.66702	0.874233	0.969467	0	0	0.297887	0	0.406858	1	1
DDT	0.602346	0.457637	0.434028	0.467919	1	0.721255	0.498492	0.205094	0	0.22366	0.456416	1	1
GABARAPL2	0.606588	0.597192	0.519047	0.704474	0.95535	1	0.266612	0.168702	0	0.153385	1	0.463619	1
GGPS1	0.606715	0.803993	0.762044	0.952505	0.955368	1	0	0.106567	0	0	0.648828	1	1
AAMP	0.606863	0.646347	0.990698	0.996222	1	0.967024	0.5016	0.136073	0.0961368	0	0.77943	1	1
PRPSAP1	0.610068	0.462698	0.732708	1	0.863181	0.970347	0.519131	0.393188	0	0.323598	0.763317	1	1
ANXA4	0.614375	0.539934	0.368288	0.658997	0.869292	1	0.416321	0.520122	0.251902	0.302561	0.655981	1	1
EPG5	0.614551	0.594064	1	0.949865	0.875468	0.876945	0	0	0	0	0.896258	1	1
AARSD1	0.619628	0.743776	1	0.836931	0.995511	0.843332	0	0.704446	0	0	0.825137	1	1
SLU7	0.62476	1	0.42508	0.702727	0.821543	0.719614	0	0	0	0	1	0.396488	1
KEAP1	0.625032	0.705993	1	0.930626	0.863211	0.91853	0.48131	0	0	0.509576	0.894698	1	1
AGL	0.626004	1	0.860843	0.676176	0.482998	0.595035	0.312071	0	0	0.219468	0.619387	1	1
MFGE8	0.634791	0.561641	0.397898	0.602852	0.923524	1	0.205537	0.435049	0.43953	0.382382	0.575841	1	1
USP9X	0.635527	0.808916	0.823374	0.959123	1	0.940553	0.459254	0.317955	0.0607139	0.184973	0.729966	1	1
WDR47	0.640988	0.732558	1	0.868133	0.870618	0.898235	0.439793	0	0	0	1	0.673003	1
ZFYVE1	0.64281	0.846555	0.434846	0.805581	0.946488	1	0.274878	0	0	0	0.87665	1	1
PPP2R1B	0.646306	0.345493	0.822222	1	0.995002	0.848839	0.155081	0.168769	0.178302	0.189843	0.607954	1	1
MAP1LC3B	0.650211	0.716206	0.501836	0.845095	0.970567	1	0.411757	0.49443	0.291333	0.306113	0.732477	1	1
GALK1	0.650481	0.554665	1	0.883112	0.868091	0.783173	0.545991	0.196732	0	0.137519	0.591025	1	1
COX5A	0.651462	0.67351	0.91693	0.976369	1	0.997924	0.268121	0.166322	0.574127	0	1	0.700459	1
PPP6R1	0.655785	0.734059	1	0.921967	0.848553	0.881862	0.293966	0.387327	0	0	0.691228	1	1
TMLHE	0.657701	0.63281	0.635771	0.899784	1	0.719175	0	0	0.447715	0	1	0.865259	1
AKAP13	0.663363	0.610733	1	0.967621	0.779109	0.967189	0.339787	0.565285	0	0	0.973714	1	1
TXN2	0.663462	0.614224	0.703059	0.719873	0.880137	1	0	0	0.79939	0	1	0.587806	1
BABAM1	0.665966	0.640532	0.681051	0.734296	1	0.868974	0.55949	0.252792	0	0	0.80939	1	1
ERI3	0.668053	0.72371	1	0.940195	0.894213	0.992828	0	0	0	0	1	0.771286	1
WIPI2	0.676854	0.738087	0.706736	0.579971	0.832643	1	0	0	0	0	0.231362	1	1
TRAPPC1	0.679511	0.541888	0.514535	0.614061	0.887473	1	0.404136	0	0	0.161972	0.595109	1	1
RNF114	0.681508	0.804126	0.7679	0.816439	1	0.918685	0.231789	0.261243	0.165298	0	0.750654	1	1
CLNS1A	0.684027	0.663228	1	0.702178	0.740571	0.731427	0	0.68745	0	0	1	0.634485	1
MKLN1	0.695305	0.804196	1	0.7998	0.765229	0.856849	0	0	0	0	0.972313	1	1
SLC30A9	0.69652	0.848415	1	0.993545	0.975385	0.792791	0.281276	0	0	0.802401	1	0.39393	1
C11orf54	0.69731	0.713485	0.607853	0.744221	0.942414	1	0.457221	0.404043	0	0	0.701386	1	1
SYNRG	0.698496	0.90854	0.800706	0.805498	0.797211	1	0	0	0	0	1	0.325039	1
UAP1L1	0.698555	0.901345	0.664934	0.773142	0.845302	1	0.101525	0	0	0	0.126387	1	1
CNOT8	0.703208	0.750875	1	0.403805	0.595574	0.644034	0	0	0	0.236875	0.880255	1	1
TBC1D24	0.703507	0.606137	1	0.896306	0.72837	0.68123	0.408149	0.377013	0	0	1	0.944272	1
UBFD1	0.70779	0.929557	0.938681	0.664537	0.902386	1	0.298222	0	0	0	0.827008	1	1
HTT	0.718048	0.839942	1	0.829029	0.691453	0.81766	0	0	0	0	0.520769	1	1
SYNGR2	0.723226	0.740754	0.596177	0.853329	1	0.783323	0.436349	0.14026	0.324834	0.614326	0.894662	1	1
C10orf76	0.729634	0.760674	1	0.737826	0.499963	0.616932	0	0	0.221105	0.318258	1	0.627362	1
UBE2H	0.729682	0.571639	0.501993	0.828199	1	0.912896	0	0.281326	0	0.282516	1	0.865793	1
DIS3L2	0.736012	0.847116	1	0.942075	0.539746	0.666317	0	0	0	0	1	0.871045	1
IP6K1	0.75538	1	0.911745	0.885889	0.88733	0.913435	0	0	0.336076	0	1	0.492746	1
CYBRD1	0.758293	0.687608	0.979142	1	0.970357	0.98641	0	0.527761	0.164281	0	1	0	1
LRSAM1	0.774913	0.676311	0.951107	0.968738	0.78866	1	0.315446	0.20161	0	0.115766	0.807338	1	1
CMBL	0.776902	0.755027	1	0.384417	0.196873	0.286011	0	0.363704	0	0	0.493867	1	1
ITSN1	0.778489	0.753793	0.850232	1	0.60692	0.631673	0.335321	0.228963	0	0	1	0.591161	1
CYTH2	0.779015	1	0.561872	0.805943	0.859657	0.807188	0.365502	0.337601	0	0	0.735762	1	1
ZFYVE16	0.784766	0.761817	0.940778	1	0.886859	0.944271	0.310786	0	0	0	0.972832	1	1
ATOX1	0.796425	0.798061	1	0.915244	0.848619	0.856325	0	0.145059	0	0	0.425678	1	1
ABRACL	0.797276	0.950191	1	0.621525	0.584555	0.772363	0.147793	0.189807	0	0	0.453241	1	1
TOMM7	0.812015	0.745835	0.607703	0.617209	0.816398	1	0	0.087436	0.137698	0	0.640159	1	1
KIF3B	0.833162	1	0.884584	0.759142	0.597373	0.60056	0.566396	0	0	0	0	1	1
COX7C	0.84131	0.833939	0.918363	0.846072	0.900981	1	0	0.214437	0.687112	0.300391	0.724437	1	1
GALK2	0.854601	0.672346	1	0.702754	0.688821	0.945964	0	0	0	0	0.435117	1	1
WDR45	0.945166	0.816164	0.44994	0.667103	1	0.994204	0	0	0	0	1	0.729362	1
PLD1	0.983659	0.505693	0.914993	1	0.708127	0.84824	0	0.535454	0.446316	0.341324	1	0.633338	1
BPHL	1	0.822282	0.748523	0.660686	0.520289	0.443328	0	0	0	0.397391	0	1	1
CEP68	1	0.439077	0.540806	0.975788	0.670361	0.629404	0	0	0	0	0.47604	1	1
CALCOCO1	1	0.636854	0.218261	0.351425	0.583892	0.480031	0	0	0	0	1	0.800263	1
HIST1H3A	0	0	0.122449	0.42238	0.249943	1	0.783909	0.566833	0.307973	1	0.329093	0.300619	2
SPINT1	0.0137576	0.0162984	0.262857	1	0.59176	0.489405	0	0	0.791429	0.980124	1	0.454396	2
DSG2	0.0245929	0.0454673	0.541101	0.927602	1	0.881317	0	0	0.442426	1	0.996904	0.314355	2
ITGA6	0.0251022	0.0342369	0.8302	0.983722	0.992834	1	0	0	0.976377	1	0.488503	0.266383	2
KIFC1	0.0394771	0.0652033	0.845064	0.879391	0.908978	1	0	0	0.831749	1	0.748313	0.847382	2
SHCBP1	0.0401083	0.0946536	0.947385	0.532565	1	0.65243	0	0	0.780085	1	0.591231	0.636932	2
ITPR3	0.0419025	0.0460524	0.614865	0.810346	0.93119	1	0	0	0.8304	1	0.84645	0.932571	2
WDHD1	0.0496483	0.109255	0.548196	0.765398	0.997424	1	0	0	1	0.844433	0.854305	0.876311	2
MTHFD2	0.0504268	0.16876	0.815619	0.983499	1	0.725859	0.225308	0.27561	0.828457	1	0.70522	0.568471	2
PYCR1	0.0522447	0.0671936	0.260913	0.448104	1	0.644296	0.615527	0.629151	0.770696	0.684118	0.826285	1	2
CDCA8	0.0535716	0.0976281	0.880521	1	0.948549	0.905295	0	0	0.577345	1	0.65791	0.21199	2
MCM5	0.0568823	0.148849	0.767622	0.978946	1	0.998648	0.39583	0.615136	1	0.549961	0.38648	0.377972	2
KRT7	0.0574397	0.0888061	0.481131	1	0.950206	0.773378	0.234334	0.252705	0.564489	0.573204	1	0.270948	2
HIST1H2BL	0.0628897	0.0726484	0	0.516942	0.559772	1	0.976623	1	0.89935	0.709285	0.592921	0.561026	2
OAS3	0.0634769	0.969994	1	0.285938	0.144067	0.0908728	0.163266	0.464125	0.641906	1	0.966377	0.908571	2
LMNB1	0.0642114	0.136406	1	0.633298	0.55918	0.713927	0.621307	0.708841	1	0.826139	0.681056	0.46689	2
SLC1A4	0.0653381	0.114665	0.342133	1	0.933657	0.754978	0.125547	0.213986	0.377724	1	0.926929	0.753452	2
GTSE1	0.0655126	0.163405	1	0.692996	0.624281	0.667065	0	0	0.899023	0.545492	1	0.962701	2
RFC3	0.0661491	0.154037	1	0.830167	0.735238	0.688044	0.183813	0.425889	1	0.672794	0.535696	0.637737	2
ULBP2	0.0670053	0.306213	0.937634	0.439343	0.81926	1	0	0	0.885089	0.99944	0.814616	1	2
SDF2L1	0.0690605	0.0645115	0.384226	0.470861	1	0.709859	0.405757	0.510701	0.694456	0.767096	0.828461	1	2
AK4	0.0695227	0.123239	1	0.624139	0.630243	0.655282	0	0	0.892187	1	0.426448	0.470599	2
EPHA2	0.0700013	0.101499	0.568581	1	0.453635	0.482076	0.459164	0.491399	0.904038	1	0.4921	0.445266	2
SYNE2	0.0743707	0.0762856	0.699523	1	0.673793	0.761359	0.54488	0.0507229	0.310314	1	0.440446	0.24958	2
FEN1	0.0751513	0.303838	1	0.639831	0.775914	0.817176	0.935089	1	0.944781	0.610462	0.648274	0.697024	2
MCM2	0.0755437	0.312191	0.908671	0.903685	0.926273	1	0.455774	0.555	1	0.518119	0.344601	0.370211	2
KIF4A	0.0771395	0.092108	1	0.95498	0.876672	0.782478	0	0	0.833675	1	0.993775	0.959024	2
PRC1	0.0772536	0.149458	1	0.757062	0.665435	0.74062	0.493897	0.353419	1	0.989568	0.665178	0.535226	2
INA	0.0779255	0.113001	0.742842	0.804959	0.897046	1	0.214257	0.252672	0.950981	1	0.624297	0.402091	2
DDX39A	0.0871345	0.198873	0.588379	0.445511	0.604439	1	0.437108	0.646666	0.776817	0.690462	0.864076	1	2
HMGCR	0.0877348	0.186097	0.510663	0.747378	0.625981	1	0	0	0.422477	1	0.666456	0.381133	2
AURKA	0.0906052	0.160596	0.82276	1	0.858172	0.780875	0	0	1	0.983895	0.835389	0.814842	2
TOP2A	0.0918336	0.118744	1	0.91067	0.737508	0.776183	0.0491954	0.106378	0.617441	1	0.699814	0.692372	2
EPB41L3	0.0925408	0.155415	0.928897	1	0.949083	0.623818	0.456796	0.521036	0.743635	0.709216	1	0.983368	2
MSH2	0.0954893	0.136894	0.535765	0.690192	1	0.820159	0.546799	0.521169	0.809594	0.574916	0.728012	1	2
DHCR7	0.0957426	0.113098	0.421785	0.713587	0.633077	1	0.248041	0.290478	0.641638	1	0.812663	0.888093	2
NUP35	0.0973819	0.171599	0.571504	0.70148	1	0.972814	0.432841	0.5068	0.810308	1	0.796674	0.701964	2
PLK1	0.0987127	0.15099	1	0.9414	0.83143	0.781857	0	0	0.605966	1	0.922484	0.978065	2
FANCI	0.099197	0.167779	0.776904	0.946132	1	0.926754	0	0	0.615915	1	0.990152	0.954697	2
LYAR	0.100069	0.288709	0.699764	1	0.671709	0.691776	0.464599	0.620893	1	0.789454	0.798291	0.627742	2
NT5DC3	0.100476	0.290135	0.798693	0.975192	0.918908	1	0.158015	0.201109	0.743197	1	0.681046	0.706964	2
KRT18	0.102694	0.100328	0.348928	0.664514	0.830648	1	0.574593	0.757867	1	0.528592	0.659923	0.360565	2
CNN1	0.103605	0.176912	0.416252	0.879385	0.90972	1	0.566708	1	0.902637	0.589243	0.554838	0.509492	2
MSH6	0.103655	0.225231	0.35606	0.687485	0.830682	1	0.280911	0.331591	0.788205	0.54287	0.691111	1	2
HSPA1B	0.104619	1	0.380474	0.120829	0.366643	0.617044	0.149018	0.17145	0.91179	0.614185	0.880334	1	2
MANF	0.105726	0.0890229	0.36801	0.42173	1	0.907921	0.431069	0.503305	0.59686	0.781588	0.828837	1	2
DES	0.107126	0.328237	1	0.659585	0.543855	0.46321	0.103737	0.119245	1	0.883357	0.635155	0.414038	2
NDC1	0.107739	0.120987	0.719202	0.912296	1	0.922664	0.612561	0.700398	0.960258	0.942777	0.942855	1	2
RFC4	0.111072	0.311804	0.779869	0.93972	1	0.890152	0.396967	0.496479	1	0.929603	0.926896	0.995006	2
MCU	0.111517	0.146661	0.220287	0.500273	0.947902	1	0.403005	0.378381	0.598442	0.817606	0.748906	1	2
RCL1	0.113992	0.188286	0.546509	1	0.823122	0.696438	0.321102	0.456049	0.754149	1	0.541417	0.315998	2
EBP	0.115422	0.147041	0.644042	0.86203	0.836257	1	0.359164	0.377268	0.709598	1	0.800264	0.877551	2
NT5E	0.120927	0.173849	1	0.712668	0.296645	0.31627	0.730651	0.866213	1	0.858595	0.50449	0.366143	2
SQLE	0.122633	0.153038	0.538462	0.441964	0.66756	1	0	0	1	0.767384	0.855724	0.976897	2
DKC1	0.124469	0.229677	0.682143	0.833303	1	0.714359	0.499259	0.604289	1	0.784133	0.586708	0.397524	2
RFC2	0.126186	0.159196	0.634015	1	0.812304	0.674597	0.37734	0.388497	1	0.637097	0.668129	0.791967	2
SLC3A2	0.126187	0.167845	0.251198	0.718299	1	0.954711	0.441201	0.436513	0.635134	0.911519	1	0.893186	2
GGH	0.126894	0.179671	0.457068	0.815304	1	0.982876	0.337163	0.40279	0.727494	1	0.629352	0.608649	2
MYO19	0.128035	0.174238	1	0.932023	0.947772	0.868028	0.112562	0.520361	0.889214	1	0.805001	0.779659	2
RRS1	0.128457	0.174433	0.630368	0.911226	0.968402	1	0.477679	0.654574	0.996469	1	0.79646	0.54115	2
RRP12	0.128551	0.289076	0.754998	0.981647	0.907542	1	0.501441	0.528091	0.823781	1	0.688783	0.544424	2
SNRPA1	0.131709	0.251032	1	0.963786	0.679351	0.815342	0.500945	0.681045	1	0.659522	0.414064	0.289826	2
CYP51A1	0.13242	0.205637	0.727641	0.578467	0.702562	1	0.308717	0.37807	1	0.976692	0.602724	0.48997	2
SLC25A4	0.133418	0.230745	0.57936	0.821658	1	0.867075	0.171403	0.200761	0.725502	1	0.950146	0.972702	2
DDX21	0.133636	0.270437	0.814307	1	0.672788	0.59813	0.269255	0.385869	0.98113	1	0.484956	0.303583	2
CCDC51	0.133875	0.154276	0.494562	1	0.636963	0.566175	0.059649	0.0828993	0.578364	1	0.764882	0.760339	2
RPP40	0.134021	0.181883	0.662239	1	0.773487	0.51884	0.18551	0.487325	1	0.491752	0.566716	0.315584	2
NOP2	0.134208	0.313508	1	0.792056	0.5558	0.63662	0.374293	0.474788	1	0.883617	0.526304	0.351012	2
ATP6V0A2	0.134498	0.319939	0.475793	0.934601	1	0.859901	0.353682	0.478086	0.763682	1	0.875474	0.943812	2
NUP205	0.134877	0.321206	1	0.884548	0.793605	0.862661	0.429444	0.544096	0.933273	1	0.770799	0.747834	2
DAZAP1	0.136188	0.169538	0.323151	0.623056	0.987959	1	0.564539	0.7282	0.787445	0.759316	0.844352	1	2
MCM3	0.136444	0.238505	1	0.707771	0.633828	0.698371	0.463035	0.656263	1	0.502567	0.412022	0.446831	2
DNAJB11	0.140825	0.1722	0.350081	0.364103	1	0.779192	0.529329	0.698631	0.831556	0.791343	0.844154	1	2
MCM7	0.144098	0.231297	1	0.7751	0.803541	0.920132	0.428377	0.536144	1	0.533821	0.346415	0.375784	2
RPA3	0.144513	0.220071	0.499794	0.627068	0.939317	1	0.464	0.527888	0.736072	0.991374	0.999129	1	2
KIF23	0.146425	0.191452	1	0.64425	0.516119	0.505002	0	0	1	0.95195	0.576502	0.570818	2
APOBEC3B	0.147405	0.148845	0.910817	0.725681	0.825546	1	0.347022	0.562487	0.855255	1	0.83802	0.975325	2
GRPEL1	0.147809	0.300534	0.927639	1	0.708527	0.715544	0.258569	0.286877	0.713532	1	0.648434	0.554925	2
NOC3L	0.158658	0.265952	0.873972	1	0.635308	0.675815	0.401397	0.540092	1	0.96618	0.481846	0.350444	2
METTL1	0.162118	0.218878	1	0.78668	0.678283	0.755101	0.889995	1	0.8833	0.198863	0.435933	0.693625	2
NRF1	0.162258	0.487417	0.431462	1	0.710215	0.675651	0	0.283378	0.437052	1	0.946426	0.97198	2
PNO1	0.162853	0.366628	0.699894	1	0.75315	0.68214	0.482092	0.50254	0.88479	1	0.64932	0.504207	2
FLNB	0.163372	0.157556	0.889344	1	0.612821	0.708341	0.561825	0.531303	0.308223	0.7082	1	0.93871	2
PCK2	0.164099	0.133361	0.29296	1	0.820971	0.506717	0.516815	0.572521	0.74257	0.80169	1	0.93465	2
MIS12	0.165494	0.373955	0.471452	0.705317	1	0.827689	0	0	0.948341	1	0	0.753974	2
NCAPD3	0.168218	0.278692	1	0.570625	0.586567	0.703344	0	0	0.877865	1	0.661646	0.414389	2
URB2	0.169128	0.185186	0.868604	1	0.823013	0.880954	0	0.391338	1	0.933306	0.521575	0.1401	2
GEMIN5	0.169242	0.291161	0.942088	1	0.682588	0.707289	0.446089	0.407784	0.392842	1	0.910581	0.876904	2
NDUFAF2	0.17143	0.214608	0.606107	0.857738	1	0.956695	0.286071	0.383049	1	0.842113	0.75597	0.779368	2
SEL1L	0.17177	0.236236	0.328224	0.521014	1	0.549104	0.460155	0.58278	1	0.896782	0.611789	0.632553	2
RFC5	0.173328	0.268232	0.665292	1	0.854978	0.872848	0.206816	0.393372	0.731868	1	0.485162	0.584687	2
PPIF	0.174294	0.348282	1	0.817102	0.838739	0.981674	0.113882	0.284589	0.864927	1	0.551561	0.519675	2
HSPA8	0.174361	0.325226	0.810037	0.402762	0.726925	1	0.54876	0.51918	0.588901	0.514124	0.840147	1	2
DIEXF	0.175201	0.352696	0.415798	0.751872	0.794742	1	0.147886	0.316122	1	0.746892	0.406045	0.339054	2
PUS1	0.175455	0.419452	0.924241	1	0.559365	0.692817	0.471787	0.504295	0.643728	1	0.742721	0.697514	2
CSPG4	0.176039	0.114218	0.944622	1	0.542198	0.567713	0.218772	0.267939	0.934792	1	0.628887	0.39511	2
ARL6IP1	0.176536	0.231979	0.451366	0.608524	0.915308	1	0.540663	0.629	1	0.528575	0.866599	0.846301	2
HNRNPR	0.177631	0.19479	0.326814	0.659779	1	0.705258	0.659376	0.777827	1	0.623295	0.633689	0.617966	2
EXOSC5	0.178135	0.154821	0.66812	0.753238	1	0.747123	0.621604	0.665947	1	0.583155	0.592332	0.12334	2
NSDHL	0.17941	0.270234	0.491155	0.594971	0.785754	1	0.427741	0.529303	0.890325	1	0.726995	0.734622	2
TOMM40	0.180306	0.25863	1	0.800792	0.492776	0.567555	0.390057	0.543561	1	0.950939	0.630297	0.716643	2
HSPD1	0.180649	0.206077	1	0.546637	0.485784	0.683348	0.439394	0.45447	1	0.702519	0.634724	0.631756	2
RABL3	0.18112	0.306387	0.569741	0.842808	1	0.810305	0.290336	0.529613	0.969002	0.998582	1	0.951899	2
RTN3	0.181528	0.18243	0.389214	0.621381	1	0.975298	0.369858	0.434946	0.761364	0.880088	0.897674	1	2
LYN	0.185686	0.43593	0.824481	1	0.922475	0.744917	0	0	0.694167	0.723308	1	0	2
GPR180	0.186302	0.502719	0.773452	1	0.804809	0.730205	0.576647	0.584512	1	0.722051	0.91466	0.757041	2
PICALM	0.188559	0.263432	0.313191	0.634606	1	0.973434	0.594239	0.559848	0.553576	0.743893	1	0.946314	2
PSMD14	0.189993	0.388984	1	0.838058	0.589878	0.572466	0.755025	0.698785	0.99007	1	0.912918	0.991825	2
TAF4	0.190206	0.353452	0.508158	0.903067	0.817545	1	0	0.176043	0.84765	1	0.884992	0.229285	2
ALDH1B1	0.190389	0.346186	1	0.996567	0.927517	0.765014	0.32684	0.314535	0.799072	1	0.760393	0.705959	2
HSPA9	0.191198	0.310529	1	0.876304	0.857404	0.825742	0.321954	0.375062	0.897411	1	0.830488	0.753827	2
TIMM44	0.191576	0.254092	0.478187	1	0.857267	0.767105	0.342853	0.412436	0.801402	1	0.956176	0.907929	2
PCNA	0.194048	0.355653	0.706591	0.749768	0.881906	1	0.474825	0.565785	0.807781	0.887377	0.988863	1	2
RCC1	0.194361	0.321305	0.804638	0.543534	0.763501	1	0.555764	0.702131	1	0.822599	0.495622	0.421517	2
COA7	0.195291	0.490309	0.818439	1	0.957056	0.965385	0.372747	0.393445	0.646809	1	0.819894	0.718517	2
LIG4	0.195947	0.535552	0.324952	0.673926	1	0.97403	0.459207	0.64003	1	0.686226	0.698581	0.794807	2
NIP7	0.199237	0.390677	0.728574	1	0.824005	0.832007	0.272155	0.453946	0.956421	1	0.407606	0.271136	2
RRP15	0.199632	0.414142	0.620202	1	0.845979	0.776787	0.195629	0.468629	0.855782	1	0.564551	0.444004	2
BMP2K	0.200272	0.256714	0.486997	0.777882	0.876348	1	0.842905	0.561499	0.563128	1	0.921828	0.902956	2
FDFT1	0.201322	0.158666	0.428954	0.721909	0.773988	1	0.0661153	0.0680752	0.740862	1	0.658756	0.851754	2
RPA2	0.201544	0.250958	1	0.850578	0.976825	0.979874	0.746959	0.59855	1	0.698204	0.800243	0.93687	2
BCAS2	0.201818	0.325346	0.366063	0.555951	1	0.786701	0.471956	0.568654	1	0.716561	0.503515	0.465941	2
CYCS	0.203946	0.360377	0.979467	0.848331	1	0.921041	0.411055	0.479233	1	0.555171	0.724603	0.660493	2
TMX2	0.205491	0.260821	0.522658	0.702312	1	0.923861	0.461907	0.623415	0.976905	1	0.886581	0.885878	2
PSMD11	0.20554	0.327181	1	0.530128	0.473358	0.554226	0.786555	0.692893	0.896526	1	0.957375	0.93753	2
TCF20	0.205688	0.328695	0.498178	1	0.854132	0.853378	0	0.235179	0.814527	1	0.851192	0.462129	2
PVR	0.207139	0.289271	0.80412	1	0.839141	0.659541	0.520743	0.501518	1	0.75824	0.871744	0.889546	2
ANP32E	0.207684	0.265756	1	0.614402	0.509768	0.731462	0.832293	1	0.759497	0.416908	0.590831	0.76351	2
BOP1	0.207832	0.254003	0.988927	1	0.706887	0.77009	0.463068	0.604288	1	0.602852	0.485093	0.457367	2
GAR1	0.208281	0.481135	0.797946	0.671543	0.853035	1	0.471306	0.631118	1	0.813274	0.690294	0.595925	2
INTS7	0.208333	0.541316	1	0.935435	0.913113	0.865966	0.59894	0.585726	1	0.832926	0.600911	0.623831	2
HSPE1	0.209156	0.247121	0.965199	0.60743	0.69353	1	0.397472	0.412215	0.804269	1	0.760941	0.705335	2
OGFOD1	0.209315	0.363988	0.811027	1	0.865843	0.685736	0.213223	0.441035	0.876714	0.378438	1	0.965706	2
GXYLT1	0.209642	0.343373	0.737212	0.705139	1	0.817334	0.103834	0.226898	0.775376	1	0.793895	0.692822	2
TMEM201	0.210616	0.256781	0.815973	1	0.679474	0.900804	0.323542	0.321474	1	0.894336	0.546649	0.596457	2
CKAP5	0.211119	0.299675	0.728759	1	0.727965	0.705669	0.440381	0.428559	0.409447	0.848326	1	0.846374	2
EBNA1BP2	0.212085	0.295927	1	0.809932	0.616836	0.621524	0.606023	0.70738	1	0.978689	0.521936	0.296607	2
CORO2B	0.213705	0.162109	1	0.732666	0.445185	0.431672	0.246312	0.43211	1	0.839095	0.681719	0	2
VKORC1L1	0.215831	0.276821	0.458848	0.80006	1	0.843827	0.370351	0.468108	0.687985	1	0.861366	0.88906	2
ATAD3B	0.217865	0.332401	1	0.618878	0.490546	0.561785	0.276228	0.28864	0.869687	1	0.456128	0.573231	2
WAC	0.220067	0.392393	0.449343	0.773288	1	0.717034	0.627883	0.755157	0.940365	1	0.827702	0.783613	2
PDSS2	0.222098	0.331412	0.519825	1	0.939662	0.813239	0	0.177118	0.566403	1	0.858323	0.868194	2
MLEC	0.223687	0.178072	0.526196	0.604432	1	0.920927	0.6975	0.836197	0.975325	1	0.805772	0.923365	2
SOAT1	0.224809	0.280959	0.439987	0.894819	1	0.817377	0.328374	0.520877	1	0.920884	0.738707	0.665151	2
LRRC59	0.224985	0.427722	1	0.91639	0.750019	0.679806	0.583175	0.715386	0.973995	1	0.73812	0.521784	2
ALYREF	0.225067	0.351033	1	0.775155	0.576006	0.830233	0.544737	0.620672	1	0.874068	0.572953	0.421007	2
KPNA4	0.226239	0.462946	0.827722	0.935009	1	0.913053	0.483519	0.545825	0.983339	1	0.876885	0.887572	2
ATL2	0.226479	0.411462	0.76033	1	0.944305	0.83506	0.346473	0.455928	1	0.783262	0.91109	0.956929	2
RPRD1A	0.226946	0.268929	0.59586	0.901127	1	0.688217	0.226162	0.181185	0.648207	0.662349	1	0.866047	2
NADK2	0.227661	0.186017	0.357268	0.670656	1	0.75655	0.537704	0.600707	1	0.85317	0.871097	0.832191	2
RPF2	0.227734	0.357088	0.741037	0.954897	0.90819	1	0.581561	0.654603	1	0.994206	0.798463	0.575195	2
RBM15	0.228105	0.641841	0.767695	0.669268	0.718388	1	0.239928	0.308235	0.688046	1	0.682319	0.559152	2
CANT1	0.228143	0.294988	0.412846	0.911238	1	0.916269	0.135774	0.323729	0.828673	0.991171	0.893043	1	2
ECT2	0.22886	0.28789	0.99802	1	0.954929	0.840393	0	0	1	0.401925	0.744026	0.573542	2
GEMIN4	0.22969	0.440523	1	0.869653	0.764688	0.752411	0.303992	0.377071	0.471641	1	0.765367	0.888592	2
AGO2	0.229865	0.313311	0.597485	0.827358	0.852947	1	0.716633	0.699191	0.500884	0.926184	1	0.947647	2
TFB2M	0.230614	0.477264	0.718373	1	0.873074	0.801237	0	0.179509	0.837295	1	0.568842	0.450833	2
LRWD1	0.23108	0.258211	0.485578	1	0.757628	0.979504	0.233471	0.342759	0.871889	1	0.793042	0.788018	2
TMED5	0.231663	0.265233	0.424199	0.738529	1	0.94165	0.53789	0.48586	0.658343	1	0.684445	0.80096	2
POLR1E	0.231859	0.371007	0.679617	0.987412	1	0.851024	0.511126	0.614061	1	0.999531	0.506303	0.196288	2
MRTO4	0.233308	0.382174	1	0.795196	0.665773	0.710694	0.477249	0.648194	1	0.654773	0.440415	0.232703	2
CCDC134	0.234013	0.440531	0.962034	0.927819	0.685911	1	0.13483	0.343655	0.811597	1	0.70516	0.668782	2
GALNT7	0.235602	0.244277	0.3337	0.789577	1	0.856308	0	0.334975	0.680804	1	0.783002	0.828156	2
TFAM	0.235619	0.543297	0.828379	0.910523	1	0.908499	0.326319	0.444995	1	0.773425	0.609037	0.724725	2
SRSF7	0.236148	0.427316	1	0.490695	0.256925	0.42746	0.470211	0.550688	1	0.817328	0.720237	0.52619	2
GPR89B	0.237106	0.318356	0.577248	0.773772	0.983164	1	0.318215	0.472205	0.89168	0.948235	0.969275	1	2
TRAP1	0.237656	0.243954	0.997992	1	0.712203	0.636784	0.332396	0.381107	0.795273	1	0.674784	0.588517	2
RRP9	0.238037	0.247449	0.842519	1	0.831834	0.831577	0.497613	0.564251	1	0.574128	0.737211	0.537288	2
GATAD2A	0.238344	0.31043	0.534194	0.951304	1	0.86374	0.316648	0.319787	1	0.863705	0.654868	0.481499	2
APOO	0.238417	0.223221	1	0.80064	0.572569	0.822755	0.431888	0.479217	0.873772	1	0.74501	0.692649	2
PDCD11	0.239266	0.366039	1	0.743552	0.510485	0.526127	0.391022	0.460425	0.952873	1	0.528973	0.421589	2
MRPS12	0.239478	0.319321	0.683732	0.984658	0.963386	1	0.422344	0.449693	1	0.382087	0.517291	0.432814	2
CPSF3	0.242068	0.263641	0.511999	0.873081	1	0.920419	0.485468	0.535039	1	0.9573	0.742517	0.763539	2
IMP4	0.243244	0.293447	0.842918	1	0.938142	0.883256	0.39242	0.497556	1	0.651293	0.452974	0.348756	2
PSMD3	0.243341	0.401701	1	0.67076	0.523502	0.574903	0.718531	0.674376	0.8222	0.902983	0.866403	1	2
CYB5B	0.243994	0.234882	0.392474	0.692965	1	0.880823	0.541147	0.710822	1	0.932626	0.824356	0.979374	2
SUPT16H	0.24405	0.365327	0.711328	1	0.913101	0.763182	0.502377	0.647572	1	0.789004	0.768922	0.690987	2
ATAD3A	0.244597	0.316954	1	0.745609	0.586849	0.586583	0.497062	0.536549	0.953455	1	0.798789	0.733792	2
NOP56	0.244701	0.447259	1	0.769801	0.687997	0.781885	0.49639	0.590471	1	0.807942	0.481625	0.401631	2
NOP16	0.244712	0.330315	0.964712	1	0.974069	0.958697	0.596761	0.523373	1	0.516942	0.534857	0.0987024	2
AGPS	0.24475	0.331925	0.422063	0.820545	1	0.862763	0.448043	0.613687	0.866627	1	0.863533	0.944694	2
MRPS10	0.247656	0.31573	0.376206	0.617207	1	0.722085	0.497852	0.576413	1	0.725742	0.64408	0.595747	2
RRP7A	0.249001	0.411288	0.864027	1	0.879641	0.841014	0.288052	0.445369	1	0.903813	0.541961	0.399555	2
NDUFC1	0.249569	0.255113	0.496382	0.72953	1	0.922376	0.569028	0.590697	1	0.387374	0.381284	0.352368	2
SRFBP1	0.249856	0.650663	0.858482	1	0.717236	0.852021	0	0.220322	1	0.752058	0.81022	0.647629	2
FAM136A	0.250429	0.346987	0.748119	0.712273	0.950427	1	0.095656	0.447647	1	0.71694	0.788871	0.406396	2
MDC1	0.25152	0.321869	0.710983	0.783107	0.804713	1	0.19882	0.438379	1	0.772948	0.923023	0.768679	2
AKAP1	0.252196	0.239812	0.783989	0.880725	0.950544	1	0	0.399041	1	0.38972	0.897421	0.658365	2
CD3EAP	0.253824	0.343224	0.760388	1	0.89278	0.904253	0.313373	0.577611	0	1	0.283315	0	2
NCLN	0.254116	0.304204	1	0.935607	0.655875	0.661714	0.634543	0.780444	1	0.995318	0.613537	0.52428	2
IDH3A	0.254566	0.338698	1	0.984331	0.871519	0.736968	0.408484	0.445422	1	0.882576	0.877724	0.918227	2
BUD31	0.254919	0.351069	0.509827	0.846691	1	0.779895	0.690567	0.787108	1	0.999366	0.945884	0.909676	2
CHAMP1	0.256791	0.640059	0.586609	1	0.749905	0.585627	0.314276	0.576475	1	0.84206	0.614809	0.387546	2
PARP1	0.257143	0.334691	1	0.505232	0.476464	0.647538	0.580124	0.656453	1	0.817267	0.510165	0.423228	2
NOC4L	0.258423	0.406123	0.732674	0.938964	0.76457	1	0.417533	0.498824	1	0.831007	0.565279	0.470305	2
PRPF4	0.259108	0.407314	0.919794	1	0.762871	0.607648	0.448747	0.589601	1	0.824049	0.488272	0.449077	2
SEH1L	0.259125	0.415632	0.812311	1	0.819235	0.773674	0.460878	0.619504	0.935734	1	0.630133	0.64051	2
FAM134A	0.259385	0.242234	0.350447	0.628902	1	0.991024	0.108289	0.437716	0.808688	0.957061	0.96338	1	2
SBNO1	0.260067	0.404069	0.489361	0.56812	0.761149	1	0	0.547897	0.933427	0.236707	0.661439	1	2
GNL3	0.260707	0.439076	1	0.508652	0.593302	0.536304	0.451883	0.594582	1	0.701331	0.423728	0.35791	2
MYBBP1A	0.26154	0.310638	1	0.846437	0.684866	0.72908	0.410338	0.533926	1	0.963866	0.629849	0.467839	2
MAK16	0.262411	0.810785	0.839676	1	0.926046	0.893617	0.445644	0.526462	1	0.792272	0.585517	0.484063	2
SEC11C	0.262732	0.235216	0.586435	0.434662	1	0.959088	0.523614	0.609278	1	0.354689	0.304522	0.658004	2
PNPT1	0.263252	0.898398	0.950993	1	0.800012	0.751201	0.411227	0.427884	0.965625	1	0.760785	0.715472	2
SLTM	0.263649	0.348739	0.666161	1	0.992169	0.842926	0.485585	0.528847	0.919699	1	0.736489	0.559723	2
C1QBP	0.263993	0.349425	1	0.781548	0.598676	0.597393	0.443397	0.527038	0.947107	1	0.916563	0.801757	2
UCHL5	0.264138	0.268662	0.859973	0.90118	1	0.714441	0.754785	0.682834	0.903409	1	0.724853	0.465557	2
AHCTF1	0.26582	0.615819	0.861283	1	0.793071	0.779396	0.403	0.482949	1	0.980467	0.595106	0.510455	2
RBM28	0.267505	0.580682	1	0.876871	0.687744	0.81305	0.40855	0.4595	0.993243	1	0.639739	0.488421	2
HMGA1	0.268162	0.25751	0.893123	0.948527	1	0.891544	1	0.981786	0.742704	0.437447	0.570659	0.510763	2
RBBP7	0.268825	0.301742	0.430788	0.508497	0.901844	1	0.439862	0.636111	1	0.565278	0.537641	0.661888	2
SNRPF	0.269382	0.400619	1	0.677949	0.591551	0.683014	0.985845	1	0.907811	0.738363	0.770436	0.647161	2
ZCCHC8	0.269745	0.408798	0.569367	1	0.886151	0.820203	0.180336	0.296496	1	0.985745	0.715993	0.529857	2
MOSPD2	0.269849	0.378841	0.336444	0.625865	1	0.826908	0.339936	0.393283	0.837544	1	0.855971	0.710886	2
DHRS7B	0.270185	0.350339	0.578976	0.868955	1	0.866852	0.329598	0.352794	0.76881	0.867501	0.949507	1	2
NUP155	0.270283	0.474746	0.958037	0.895664	0.775042	1	0.493348	0.563598	0.961817	1	0.721773	0.704964	2
LSG1	0.270748	0.469623	0.745023	1	0.922007	0.892072	0.363303	0.459929	0.997336	1	0.727076	0.555341	2
GOLGA7	0.270766	0.408606	0.469445	0.843959	1	0.93865	0.679797	0.821295	1	0.797328	0.821317	0.732097	2
UTP15	0.271214	0.548076	0.888969	1	0.967331	0.926611	0.359152	0.496178	1	0.790933	0.442867	0.319865	2
TOR1B	0.271335	0.363849	0.609427	1	0.835052	0.753573	0.332689	0.442862	0.828328	1	0.764768	0.657646	2
HSPA5	0.272567	0.198414	0.660651	0.676317	1	0.895617	0.761212	0.897554	0.950542	0.967438	0.95719	1	2
TSR1	0.272616	0.397533	1	0.754738	0.591495	0.57067	0.770735	0.583354	0.792984	1	0.572572	0.630257	2
MPP6	0.273156	0.312483	0.764693	1	0.91291	0.926439	0.631383	0.388858	1	0.729422	0.311676	0.285044	2
PPM1G	0.273568	0.306677	0.825665	0.94113	0.926725	1	0.779986	0.938602	1	0.641387	0.818587	0.866576	2
TCOF1	0.273568	0.253867	1	0.980074	0.74287	0.868751	0.570745	0.574328	0.876442	1	0.734083	0.533926	2
ITGA3	0.273776	0.225128	0.654478	1	0.77851	0.71802	0.750461	0.974274	1	0.802445	0.270932	0	2
LSM8	0.273892	0.439302	0.615641	0.805765	0.986845	1	0.752978	0.775475	1	0.909609	0.596168	0.566359	2
WDR74	0.274796	0.288628	0.623919	0.888282	0.820244	1	0.150754	0.63581	1	0.757965	0.572455	0.539573	2
RBBP5	0.274845	0.537221	0.695417	1	0.861159	0.844034	0	0.47378	0.831966	1	0.713813	0.651254	2
NUP188	0.275074	0.535352	1	0.64308	0.493318	0.712682	0.341433	0.514096	0.777821	1	0.74178	0.668999	2
PPIH	0.275255	0.425056	1	0.651093	0.625001	0.68163	0.961003	0.655869	0.862345	0.513506	1	0.808007	2
MIER1	0.275785	0.505691	0.515054	1	0.834083	0.918748	0.186831	0.390048	0.574166	0.794462	0.878955	1	2
SDHB	0.276966	0.390108	0.621459	0.862744	0.935805	1	0.418417	0.481865	0.842956	1	0.75892	0.714282	2
NUP85	0.277488	0.431441	1	0.628084	0.520087	0.83573	0.518461	0.555672	0.991858	1	0.632422	0.73353	2
ESF1	0.279011	0.747112	0.802951	1	0.878434	0.912772	0.0878783	0.252555	0.820449	1	0.582751	0.293405	2
OGDH	0.279228	0.316967	0.890764	1	0.816336	0.748374	0.328972	0.405893	0.859379	1	0.692592	0.610587	2
ME2	0.27972	0.394836	1	0.968721	0.988965	0.865383	0.331439	0.37303	0.996742	1	0.804263	0.814094	2
TMEM41B	0.280093	0.329904	0.404182	0.752686	1	0.878616	0.604845	0.811788	0.560644	0.740725	1	0.791857	2
USP7	0.280534	0.423351	0.600035	0.915001	1	0.983296	0.534168	0.650834	1	0.850369	0.814496	0.869664	2
SLC27A4	0.281499	0.244376	0.83801	1	0.787939	0.887744	0.208239	0.396891	0.821003	1	0.558395	0.527306	2
PHF5A	0.281745	0.451948	0.752928	0.993488	1	0.99396	0.697105	0.77713	1	0.475507	0.506819	0.427077	2
ATP1B3	0.282218	0.421355	0.916239	0.800658	0.793019	1	0.567203	0.72962	1	0.664667	0.426205	0.424097	2
SLC25A10	0.283102	0.234404	1	0.929633	0.586733	0.549591	0.610416	0.651652	1	0.937061	0.481636	0.484575	2
ACTL6A	0.283157	0.394339	0.797418	1	0.89096	0.861293	0.525906	0.71229	1	0.80443	0.57693	0.549476	2
CRYZ	0.283595	0.30782	0.846554	0.662555	0.711827	1	0.700023	0.589165	0.803352	1	0.880717	0.994462	2
ORC3	0.284335	0.287498	0.922282	1	0.572286	0.587353	0.0895925	0.198071	0.941167	1	0.959722	0.915862	2
COA6	0.28448	0.421778	0.701107	0.913599	1	0.912743	0.597556	0.637517	1	0.578588	0.883495	0.783251	2
CSTF3	0.284534	0.789659	0.855299	0.515087	0.83806	1	0.428824	0.523703	1	0.955453	0.568963	0.532797	2
PTRH2	0.285737	0.392307	1	0.793434	0.61797	0.68803	0.379613	0.471497	1	0.972183	0.605656	0.480528	2
SLC25A17	0.287385	0.538735	0.703622	1	0.977423	0.864522	0	0.776689	0.979829	1	0.720144	0.693643	2
SLC16A1	0.288707	0.371611	0.757111	1	0.798938	0.820393	0.523821	0.459561	0.693113	0.579915	1	0.768032	2
EPHX4	0.288778	0.390902	0.925683	0.978933	1	0.960026	0	0.206549	0.758423	0.679245	0.924167	1	2
NSUN2	0.288905	0.551578	1	0.652849	0.533442	0.561637	0.616913	0.760885	1	0.685957	0.663563	0.691171	2
ITGA5	0.289069	0.292044	0.758443	1	0.488142	0.542929	0.394534	0.473144	0.919058	1	0.4709	0.288384	2
JMJD6	0.289437	0.622673	1	0.670846	0.877781	0.961963	0.471473	0.601453	1	0.585248	0.646297	0.828032	2
CDK7	0.289578	0.432315	0.606634	1	0.879944	0.851107	0.338029	0.524239	1	0.796275	0.950141	0.797844	2
SMC3	0.289675	0.44398	0.783847	1	0.78594	0.877069	0.496624	0.571486	1	0.838516	0.656676	0.628646	2
LBR	0.290467	0.449844	1	0.882742	0.911322	0.90255	0.606216	0.675723	1	0.694378	0.865394	0.679572	2
NOL11	0.290906	0.565515	1	0.877119	0.740803	0.813198	0.306465	0.43859	1	0.908147	0.461543	0.324082	2
DHX37	0.291009	0.495019	1	0.675174	0.637475	0.861114	0.159663	0.348051	0.978938	1	0.372548	0.407618	2
MCMBP	0.291499	0.466837	0.795398	1	0.799201	0.764396	0	0.540074	1	0	0.868817	0.678659	2
TFRC	0.292017	0.451749	0.868072	0.922688	0.872886	1	0.620961	0.735797	0.882541	1	0.766778	0.684531	2
EEFSEC	0.292692	0.468377	1	0.886647	0.63431	0.598925	0.602643	0.493318	0.741037	0.726388	0.895176	1	2
NASP	0.29308	0.485318	1	0.734895	0.680212	0.685678	0.700202	0.823828	1	0.472668	0.543628	0.575763	2
PIEZO1	0.293323	0.529903	1	0.940135	0.819819	0.878227	0.596916	0.788831	1	0.707974	0.448915	0.280107	2
HYOU1	0.294366	0.287081	0.786918	0.713259	1	0.77155	0.67502	0.875469	0.946611	1	0.904099	0.89489	2
LEO1	0.294865	0.454646	1	0.884003	0.645815	0.712343	0.31462	0.395147	1	0.80388	0.456484	0.261449	2
MYEF2	0.29496	0.514268	1	0.785301	0.510492	0.57271	0.151202	0.396968	0.743381	1	0.721647	0.466093	2
PWP2	0.296197	0.279725	1	0.835647	0.590889	0.666421	0.314081	0.437824	1	0.971216	0.473926	0.419806	2
PAM16	0.296376	0.289825	0.808816	0.838925	0.811738	1	0.484613	0.458808	1	0.552888	0.506865	0.460886	2
YIF1B	0.296403	0.254549	0.584229	0.771942	1	0.984402	0.207316	0.58857	1	0.98121	0.245534	0.292502	2
LARP4B	0.296714	0.495358	0.686622	0.953728	1	0.959181	0.456519	0.457997	0.478151	0.687606	0.991417	1	2
HADH	0.297126	0.314521	1	0.543481	0.394192	0.497086	0.362674	0.402196	1	0.753026	0.727306	0.710094	2
LSM6	0.297363	0.554088	1	0.841349	0.733184	0.736962	0	0.820668	0.468899	0.846378	1	0	2
SRPK1	0.298444	0.450552	0.956163	1	0.660629	0.73688	0.717266	0.533049	0.389456	1	0.911634	0.929537	2
GRWD1	0.298987	0.483899	1	0.876559	0.669576	0.867599	0.535321	0.472546	0.836659	0.973913	1	0.822826	2
NUP50	0.299089	0.468176	0.938439	0.887369	1	0.901215	0.364045	0.45815	1	0.768051	0.543555	0.372385	2
ARL15	0.299503	0.433307	0.722211	1	0.91324	0.952931	0.160703	0.498801	1	0.667065	0.830461	0.831103	2
RRP8	0.300023	0.40163	0.617931	0.970681	1	0.855309	0.674887	0.680638	0.937296	1	0.368193	0.118912	2
ALDH3A2	0.300075	0.203201	0.627994	1	0.738554	0.991514	0	0.117703	0.669981	1	0.800298	0.682894	2
PPTC7	0.301442	0.434776	0.617657	0.985742	0.845634	1	0	0	0.966454	1	0.530125	0.519104	2
RCOR1	0.30195	0.422504	0.694003	1	0.788048	0.784423	0.357372	0.521403	0.90413	1	0.565868	0.488906	2
ABHD10	0.302036	0.385936	0.637889	0.840469	1	0.885604	0.453991	0.52267	0.786981	1	0.860724	0.918765	2
METAP1	0.302468	0.39352	0.787936	1	0.932031	0.803487	0.791399	0.596281	0.445139	0.826711	1	0.919177	2
SHMT2	0.302621	0.347369	0.550016	0.798921	1	0.71187	0.559673	0.662648	1	0.832536	0.635412	0.642358	2
AGPAT1	0.302912	0.216304	0.280799	0.463425	0.90418	1	0.431384	0.585278	0.816011	0.816513	0.767129	1	2
DCP1A	0.302976	1	0.770625	0.976085	0.767452	0.7478	0.214279	0.206066	0.313298	0.880366	1	0.860717	2
XRCC4	0.303013	0.363897	1	0.838083	0.796677	0.827892	0.119694	0.784523	1	0.453272	0.623922	0.80618	2
SNRPD1	0.303034	0.467892	1	0.676814	0.670604	0.717573	0.683664	0.690614	1	0.696603	0.460734	0.392344	2
NOL6	0.303134	0.434259	0.927025	1	0.719983	0.711479	0.398238	0.526716	0.954837	1	0.71675	0.632586	2
PIGU	0.303425	0.3218	0.916093	0.921194	1	0.872644	0.543554	0.618747	0.978619	1	0.950826	0.88821	2
COPS3	0.304057	0.616806	0.849568	0.956066	1	0.936835	1	0.933754	0.960473	0.646572	0.78622	0.925994	2
MRPL3	0.305529	0.447239	1	0.65274	0.597232	0.485933	0.507157	0.656587	0.95833	1	0.761176	0.537561	2
EXOSC4	0.305814	0.342072	0.808275	1	0.838971	0.9668	0.558083	0.6792	1	0.767782	0.504138	0.423498	2
MRPS2	0.30594	0.491366	0.797206	1	0.846813	0.796791	0.488566	0.554769	1	0.730153	0.864472	0.695896	2
CECR5	0.30643	0.261964	0.967703	0.894608	0.955452	1	0.149591	0.292411	1	0.811172	0.548891	0.607551	2
BRIX1	0.307105	0.530051	1	0.935034	0.776528	0.911229	0.489688	0.656806	1	0.906882	0.464612	0.320916	2
MRPL15	0.309977	0.429666	0.908648	1	0.964854	0.884689	0.269508	0.408668	1	0.9782	0.699854	0.578435	2
MRPL50	0.310788	0.492717	0.846166	0.781921	1	0.981093	0.606001	0.68514	0.639498	1	0.885488	0.767563	2
DEK	0.311004	0.433717	1	0.555371	0.640207	0.56364	0.486215	0.544841	1	0.821846	0.536163	0.444619	2
PSMC4	0.311362	0.455251	1	0.753458	0.654976	0.64751	0.811338	0.754873	0.869222	0.854876	0.931451	1	2
PRPF19	0.311524	0.426106	1	0.771171	0.686922	0.772309	0.410923	0.515949	1	0.706562	0.468355	0.37077	2
DNAJC3	0.312036	0.489248	0.561667	0.531373	1	0.682445	0.438863	0.62755	1	0.877276	0.729372	0.758391	2
RGPD8	0.312541	0.774535	0.712453	1	0.711907	0.809195	0	0.149968	0.866349	1	0.78451	0.423184	2
CBX5	0.314394	0.437011	1	0.535168	0.539186	0.550076	0.541143	0.59148	1	0.858992	0.494683	0.399585	2
CCDC58	0.314522	0.599438	1	0.905808	0.818199	0.81709	0.479402	0.485432	1	0.922705	0.674799	0.504787	2
HSPA13	0.314527	0.592333	0.706079	0.85854	1	0.896581	0.353388	0.500728	0.936464	1	0.665073	0.646255	2
EARS2	0.314558	0.280456	1	0.81376	0.772214	0.692865	0.379352	0.575865	1	0.87245	0.636251	0.647867	2
LAS1L	0.3153	0.380123	1	0.710769	0.803613	0.854947	0.488746	0.636605	0.990879	1	0.650283	0.661251	2
DDX18	0.316882	0.581833	1	0.807109	0.686759	0.740976	0.401444	0.498886	1	0.794513	0.450105	0.371713	2
ETFDH	0.317028	0.447861	0.595755	0.902516	1	0.967966	0.230089	0.375264	0.829694	0.765283	0.697477	1	2
BYSL	0.317828	0.343852	0.976393	1	0.704798	0.741204	0.549667	0.485275	0.910748	1	0.621512	0.532366	2
SAE1	0.317868	0.440508	0.993538	0.974988	0.989612	1	0.797248	1	0.900833	0.275507	0.599516	0.707508	2
NT5C3A	0.318396	0.65812	0.892138	1	0.86503	0.905759	0	0.268461	1	0.989115	0.450073	0.417092	2
THOC1	0.318554	0.57712	0.952841	1	0.749217	0.743957	0.348744	0.50037	1	0.952136	0.507594	0.381856	2
CLP1	0.319944	0.600243	0.705287	0.771047	0.89043	1	0.512002	0.185827	1	0.515319	0.694652	0.656364	2
SLC25A5	0.32015	0.365416	1	0.688898	0.678259	0.814678	0.393916	0.493706	0.964691	1	0.627002	0.642835	2
SRPRB	0.321251	0.403868	1	0.637285	0.648134	0.630724	0.469546	0.643967	1	0.850164	0.609824	0.552567	2
LETM1	0.321421	0.413772	0.90515	1	0.760908	0.836014	0.401965	0.44061	0.849141	1	0.665483	0.655398	2
OAT	0.32209	0.425232	0.504286	0.686724	1	0.986687	0.370021	0.442454	0.936268	1	0.599333	0.611128	2
CUL1	0.32229	0.479075	0.735588	1	0.803873	0.720088	0.707801	0.730842	1	0.818597	0.947786	0.933957	2
TROVE2	0.322845	0.510204	0.479233	0.817192	0.899864	1	0.810203	0.696278	0.683936	0.838927	0.811291	1	2
NOM1	0.322883	0.610545	0.933131	1	0.902644	0.826724	0.17474	0.464716	0.787455	1	0.569182	0.393762	2
DNAJA1	0.32303	0.563802	0.565649	0.580253	0.872667	1	0.384247	0.427463	0.678061	0.599707	0.709618	1	2
MRPL17	0.323344	0.394655	1	0.969823	0.883792	0.925622	0.537867	0.484064	1	0.830191	0.708863	0.510578	2
SAP18	0.323393	0.386421	0.515909	0.693181	0.940782	1	0.437915	0.631461	1	0.856712	0.481266	0.345889	2
ERCC3	0.323613	0.542373	0.665782	0.81562	0.888346	1	0.354714	0.489313	0.939775	1	0.664124	0.560878	2
PSMD8	0.32384	0.383683	0.803718	1	0.861591	0.852273	0.687348	0.635015	0.772509	0.834723	0.872905	1	2
C2orf47	0.324227	0.458892	0.667131	1	0.758475	0.684787	0.546572	0.482042	1	0.796705	0.4783	0.404304	2
CEBPZ	0.325762	0.459732	0.97986	1	0.812657	0.76968	0.463641	0.653694	1	0.980421	0.625635	0.521304	2
SLC25A13	0.32673	0.544664	1	0.935625	0.75888	0.790812	0.326458	0.344978	0.832428	1	0.664367	0.642339	2
PPP1CC	0.327482	0.387	0.795456	0.77829	0.956139	1	0.885514	0.801964	0.85439	0.629363	1	0.97361	2
FAM162A	0.32804	0.318575	0.850933	0.737466	0.74093	1	0.273378	0.379338	1	0.434882	0.561797	0.580593	2
RBM8A	0.329138	0.430564	0.772591	0.825335	1	0.880748	0.711264	0.922503	1	0.665521	0.662907	0.612682	2
PCF11	0.32935	0.542349	0.638863	0.657694	1	0.988134	0.224717	0	0.725088	0.943455	1	0.533586	2
BMS1	0.329549	0.46827	0.876285	1	0.769241	0.71601	0.306982	0.497169	0.837985	1	0.423495	0.387667	2
ZC3HC1	0.329824	0.637753	0.888754	1	0.822818	0.74269	0.453614	0.703337	1	0.925732	0.769323	0.615165	2
SMC1A	0.330642	0.500994	1	0.73568	0.833278	0.794016	0.45616	0.546866	1	0.819264	0.594528	0.5143	2
YPEL5	0.331041	0.392787	0.223279	0.600134	1	0.881203	0.606001	0.625489	1	0.307973	0.47358	0.520802	2
YTHDF2	0.331056	0.472454	0.530475	1	0.87239	0.956682	0.385565	0.378891	0.431748	1	0.951575	0.798033	2
COX7A2L	0.331516	0.357788	0.445996	0.669513	1	0.995	0.371683	0.492742	1	0.525453	0.713908	0.717701	2
DHODH	0.331749	0.310061	0.915528	1	0.867895	0.486631	0.481595	0.675605	1	0.974645	0.817926	0.676524	2
NOLC1	0.33209	0.447218	1	0.732081	0.655531	0.695551	0.625563	0.65813	1	0.538069	0.672634	0.428651	2
STX6	0.332311	0.309364	0.462311	0.887477	1	0.886458	0.215622	0.50696	0.549178	0.890045	1	0.926781	2
CSNK2A1	0.332442	0.408736	0.672949	0.877334	1	0.978391	0.351334	0.410199	0.619006	0.705942	0.779134	1	2
PYCR2	0.332872	0.192358	0.65928	1	0.89232	0.772257	0.364661	0.422901	0.721584	1	0.84364	0.738735	2
TEX10	0.333052	0.525303	0.914429	0.985344	0.986942	1	0.565292	0.593837	1	0.941113	0.806287	0.693605	2
VAMP3	0.333442	0.373307	0.354715	0.602856	0.958399	1	0.204044	0.539804	1	0.775693	0.824314	0.816346	2
RRP1	0.333449	0.482136	1	0.993467	0.746845	0.900551	0.426607	0.518509	1	0.810588	0.492183	0.348947	2
SLC2A3	0.333755	0.223733	0.944495	1	0.805678	0.967301	0	0.703993	1	0.863038	0.674615	0.703702	2
MRPS6	0.333842	0.509587	0.868816	0.668985	0.761839	1	0.430699	0.39095	0.935481	1	0.587487	0.597828	2
WDR12	0.333892	0.390044	0.764244	1	0.800901	0.749476	0.526649	0.689496	1	0.596167	0.492458	0.461459	2
SPCS2	0.334052	0.339767	0.533725	0.621306	1	0.7952	0.374645	0.632527	1	0.792034	0.531128	0.528564	2
SUPV3L1	0.334138	0.692512	0.882362	1	0.797446	0.896665	0.17216	0.244832	1	0.865664	0.554191	0.570073	2
MRE11A	0.335277	0.616725	1	0.921426	0.834955	0.782414	0.489824	0.701784	1	0.891877	0.662503	0.685413	2
INTS12	0.33548	0.77965	0.62664	0.997733	1	0.928217	0.625185	0.630313	1	0.769782	0.855779	0.538345	2
CISD1	0.336004	0.317633	1	0.68249	0.615537	0.968501	0.295113	0.364443	1	0.311241	0.562613	0.596466	2
TCERG1	0.336693	0.505422	1	0.805231	0.720822	0.709403	0.583735	0.666629	1	0.803068	0.6028	0.463049	2
PSMD2	0.336739	0.4529	1	0.970424	0.617497	0.592736	0.792782	0.725384	0.778373	0.813281	0.898079	1	2
GOT2	0.337275	0.398385	0.854364	1	0.76811	0.730422	0.397785	0.402749	0.893915	1	0.804593	0.734318	2
GTF2H4	0.33873	0.310154	0.851657	0.908875	0.85082	1	0.360203	0.595342	1	0.844524	0.90064	0.917409	2
NOP58	0.338739	0.554523	0.957467	1	0.808325	0.753959	0.579357	0.71452	1	0.758851	0.581601	0.486977	2
ATG9A	0.338838	0.292546	0.477531	0.687459	1	0.88196	0.274243	0.28152	0.630275	0.916675	1	0.805429	2
RBM7	0.339121	0.317651	0.504313	1	0.758176	0.677974	0.261588	0.282158	1	0.916796	0.832131	0.776855	2
NUP98	0.339566	0.555255	0.966942	1	0.90216	0.925551	0.551911	0.613721	1	0.985283	0.687619	0.632305	2
CWC22	0.339853	0.909841	0.818239	1	0.907073	0.951864	0.294529	0.530761	0.948795	1	0.605364	0.550597	2
UBQLN1	0.339916	0.49357	0.972471	0.834545	1	0.832548	0.607819	0.577603	0.56749	0.779133	0.786748	1	2
ALG6	0.339996	0.379273	0.78475	0.656628	0.950166	1	0.465328	0.534793	1	0.562289	0.381166	0.603319	2
VAPA	0.340976	0.39552	0.547897	0.729223	1	0.872922	0.435658	0.579625	1	0.777228	0.621692	0.512722	2
CISD2	0.341014	0.396056	1	0.563054	0.947695	0.940747	0.359763	0.445667	0.883551	1	0.812925	0.864266	2
NUP93	0.341913	0.621594	1	0.656285	0.636819	0.759616	0.484539	0.60525	1	0.99194	0.797867	0.768039	2
CHCHD3	0.341966	0.537271	0.986688	1	0.902285	0.84086	0.644425	0.689917	1	0.901006	0.940219	0.865611	2
BAK1	0.34209	0.498805	0.99125	1	0.707156	0.780734	0	0	0.922019	0.696871	1	0.695334	2
RAB8A	0.34217	0.477689	0.716157	0.872058	1	0.946273	0.643482	0.681445	0.912139	0.871231	1	0.968449	2
NLE1	0.343582	0.224704	0.716793	1	0.910415	0.666508	0.620901	0.6227	1	0.789084	0.638731	0.611841	2
SYVN1	0.34378	0.420932	0.606128	0.687365	1	0.813317	0.290365	0.401577	0.820085	1	0.610172	0.613881	2
RINT1	0.344074	0.561306	0.97391	1	0.81076	0.692476	0.419161	0.668948	1	0.920086	0.510098	0.497959	2
ZW10	0.344293	0.523942	1	0.635702	0.599095	0.572015	0.674297	0.775905	0.997667	1	0.896846	0.928338	2
BANF1	0.34522	0.418561	0.67097	0.668709	0.901416	1	0.371717	0.388429	0.39921	1	0.822006	0.924093	2
SRRT	0.345378	0.561152	1	0.648026	0.439948	0.764011	0.592087	0.712691	1	0.992895	0.775725	0.56996	2
CWC27	0.345531	0.540431	0.793159	1	0.95336	0.973585	0	0.40641	0.742387	0.667465	0.769172	1	2
TBL1XR1	0.345677	0.249592	0.67014	0.919161	1	0.843172	0.558603	0.725797	1	0.969325	0.969281	0.901116	2
RAB5A	0.34594	0.61688	0.700611	0.929042	1	0.790236	0.446745	0.639917	1	0.829118	0.573716	0.681988	2
NSUN5	0.346305	0.53911	0.708074	1	0.818973	0.734113	0.474725	0.73272	1	0.85691	0.839908	0	2
SNRNP40	0.346601	0.706623	1	0.931712	0.858991	0.97259	0.623908	0.718505	1	0.769463	0.472735	0.396925	2
POLR2C	0.347182	0.689283	0.88849	1	0.715442	0.764159	0.465092	0.521867	1	0.994188	0.845513	0.715692	2
ORC5	0.347401	0.503031	0.902226	1	0.855973	0.881146	0	0.294888	0.872851	1	0.928993	0.776925	2
CSNK2A2	0.34787	0.653469	0.666438	0.776814	1	0.828997	0.708832	0.78538	1	0.971128	0.883232	0.943256	2
PDHA1	0.348558	0.413259	0.785548	0.759915	1	0.834432	0.479631	0.574781	1	0.952522	0.620645	0.582476	2
YIPF6	0.34879	0.394552	0.595762	0.726785	1	0.737845	0.306948	0.46257	0.715697	0.859251	0.884343	1	2
MGME1	0.349523	0.442368	1	0.820357	0.936374	0.951055	0	0	1	0.69223	0.720243	0.970172	2
TMEM147	0.34972	0.370382	0.684785	0.666726	1	0.964321	0.331888	0.66359	1	0.799375	0.519574	0.58369	2
ALDH4A1	0.350055	0.284061	0.373584	0.472459	1	0.773121	0.568694	0.617028	1	0.850165	0.889929	0.925257	2
NUP153	0.35021	0.570826	0.944679	1	0.795513	0.839326	0.391821	0.475271	0.904491	1	0.667151	0.487508	2
DDX20	0.35127	0.570401	0.702729	1	0.713808	0.774659	0.711188	0.5586	0.441896	1	0.876233	0.903196	2
WDR75	0.3524	0.543957	0.977858	0.901427	0.86838	1	0.225772	0.388313	1	0.986316	0.462947	0.382338	2
RUVBL2	0.352619	0.389616	0.769039	0.993229	0.855521	1	0.916393	0.810943	0.873163	0.88472	0.918551	1	2
GTPBP10	0.352696	0.548262	0.468971	1	0.977249	0.707765	0.296884	0.464184	0.973948	0.978388	1	0.666105	2
RAB21	0.353368	0.549622	0.546783	0.795091	0.955269	1	0.376674	0.608618	1	0.932718	0.564943	0.595632	2
EIF4A3	0.353596	0.51659	0.833306	0.714076	0.715896	1	0.568326	0.653032	1	0.637388	0.604606	0.591907	2
STX7	0.353767	0.324499	0.419611	0.946683	1	0.893312	0.631518	0.7081	0.852732	1	0.945182	0.783973	2
HTATIP2	0.354394	0.415548	0.419828	0.713755	0.949391	1	0.441239	0.468218	0.683927	0.837811	0.812538	1	2
ARMC1	0.35512	0.506538	0.76046	0.725541	1	0.625438	1	0.868806	0.962931	0.900435	0.901293	0.969086	2
DERL2	0.355395	0.454318	0.557198	0.801936	1	0.748695	0.319542	0.680258	0.924339	1	0.611261	0.617066	2
PDE12	0.356873	0.677584	0.6798	1	0.695307	0.822535	0.563719	0.533598	1	0.687769	0.880787	0.889366	2
CWC25	0.357051	0.509431	0.478469	1	0.732595	0.715124	0	0	0.382442	1	0.994027	0	2
PSMC6	0.357544	0.511117	1	0.614321	0.572992	0.611147	0.69127	0.67742	0.839351	1	0.924593	0.950822	2
FAM8A1	0.357813	0.319936	0.18093	0.66531	0.999485	1	0.318173	0.498135	0.657796	0.971285	1	0.998103	2
ACSL1	0.357888	0.716978	0.843939	1	0.866888	0.825797	0.308765	0.370099	0.933199	1	0.658546	0.599533	2
MRPL39	0.358578	0.601985	1	0.998066	0.727059	0.782235	0.318865	0.45511	0.859996	1	0.611499	0.523146	2
PHB	0.358756	0.406164	0.912123	1	0.910612	0.993997	0.498733	0.531053	0.937599	1	0.793122	0.772626	2
SPTLC2	0.359166	0.406692	0.796238	1	0.648013	0.633801	0.281502	0.40422	1	0.971246	0.532866	0.425258	2
NCEH1	0.359715	0.76562	0.93004	1	0.864239	0.85357	0.618716	0.783904	1	0.950099	0.526955	0.487342	2
MRPS7	0.360182	0.436583	0.766174	0.911796	0.982672	1	0.778385	0.563561	0.923968	1	0.848326	0.622464	2
MMAB	0.360374	0.420437	0.812533	0.872768	0.809759	1	0	0.271083	0.860176	0.784343	1	0.655256	2
PSMC1	0.36054	0.636501	1	0.694661	0.552013	0.640118	0.822733	0.784399	0.986935	0.999614	0.893753	1	2
LONP1	0.360883	0.473671	0.802138	0.91675	0.990412	1	0.393261	0.441727	0.84104	1	0.862432	0.845806	2
TMEM11	0.361213	0.612419	0.839224	1	0.925737	0.921819	0.353201	0.3361	0.843771	1	0.528915	0.449766	2
EP300	0.361306	0.536273	0.490597	1	0.681852	0.61195	0.570248	0.682642	1	0.886151	0.852141	0.583415	2
C3orf58	0.361993	0.518183	0.770168	0.799443	1	0.995927	0	0	0.967316	0.377821	1	0.766228	2
RPA1	0.362669	0.470198	1	0.899806	0.929742	0.843584	0.44613	0.579287	1	0.895053	0.797757	0.707982	2
EIF6	0.362671	0.40179	0.727671	1	0.940992	0.708237	0.977302	0.802746	0.787539	0.668277	0.893408	1	2
SGPL1	0.362849	0.49978	0.59226	0.88707	1	0.90684	0.298024	0.373399	0.757835	1	0.791499	0.759762	2
RRAS2	0.36288	0.479114	0.565906	1	0.865624	0.623345	0.710409	0.808968	1	0.455162	0.582354	0.495418	2
DDX10	0.363871	0.351296	0.688769	1	0.820259	0.796298	0.162464	0.245945	0.760357	1	0.479464	0.351557	2
CSTF2	0.364302	0.552626	1	0.758607	0.717167	0.761311	0.498225	0.549797	1	0.92944	0.711918	0.59219	2
BCCIP	0.364384	0.470753	0.899146	1	0.967027	0.912718	0.727303	1	0.848511	0.577835	0.792747	0.842822	2
OXCT1	0.364441	0.425541	0.987446	0.867437	1	0.852754	0.541664	0.62794	1	0.970284	0.692548	0.693195	2
RALB	0.365416	0.410385	0.708568	0.813057	1	0.847896	0.439569	0.624912	0.97217	1	0.584782	0.543114	2
GLUD1	0.365499	0.361746	0.530024	1	0.817638	0.651514	0.429716	0.546953	1	0.901787	0.818051	0.829346	2
LPCAT1	0.365921	0.245843	0.880221	1	0.558384	0.560816	0.572631	0.660754	0.745495	1	0.631112	0.501731	2
UBQLN4	0.36612	0.36009	0.991075	1	0.902412	0.926258	0.492694	0.836685	0.989585	0.779971	1	0.989539	2
ABCD3	0.366278	0.478134	0.754922	1	0.896315	0.849058	0.444036	0.516013	0.814392	1	0.812925	0.870488	2
RAB10	0.366648	0.346853	0.583217	0.790195	1	0.873799	0.595283	0.563989	0.906501	0.979428	0.851124	1	2
FARS2	0.366692	0.456188	0.698628	1	0.879741	0.692465	0	0.238559	0.99152	0.838046	0.54899	1	2
PSMD13	0.366731	0.542419	1	0.796909	0.650399	0.700898	0.688134	0.630621	0.746463	0.945378	0.906303	1	2
TMEM205	0.366896	0.296641	0.323271	0.578884	1	0.824435	0.63742	0.787128	1	0.893773	0.90015	0.95345	2
BUB3	0.368816	0.492376	1	0.876579	0.875421	0.885864	0.588661	0.796527	1	0.879115	0.607598	0.57222	2
MFSD5	0.369424	0.411522	0.627715	0.946068	0.962588	1	0	0.343954	0.781974	1	0.819052	0.946269	2
NXF1	0.370106	0.608506	0.610927	1	0.871366	0.911408	0.433905	0.50698	0.775171	1	0.872599	0.730209	2
DNAJA3	0.371364	0.430874	0.981881	1	0.89546	0.762916	0.414965	0.440196	0.983922	1	0.787909	0.758876	2
CANX	0.372108	0.400605	0.632353	0.695948	1	0.804458	0.611366	0.800647	1	0.996052	0.823356	0.89395	2
SIGMAR1	0.372268	0.317377	0.790588	0.886333	1	0.611262	0.343913	0.712068	0.593629	1	0.840574	0.681123	2
UFD1L	0.372602	0.505362	1	0.906033	0.944309	0.996236	0.573883	0.658166	1	0.696752	0.885318	0.958681	2
PSMD6	0.372739	0.569304	1	0.824668	0.595498	0.703756	0.730286	0.776642	0.942088	0.942039	0.892983	1	2
NAT10	0.372881	0.526139	1	0.966082	0.81654	0.766667	0.460591	0.540042	1	0.742876	0.411195	0.370695	2
ATG5	0.373288	0.589273	0.68798	1	0.976578	0.820048	0.787427	0.457005	0.709043	0.645627	1	0.950596	2
RHOG	0.373718	0.554543	0.827143	0.924708	0.932348	1	0.409417	0.564077	0.868865	1	0.812776	0.763878	2
MPHOSPH10	0.373828	0.603804	1	0.830264	0.703628	0.756565	0.51996	0.571173	1	0.721084	0.494164	0.420025	2
DUS3L	0.374148	0.513103	0.917863	1	0.802622	0.891435	0.524123	0.983464	0.950719	0.539653	0.565583	1	2
EXOSC10	0.374243	0.524652	1	0.727238	0.647018	0.760116	0.425206	0.558001	1	0.780618	0.402482	0.357781	2
DARS2	0.375545	0.305176	0.407326	0.802671	1	0.95137	0.646008	0.75823	1	0.984408	0.901484	0.988911	2
PTDSS1	0.375809	0.380389	0.787028	1	0.990129	0.838566	0.331157	0.677472	0.942299	1	0.700334	0.628084	2
ELAVL1	0.376287	0.567488	1	0.975548	0.971372	0.877074	0.478453	0.60081	1	0.905814	0.782426	0.651149	2
POLR1C	0.377485	0.461495	1	0.867179	0.860216	0.979608	0.451934	0.617854	1	0.708466	0.456162	0.377068	2
TIMM50	0.377659	0.485399	0.9916	1	0.793572	0.75102	0.364137	0.428002	0.818589	1	0.568224	0.486412	2
ACOT13	0.377827	0.403827	0.717613	0.743537	0.859602	1	0.559595	0.459317	1	0.636749	0.753283	0.795251	2
DDX52	0.378187	0.578079	0.698727	0.909001	1	0.907488	0.191253	0.262766	0.696145	1	0.558694	0.358007	2
ICAM1	0.378397	0.618265	0.720687	1	0.44523	0.52214	0.556227	0.671148	1	0.928925	0.642788	0.384418	2
SCAF4	0.378463	0.828067	1	0.951075	0.856693	0.907565	0.425193	0.511448	1	0.883316	0.599588	0.485656	2
GPRC5A	0.379034	0.180575	0.868299	1	0.619988	0.629972	0	0.443406	1	0.617558	0.893278	0.689576	2
MRPS18B	0.379247	0.304933	0.490015	0.81462	1	0.687005	0.564259	0.557062	0.947417	1	0.7685	0.688901	2
TRAM2	0.379464	0.45321	0.830028	0.990721	1	0.913953	0.629209	0.833827	1	0.490764	0.374788	0.347048	2
AARS2	0.379577	0.372795	1	0.693909	0.460574	0.610851	0.45454	0.520198	1	0.888638	0.638416	0.611606	2
NAPG	0.379971	0.517643	1	0.645409	0.607857	0.676765	0.822206	0.753302	0.789727	0.987953	1	0.834455	2
MRPL38	0.380266	0.432849	0.846582	0.990659	0.898316	1	0.553864	0.525832	0.843137	1	0.64463	0.51218	2
CPNE2	0.380479	0.496974	1	0.930299	0.710338	0.992509	0	0.283894	0.636918	1	0.565966	0.490018	2
SRSF1	0.381078	0.387055	1	0.686875	0.359318	0.417211	0.528457	0.671112	1	0.976779	0.638701	0.500791	2
NUP88	0.381535	0.504101	1	0.989393	0.881636	0.831088	0.551317	0.64187	0.853939	1	0.77606	0.750439	2
PREB	0.381835	0.35466	0.69856	0.990556	1	0.762311	0.452047	0.617006	1	0.996987	0.589872	0.600377	2
NT5DC2	0.382424	0.384438	0.553083	0.606713	0.894223	1	0.785893	0.90076	1	0.76718	0.527912	0.440909	2
LRPPRC	0.382971	0.617705	1	0.613518	0.564451	0.647373	0.372928	0.410347	0.913202	1	0.626324	0.490038	2
MRPL46	0.382994	0.578476	0.758913	1	0.763712	0.969793	0.498877	0.54455	1	0.776623	0.628111	0.65185	2
PSMC3	0.383592	0.475268	1	0.828554	0.574893	0.570842	0.743805	0.692949	0.841209	0.93021	0.906478	1	2
MAGOHB	0.384427	0.478271	1	0.703078	0.522363	0.678225	0.571842	0.767469	1	0.848876	0.584144	0.513917	2
MRPS9	0.384506	0.781704	1	0.698667	0.824112	0.945636	0.246545	0.406919	0.907377	1	0.515878	0.423774	2
TRPV2	0.385031	0.387801	1	0.668852	0.432219	0.466594	0.520483	0.659501	1	0.933087	0.559185	0.569493	2
HCCS	0.385341	0.668868	1	0.667396	0.688208	0.668928	0.331145	0.371303	0.990026	1	0.500112	0.369871	2
MRPL14	0.385617	0.443471	1	0.756112	0.721089	0.786878	0.591801	0.678624	0.986246	1	0.759551	0.574655	2
MRPL22	0.385909	0.62072	0.816229	1	0.828715	0.944276	0.629939	0.440094	0.948094	1	0.650462	0.562696	2
GADD45GIP1	0.387578	0.351012	0.662845	0.873013	0.90687	1	0.763891	0.637357	0.724116	1	0.866441	0.747387	2
RAB11FIP1	0.38898	0.252581	0.41342	0.874548	1	0.768201	0.277238	0.427901	0.773534	1	0.917463	0.769431	2
MRPL1	0.389269	0.576636	1	0.773766	0.433126	0.455393	0.530434	0.565095	1	0.92188	0.594669	0.535948	2
ECSIT	0.389566	0.403411	0.711966	0.571038	0.657016	1	0	0.17531	0.752372	1	0.80975	0.751194	2
ABHD11	0.389776	0.341627	0.700058	1	0.689459	0.790668	0	0.987672	1	0.410576	0.961782	0.665037	2
RAB11FIP5	0.389906	0.526654	0.869695	1	0.954447	0.958818	0.234473	0.283877	0.52684	1	0.613375	0.385022	2
LSM2	0.391644	0.321278	1	0.586196	0.595779	0.826649	0.716636	0.811442	1	0.808611	0.5932	0.624799	2
NUP54	0.39169	0.835703	1	0.984822	0.740002	0.860773	0.459699	0.586083	0.888822	1	0.703049	0.609724	2
RAB35	0.391764	0.696931	0.91445	1	0.775076	0.869374	0.418518	0.642544	1	0.567665	0.770995	0.7156	2
RDH13	0.392546	0.756444	1	0.698243	0.728698	0.625021	0.535542	0.490314	1	0.828837	0.885648	0.731649	2
MGAT2	0.392737	0.444153	0.695485	1	0.966307	0.910507	0.394493	0.556584	0.958521	1	0.693539	0.592035	2
TMEM209	0.394979	0.625282	1	0.864405	0.849132	0.668508	0.621803	0.54549	1	0.951372	0.851476	0.740537	2
BCAT2	0.395457	0.399558	0.568117	1	0.88944	0.988714	0.49707	0.648747	1	0.835901	0.685354	0.67858	2
MED1	0.396338	0.733113	1	0.959764	0.776259	0.756256	0.290928	0.307713	1	0.962708	0.550985	0.405158	2
KHSRP	0.396644	0.544005	0.723714	0.793826	1	0.980432	0.66461	0.752975	1	0.800435	0.462674	0.407684	2
TRAPPC4	0.397837	0.456321	0.79799	0.96842	1	0.930101	0.371997	0.559655	0.425533	0.628526	0.661751	1	2
EXOSC8	0.398199	0.54468	0.980776	0.973268	0.865788	1	0.492226	0.67465	1	0.626286	0.378693	0.271399	2
ECI1	0.399252	0.325272	0.518376	0.856238	1	0.828198	0.540137	0.61025	0.761861	1	0.950166	0.967267	2
ALG5	0.399381	0.501727	0.641219	0.628942	1	0.904765	0.460709	0.663395	1	0.866572	0.598909	0.654352	2
ASUN	0.399765	0.481568	1	0.78463	0.71714	0.703378	0.362147	0	0.619009	0.703517	1	0.389635	2
GOLT1B	0.399926	0.696527	1	0.848155	0.903438	0.73974	0.77114	0.620691	0.965517	1	0.826456	0.717253	2
FBL	0.400431	0.395402	1	0.845547	0.79921	0.971463	0.596872	0.657285	1	0.829602	0.493917	0.443395	2
YY1	0.400518	0.419518	0.706111	1	0.799517	0.85168	0.490945	0.504297	0.804696	0.988591	1	0.900814	2
MRPS23	0.400592	0.571789	0.845168	0.952934	0.844299	1	0.324546	0.347437	0.762801	1	0.668841	0.559182	2
AK2	0.400989	0.421725	0.959161	1	0.931935	0.873091	0.586985	0.613759	1	0.949123	0.796016	0.61394	2
PRKDC	0.401501	0.492726	1	0.710787	0.497896	0.512816	0.573367	0.699244	1	0.947237	0.649153	0.538889	2
CDK11B	0.40162	0.457951	0.572148	0.68397	0.754254	1	0.503449	0.546909	1	0.588813	0.524409	0.457658	2
AIFM1	0.401742	0.389513	0.899215	0.849616	1	0.790489	0.463933	0.523093	0.932586	1	0.801926	0.760803	2
TOMM5	0.402093	0.482062	1	0.406607	0.435356	0.393503	0.411222	0.305321	0.599454	0.577289	1	0.924353	2
TMEM70	0.402602	0.596896	0.840782	0.958046	0.926425	1	0	0.47735	1	0.78651	0.442671	0.524099	2
POR	0.403309	0.344862	0.484332	0.804479	0.786142	1	0.339984	0.461246	0.830751	1	0.82394	0.888113	2
DNAJC1	0.403463	0.494974	0.646049	0.997003	1	0.880768	0.459707	0.587578	0.939384	1	0.681481	0.496661	2
RER1	0.403728	0.42458	0.562915	0.812477	1	0.748954	0.622861	0.702167	1	0.887133	0.788322	0.717742	2
MRPS17	0.403947	0.610628	0.871336	1	0.889292	0.969039	0.426572	0.563908	1	0.915986	0.710778	0.608733	2
GOLGA2	0.405157	0.482725	0.529369	0.686863	1	0.825125	0.41481	0.514764	0.812908	1	0.835988	0.712697	2
PSMA4	0.405372	0.609378	0.991216	1	0.829006	0.933364	0.84549	0.834294	0.921024	0.815759	0.946933	1	2
TRA2B	0.405412	0.436289	1	0.905482	0.658377	0.631201	0.546758	0.725259	1	0.916575	0.620079	0.501535	2
ABCB10	0.405971	0.646496	1	0.831394	0.552625	0.503893	0.550046	0.261953	0.749257	0.488963	1	0.818913	2
AFG3L2	0.406097	0.577654	1	0.513647	0.559841	0.539209	0.482521	0.497767	1	0.960266	0.701862	0.63769	2
SCAMP2	0.406209	0.565294	0.635818	0.775302	1	0.98998	0.59057	0.772632	0.833307	0.648448	0.906033	1	2
MBOAT7	0.406251	0.354705	0.553205	0.850178	1	0.742297	0.626229	0.730748	0.914359	1	0.810386	0.860277	2
RNMT	0.407938	0.708497	0.712583	1	0.981038	0.944213	0.48056	0.581985	1	0.848181	0.761584	0.711082	2
RBM22	0.407994	0.750429	0.668853	1	0.886346	0.858692	0.478501	0.608717	1	0.624276	0.493682	0.490371	2
TECR	0.408615	0.353829	0.501608	0.722896	0.843576	1	0.574596	0.620419	0.84135	0.998025	0.959217	1	2
COLGALT1	0.408982	0.361664	0.802777	1	0.739183	0.696639	0.585039	0.747169	0.873667	1	0.640997	0.544687	2
STX16	0.409027	0.361383	0.392627	0.722403	1	0.821887	0.526005	0.621722	0.839283	1	0.901783	0.905076	2
NKRF	0.409662	0.870108	0.91056	0.905413	0.83225	1	0.352984	0.552952	1	0.747184	0.53918	0.548804	2
CDKN2AIP	0.409907	0.870675	0.72027	1	0.92214	0.930303	0.511694	0.537896	1	0.986467	0.54098	0.488665	2
INTS4	0.410216	0.519866	0.766218	0.928957	0.913931	1	0.546726	0.605681	1	0.851362	0.658663	0.644871	2
TIMM9	0.410276	0.598026	0.821894	1	0.696584	0.56939	0.592053	0.519669	0.485471	0.88587	1	0.882161	2
HTRA2	0.412401	0.370465	0.699534	0.931808	0.963759	1	0.401071	0.386829	0.711982	1	0.947677	0.825022	2
CTCF	0.412604	0.438703	0.602866	0.932527	1	0.946284	0.392471	0.631132	1	0.600881	0.602429	0.450742	2
EFTUD2	0.413301	0.519081	0.945568	1	0.729795	0.75598	0.57749	0.651952	1	0.884031	0.579953	0.540121	2
PSMB4	0.414066	0.464179	0.842607	0.902004	0.94504	1	0.698098	0.838934	0.779497	0.742271	0.867362	1	2
KRI1	0.41435	0.516934	0.665297	0.818297	0.747583	1	0.505766	0.607763	1	0.706538	0.439404	0.308703	2
PITRM1	0.414948	0.527186	0.975376	1	0.688502	0.604718	0.444706	0.478425	0.785203	1	0.680396	0.589658	2
PTBP3	0.415028	0.562548	1	0.778476	0.82716	0.776578	0.578637	0.828073	1	0.738136	0.897878	0.987906	2
RSL1D1	0.415718	0.767164	0.97207	1	0.877905	0.792271	0.50197	0.562117	1	0.987284	0.624799	0.422997	2
TBRG4	0.415859	0.423382	1	0.904388	0.75018	0.884632	0.254465	0.360941	0.836408	1	0.467954	0.327846	2
EXOSC3	0.416485	0.502712	1	0.93551	0.963184	0.879196	0.637271	0.672929	1	0.75025	0.398376	0.369112	2
FLAD1	0.417337	0.355952	0.562858	1	0.787487	0.442169	0.708969	0.716508	0.830559	0.430673	1	0.931616	2
RPRD1B	0.417458	0.607507	0.843787	1	0.971337	0.828059	0.556419	0.559985	0.94289	0.830499	0.838738	1	2
PSME4	0.417733	0.49524	0.738719	1	0.952407	0.877117	0.53038	0.587098	0.720251	0.804747	0.912035	1	2
MMGT1	0.417786	0.607977	0.541289	0.768141	0.952391	1	0.353308	0.666674	1	0.585269	0.38992	0.630154	2
TNFRSF10D	0.419057	0.882433	1	0.372216	0.331146	0.365284	0	0.0948402	0.705116	0.812327	1	0.764633	2
AGK	0.419112	0.650375	1	0.933162	0.555518	0.59843	0.453112	0.497915	1	0.958197	0.68101	0.599707	2
NUP107	0.41952	0.531006	0.956057	1	0.976257	0.933228	0.480305	0.526231	0.927441	1	0.683134	0.620742	2
SURF6	0.420133	0.57629	0.901045	1	0.721532	0.80893	0.397571	0.637011	0.735575	0.885312	1	0.276242	2
NUP62	0.421371	0.580543	1	0.797492	0.879592	0.904772	0.612451	0.689447	0.977382	1	0.825054	0.770073	2
SLC30A6	0.421523	0.420496	0.92869	1	0.936055	0.885039	0.345838	0.630275	1	0.724867	0.402523	0.399709	2
TERF2IP	0.421968	0.387223	0.596195	0.790527	1	0.845239	0.324449	0.407214	1	0.768575	0.688832	0.640917	2
PDS5A	0.421973	0.505937	1	0.680268	0.597876	0.551093	0.4092	0.442831	1	0.924503	0.555623	0.544199	2
RAB14	0.422117	0.507389	0.571356	0.634142	0.882608	1	0.520098	0.631556	1	0.9899	0.786843	0.81008	2
HLA-E	0.422295	0.428373	0.448261	0.594704	0.998545	1	0	0.919782	1	0	0.875988	0.804635	2
G3BP1	0.423104	0.447758	1	0.59314	0.520365	0.792382	0.799339	1	0.830645	0.936455	0.786028	0.700757	2
VMP1	0.42347	0.413489	0.627088	0.89528	1	0.831397	0.416643	0.680641	1	0.647642	0.712046	0.856492	2
ERLIN2	0.424307	0.414108	0.584076	0.754833	1	0.921384	0.647548	0.758547	1	0.976116	0.696673	0.810113	2
AUP1	0.424454	0.500252	0.80382	0.863975	1	0.987868	0.361851	0.492311	1	0.710319	0.498782	0.387912	2
PEX14	0.4249	0.67427	0.876702	0.949613	1	0.952327	0.257835	0.328945	0.91008	1	0.776437	0.698171	2
HMOX2	0.424985	0.466216	0.819714	1	0.780497	0.746268	0.538338	0.647458	1	0.878864	0.791774	0.689651	2
THOC3	0.425241	0.457725	1	0.881681	0.764019	0.795855	0.525266	0.625283	1	0.526606	0.677391	0.115407	2
RNASET2	0.425761	0.438746	0.4446	0.632327	0.7865	1	0.170548	0.605649	1	0.865513	0.734998	0.623484	2
PPP1R10	0.426225	0.80951	0.806424	0.818405	0.850739	1	0.265307	0.381512	0.880525	1	0.703712	0.541996	2
NAGA	0.426607	0.405949	0.693844	0.917028	1	0.876344	0.54987	0.709411	1	0.825818	0.623099	0.593905	2
CUL4B	0.427267	0.415694	0.424562	0.663885	0.949732	1	0.757487	0.851244	1	0.70034	0.790788	0.979576	2
RAB6C	0.427306	0.430789	0.530707	0.730286	1	0.894331	0.858041	0.997016	1	0.9745	0.822181	0.902572	2
HACD3	0.428242	0.473789	0.903492	1	0.918941	0.96881	0.314961	0.44659	0.795253	1	0.716458	0.734531	2
THOC7	0.428418	0.529238	0.495362	0.89326	1	0.889765	0.583293	0.665489	1	0.614618	0.675062	0.490868	2
RPP30	0.428957	0.679274	0.929379	0.898058	0.970156	1	0.46466	0.548245	1	0.811628	0.557622	0.419801	2
ACAT1	0.429711	0.494426	0.696926	1	0.956927	0.730795	0.504088	0.534333	0.850252	1	0.872907	0.893535	2
PRPF3	0.429845	0.533589	0.861491	0.888665	0.726175	1	0.543642	0.605913	1	0.870101	0.475535	0.413589	2
RAD21	0.429936	0.538974	0.988963	1	0.929801	0.945565	0.487346	0.632569	1	0.834109	0.626076	0.503434	2
CTNNBL1	0.430195	0.610892	0.913211	0.876575	0.88071	1	0.349911	0.511533	0.98864	1	0.761327	0.494775	2
POM121C	0.430428	0.962164	0.946951	1	0.812366	0.7829	0.256497	0.393307	1	0.903685	0.573013	0.40922	2
DYNLL2	0.43087	0.506656	1	0.769251	0.790076	0.796786	0.743524	0.675665	1	0.550174	0.555302	0.568006	2
ILVBL	0.430891	0.409136	0.47831	0.598147	1	0.970465	0.522231	0.643651	0.932117	1	0.773619	0.840293	2
WDR46	0.431841	0.584173	1	0.943681	0.77143	0.852098	0.168647	0.299315	0.627657	1	0.387562	0.294147	2
IMMT	0.432269	0.545791	0.84261	1	0.765959	0.751151	0.547092	0.565326	0.961195	1	0.721438	0.654628	2
ZNF598	0.432323	0.506584	0.768458	1	0.713169	0.873741	0.4964	0.721982	1	0.929219	0.997059	0.596277	2
MYO5A	0.432369	0.636199	1	0.95909	0.929041	0.999382	0.39661	0.549795	0.781848	1	0.940327	0.847755	2
FAM91A1	0.432391	0.449853	0.334977	0.528298	0.784165	1	0.7597	0.881746	0.616413	0.980676	1	0.98503	2
CLPP	0.432684	0.406828	0.840135	1	0.850185	0.992382	0.452142	0.580773	1	0.971208	0.910958	0.857317	2
MICU3	0.433299	0.402865	0.364029	1	0.942759	0.834321	0	0.297737	1	0.422879	0.919421	0.444603	2
GATAD2B	0.433593	0.403759	0.435528	1	0.852471	0.946245	0.428224	0.42296	0.753032	1	0.721861	0.495073	2
NDUFB9	0.433626	0.442788	0.819162	1	0.956979	0.84811	0.45107	0.602009	1	0.963066	0.694986	0.604842	2
PSME3	0.433666	0.534437	1	0.991055	0.913743	0.877123	0.565514	0.733717	1	0.645578	0.51712	0.464201	2
SRBD1	0.43418	0.398159	1	0.973498	0.729689	0.708085	0	0.388794	0.981021	1	0.68016	0.649237	2
ATP13A1	0.434397	0.447888	0.639632	0.746256	0.915949	1	0.73724	0.895415	1	0.920618	0.823809	0.786412	2
RAB6A	0.434455	0.433401	0.54964	0.75709	0.939954	1	0.504534	0.686342	1	0.998191	0.879431	0.888533	2
STOML2	0.434551	0.471813	0.777434	0.905457	0.991515	1	0.556463	0.665764	1	0.936114	0.804706	0.896269	2
MDN1	0.435043	0.436702	1	0.873635	0.724196	0.912683	0.132939	0.155051	0.629387	1	0.392948	0.38274	2
MRPL2	0.435819	0.41408	0.66389	1	0.992327	0.983119	0.776246	0.718991	1	0.944005	0.870312	0.530438	2
SSBP1	0.436584	0.609603	1	0.881834	0.765069	0.761889	0.438664	0.487004	1	0.845655	0.708188	0.73581	2
BAG5	0.436853	0.961302	0.874912	1	0.792786	0.769018	0.180573	0.146559	0.840742	0.789985	0.987605	1	2
RUVBL1	0.437248	0.471068	1	0.757297	0.483707	0.577773	0.864958	0.808263	0.908752	1	0.908982	0.94987	2
GET4	0.43841	0.708003	0.687198	0.834421	0.861905	1	0.680446	0.586926	0.793154	0.800668	0.87563	1	2
LRRC8C	0.438638	0.275835	1	0.917163	0.703779	0.75752	0.400474	0.605398	0.975695	1	0.3355	0.296496	2
PDS5B	0.440484	0.333811	0.714913	1	0.885156	0.7992	0.553499	0.642875	1	0.996206	0.732815	0.704054	2
UQCRFS1	0.440835	0.610631	0.92362	0.967767	1	0.987593	0.619066	0.736816	1	0.977001	0.699442	0.676165	2
SLC38A1	0.442089	0.54719	1	0.729958	0.631068	0.710958	0.25947	0.642476	1	0.78599	0.548814	0.390827	2
PSMC5	0.443263	0.527874	1	0.83884	0.680639	0.680874	0.794656	0.771422	1	0.92282	0.8774	0.959743	2
ALG2	0.443435	0.424133	0.571178	0.638514	1	0.937675	0.415651	0.602226	1	0.904201	0.581404	0.611982	2
RBM27	0.444256	0.934965	0.9773	1	0.743523	0.952397	0.376429	0.476027	0.857892	1	0.614407	0.457958	2
HNRNPH3	0.444287	0.366584	0.544495	0.913556	1	0.777012	0.771788	0.75856	1	0.615321	0.692289	0.719205	2
UTP6	0.444763	0.678444	1	0.903511	0.695804	0.68707	0.39725	0.576507	0.983267	1	0.577723	0.475799	2
RAB22A	0.445209	0.732855	0.493091	0.780717	1	0.787145	0.695759	0.686104	1	0.666669	0.778271	0.69755	2
FAF2	0.445226	0.77928	0.839169	1	0.820845	0.844386	0.424128	0.54325	0.940522	1	0.719895	0.664643	2
CUL4A	0.445472	0.585693	0.806056	1	0.949764	0.823397	0.867067	0.741515	1	0.697159	0.791125	0.870098	2
SDHD	0.445757	0.502031	0.622562	1	0.854868	0.681162	0.463055	0.773614	0.848492	0.969996	1	0.840043	2
SNRPA	0.446011	0.344145	0.951322	1	0.680159	0.65066	0.542738	0.718096	1	0.761416	0.481745	0.414938	2
POLR2H	0.446077	0.53804	0.903685	0.954432	0.786323	1	0.549832	0.643304	1	0.866724	0.747581	0.931021	2
ILF2	0.44638	0.608053	1	0.918038	0.884823	0.953542	0.56098	0.689341	1	0.72633	0.415089	0.338606	2
DLAT	0.4473	0.594605	1	0.673944	0.687788	0.641911	0.478576	0.559325	1	0.937095	0.659765	0.613914	2
HK1	0.447765	0.535115	1	0.697867	0.603266	0.707777	0.642726	0.626244	0.965423	1	0.831857	0.84083	2
MYDGF	0.447971	0.480794	0.559773	0.702288	1	0.948915	0.775881	0.965801	1	0.98888	0.870483	0.940034	2
MAD1L1	0.448483	0.539336	1	0.830833	0.592731	0.642927	0.526025	0.585988	1	0.778272	0.614733	0.513834	2
MRPL19	0.448518	0.542639	0.759376	0.874108	0.979435	1	0.483926	0.527395	0.925642	1	0.707829	0.535912	2
GOSR2	0.448918	0.416351	0.658603	1	0.76116	0.606538	0.816034	0.853778	1	0.611389	0.866533	0.661156	2
SEC24B	0.448927	0.866697	1	0.689009	0.692745	0.678381	0.354915	0.403004	0.482359	1	0.750746	0.628211	2
SLC33A1	0.449447	0.430289	0.511012	0.572642	1	0.658509	0.606069	0.675547	1	0.997603	0.810233	0.470356	2
DAP3	0.449905	0.544214	0.954528	1	0.835383	0.735967	0.441082	0.489308	0.999361	1	0.618263	0.523952	2
SYNCRIP	0.450011	0.426434	1	0.814736	0.674879	0.609445	0.893964	0.99469	0.961846	1	0.809386	0.713582	2
SPATS2	0.450066	0.597838	0.790953	1	0.894415	0.773429	0.46174	0.572619	0.448664	0.80552	0.811205	1	2
RPL30	0.451497	0.454109	0.494308	0.668764	0.896879	1	1	0.995295	0.999863	0.573094	0.663742	0.853242	2
AP1B1	0.451825	0.583895	0.926446	1	0.841869	0.844945	0.715905	0.709357	0.593369	0.972457	1	0.923469	2
GLA	0.452092	0.546326	0.799287	0.658958	0.690336	1	0.389771	0.554135	0.929183	1	0.666834	0.547451	2
UFSP2	0.452298	0.397503	0.514969	0.722721	1	0.82959	0.531267	0.681755	0.907608	1	0.738593	0.610557	2
INTS6	0.452374	0.420645	0.694473	1	0.736509	0.578608	0.312371	0.519972	1	0.914863	0.432493	0.291383	2
PSMB3	0.452493	0.515427	1	0.914009	0.719186	0.945374	0.851058	0.798636	0.748206	0.821671	0.908008	1	2
MRPL44	0.452532	0.615771	0.772071	1	0.873661	0.932911	0.495355	0.604721	0.987437	1	0.697444	0.70419	2
RECQL	0.453111	0.6938	1	0.861481	0.853081	0.834799	0.584946	0.860648	1	0.679518	0.658033	0.681207	2
NOC2L	0.453248	0.547503	1	0.639203	0.545787	0.685319	0.330009	0.430341	1	0.876001	0.433741	0.300586	2
SLC35A4	0.453714	0.399263	0.580606	0.722934	0.952727	1	0.137518	0.328951	1	0.798199	0.533997	0.524263	2
MRPL4	0.454154	0.498699	0.81512	0.941818	1	0.832463	0.448237	0.533147	0.872654	1	0.608229	0.513307	2
SMN1	0.455147	0.641519	1	0.647667	0.560316	0.586443	0.421925	0.587071	0.758632	0.849373	1	0.899982	2
ARL8A	0.455646	0.767643	0.709625	0.782249	1	0.975777	0.545958	0.596804	1	0.478848	0.702379	0.68299	2
CNOT1	0.455666	0.648396	0.838524	1	0.915655	0.844917	0.609683	0.616551	0.55971	1	0.904657	0.885626	2
GPD2	0.455768	0.477026	1	0.805493	0.890838	0.816894	0.479426	0.55875	0.958282	1	0.671473	0.726434	2
MRPL12	0.456075	0.416027	1	0.898832	0.691166	0.778947	0.571874	0.57626	1	0.782975	0.640508	0.534317	2
DAG1	0.456121	0.442698	0.853213	1	0.963184	0.926141	0.581464	0.728301	1	0.96333	0.646789	0.511272	2
SUPT4H1	0.456713	0.674021	0.646562	0.883638	1	0.880107	0.113336	0.466078	0.967854	1	0.812764	0.774444	2
LARS2	0.456961	0.447358	1	0.86384	0.686006	0.766217	0.432261	0.469628	0.810763	1	0.828499	0.651894	2
U2SURP	0.457039	0.721274	1	0.894282	0.973486	0.999341	0.544807	0.57168	1	0.817638	0.559182	0.403744	2
NHP2	0.457585	0.440317	0.793984	0.755	0.895195	1	0.516838	0.604677	1	0.897482	0.68423	0.475312	2
OTUD4	0.45797	0.881859	1	0.872727	0.69729	0.711293	0.704384	0.548438	0.600013	0.792794	1	0.568531	2
TMEM167A	0.45838	0.535846	1	0.661998	0.855544	0.664798	0.551346	0.719374	1	0.90851	0.959493	0.883639	2
DHX16	0.458392	0.687893	0.748783	1	0.71781	0.790996	0.460713	0.609834	1	0.681192	0.443022	0.461223	2
HINT2	0.458859	0.44113	0.834567	0.937629	0.954247	1	0.470956	0.553782	0.766655	1	0.778245	0.779233	2
CDC73	0.458911	0.613314	0.907613	1	0.927297	0.846393	0.394094	0.493627	1	0.650433	0.736192	0.612887	2
ABCF2	0.459224	0.567742	0.871527	1	0.877968	0.872374	0.713092	0.711874	0.547295	1	0.916258	0.823366	2
SNW1	0.460114	0.6296	0.686739	1	0.867498	0.840967	0.619224	0.656231	1	0.956757	0.66477	0.496229	2
MRPL49	0.460167	0.533135	0.703291	0.934405	0.935506	1	0.570255	0.593531	1	0.979017	0.688449	0.598192	2
TMEM57	0.461286	0.60592	1	0.992369	0.894609	0.869485	0	0.888866	0.890442	1	0.660415	0.468812	2
RFT1	0.461919	0.512973	0.883011	1	0.913568	0.792639	0	0.59846	0.858794	1	0.872907	0.427465	2
ERP44	0.462072	0.463346	0.589294	0.709448	1	0.877779	0.641652	0.799045	0.910732	1	0.854237	0.969264	2
CERS5	0.462146	0.589713	0.548933	0.977202	1	0.721443	0.542585	0.590026	1	0.412676	0.654803	0.399921	2
ALG12	0.464241	0.371593	0.538623	0.514655	1	0.653295	0.565146	0.798186	1	0.485985	0.493337	0.665603	2
EHHADH	0.464359	0.590552	1	0.459647	0.423523	0.437417	0.277651	0.336132	0.980727	1	0.669761	0.608253	2
TMEM126A	0.465115	0.525672	0.472589	0.681172	1	0.841169	0.669491	0.766831	1	0.974836	0.849866	0.832007	2
LACTB2	0.465709	0.610199	0.599031	1	0.835227	0.820085	0.285479	0.451916	0.548428	0.700635	0.814382	1	2
GFM2	0.465773	0.567556	0.767459	1	0.940078	0.725407	0	0.375271	0.709731	1	0.621714	0.439992	2
CMC1	0.466016	0.444631	0.765049	0.844342	0.909433	1	0	0	0.38787	1	0.329677	0.450916	2
TRMT10C	0.466422	0.766626	0.951846	0.79528	0.718572	1	0.316782	0.394697	0.872029	1	0.635623	0.544512	2
SUCLG1	0.466505	0.635759	0.833505	1	0.723933	0.712639	0.450004	0.532115	1	0.843483	0.665816	0.599262	2
PTPN1	0.467197	0.38971	0.782007	1	0.978274	0.780067	0.504157	0.706188	1	0.937625	0.703812	0.602847	2
PSMA3	0.467783	0.849008	1	0.828873	0.773412	0.826425	0.81434	0.746502	0.927618	0.896655	0.895196	1	2
STT3B	0.469135	0.524458	0.889395	0.740423	0.984567	1	0.395701	0.576334	0.990525	1	0.615597	0.486737	2
MRPS11	0.469998	0.499073	0.856373	1	0.968835	0.786193	0	0.441901	0.872367	1	0.639606	0.53431	2
VDAC3	0.470073	0.497087	1	0.566091	0.620902	0.723177	0.465036	0.61475	1	0.817272	0.588953	0.553725	2
WDR18	0.47219	0.478889	1	0.990164	0.773291	0.94112	0.535081	0.634213	1	0.681259	0.692838	0.675101	2
SUCLA2	0.472301	0.591535	0.861055	1	0.976006	0.985036	0.524321	0.526804	1	0.992208	0.922027	0.92319	2
CUL3	0.473815	0.669792	0.835895	1	0.927048	0.823876	0.990161	0.974157	0.985791	0.873779	0.989159	1	2
MBD3	0.47384	0.546674	0.58893	0.622784	0.977553	1	0.316618	0.441674	1	0.753501	0.755661	0.63804	2
CD47	0.473989	0.446529	0.637782	0.786632	0.932939	1	0.659503	0.770093	0.846177	0.606237	0.928801	1	2
ASH2L	0.474486	0.641412	0.851303	1	0.848091	0.675044	0.28924	0.579397	1	0.720724	0.622163	0.497358	2
AIFM2	0.474834	0.570125	1	0.827556	0.658607	0.690349	0.428331	0.465627	0.978641	1	0.715449	0.714446	2
USP24	0.475135	0.579352	1	0.963541	0.660304	0.732771	0.213019	0.505088	1	0.891444	0.570626	0.506586	2
REEP5	0.475526	0.45384	0.623018	0.682372	0.965637	1	0.643987	0.768582	1	0.554642	0.890638	0.672656	2
CCNYL1	0.476288	0.582714	0.6783	1	0.94728	0.766701	0	0.867178	0.352642	0.434559	1	0	2
NES	0.476422	0.456704	1	0.628139	0.633006	0.726481	0.583339	0.753184	0.952931	1	0.643778	0.393794	2
MLLT4	0.476518	0.454162	0.602723	0.965133	1	0.866312	0.450985	0.516306	0.783016	1	0.897172	0.776984	2
GLYR1	0.476519	0.574532	0.849428	1	0.789965	0.80295	0.487299	0.538376	0.922975	1	0.84029	0.696735	2
PSMB2	0.476848	0.619011	1	0.711195	0.748196	0.689445	0.914538	0.919181	1	0.839972	0.985826	0.918821	2
SYNE3	0.477042	0.391136	0.78324	1	0.818731	0.839353	0.582517	0.610765	1	0.874116	0.646917	0.414214	2
YARS2	0.477427	0.646933	0.863941	1	0.868205	0.838165	0.317357	0.432727	0.801493	1	0.826548	0.80117	2
WIZ	0.477469	0.516176	0.703858	0.795438	0.987666	1	0.474233	0	1	0.899988	0.631048	0.498462	2
PTCD3	0.477911	0.490667	1	0.92969	0.788629	0.881157	0.479356	0.506615	0.919199	1	0.669505	0.579113	2
NLN	0.477989	0.417902	0.759653	1	0.736874	0.659051	0.713738	0.610124	0.684462	0.901307	0.886803	1	2
TM9SF2	0.478564	0.565648	0.644938	0.928363	0.993375	1	0.373142	0.457076	0.763788	1	0.754952	0.641063	2
TFCP2	0.480094	0.593006	0.885296	1	0.977522	0.93079	0.526924	0.299226	0.572641	1	0.656205	0.652348	2
COG2	0.480676	0.837465	1	0.893479	0.664377	0.744262	0.36579	0.468382	0.713274	1	0.739585	0.896422	2
MRPL47	0.481867	0.761956	0.736483	1	0.784072	0.750633	0.501462	0.607562	0.844943	1	0.710477	0.577559	2
MRPL40	0.482226	0.444147	0.417571	0.69897	0.921116	1	0.47889	0.549816	0.823677	1	0.664624	0.416346	2
LSS	0.482268	0.511576	0.829311	0.949203	0.733154	1	0.636862	0.847304	1	0.916614	0.900395	0.770949	2
WDFY1	0.482329	0.373797	0.401792	0.761086	1	0.728034	0.735808	0.771122	0.89136	0.919621	0.971364	1	2
FAM98A	0.482394	0.579644	1	0.763061	0.861705	0.785302	1	0.972062	0.734557	0.940914	0.954007	0.894488	2
PSMC2	0.482582	0.740335	1	0.783892	0.72045	0.797472	0.781619	0.744589	0.923109	0.927435	0.964028	1	2
SKIV2L2	0.482966	0.524292	1	0.987524	0.821687	0.899151	0.362999	0.453456	1	0.798029	0.549506	0.47545	2
HEATR1	0.483394	0.691503	1	0.922932	0.709465	0.71404	0.398818	0.465124	0.920919	1	0.610837	0.539122	2
RMND1	0.483424	0.485717	0.653032	1	0.779272	0.648784	0.452381	0.607424	0.944502	1	0.819909	0.582785	2
YIPF1	0.484884	0.559238	0.644855	1	0.955613	0.785794	0	0	1	0.95735	0.796674	0.442472	2
PSMB7	0.485985	0.552807	1	0.986849	0.718191	0.718859	0.837887	0.833559	0.935398	0.795876	0.864343	1	2
MRGPRF	0.486527	0.317674	1	0.439922	0.392846	0.463626	0.261692	0.374788	1	0.783265	0.745961	0.61298	2
AP1G1	0.486984	0.696625	0.810631	1	0.902305	0.784409	0.632265	0.635979	0.556123	0.926241	1	0.907757	2
ADRM1	0.487415	0.621107	1	0.878168	0.761557	0.947082	0.658985	0.654074	0.775384	0.86365	1	0.929475	2
UBL4A	0.487485	0.416991	0.669147	0.96858	0.865934	1	0.374434	0.253763	1	0.688918	0.72709	0.433856	2
MRPS35	0.488073	0.705996	1	0.733174	0.561653	0.74847	0.328681	0.46788	0.782598	1	0.636902	0.480612	2
PGAM5	0.488252	0.594682	1	0.996564	0.995914	0.991239	0.643772	0.622552	1	0.913363	0.582984	0.530969	2
CPT2	0.488854	0.485407	0.822542	1	0.76825	0.786574	0.424808	0.477341	0.849916	1	0.845998	0.783919	2
CELF1	0.48903	0.708582	0.890433	0.824412	0.824915	1	0.339234	0.547367	1	0.693756	0.601503	0.783985	2
CAMK2G	0.489312	0.472504	1	0.549343	0.351101	0.454381	0.215284	0.233485	0.519634	0.749995	1	0.611085	2
PSMA6	0.489427	0.660699	1	0.795731	0.655774	0.685378	0.801651	0.727552	0.784449	0.876232	1	0.957125	2
FAM3C	0.489742	0.654859	0.775528	0.723684	1	0.95019	0.333498	0.471777	1	0.899169	0.54504	0.537983	2
SLC25A20	0.489851	0.320639	0.488596	0.873173	1	0.74507	0.416536	0.466905	0.682433	0.954214	1	0.885944	2
MRPS30	0.490008	0.68316	0.864813	1	0.744909	0.77707	0.519089	0.594088	0.842256	1	0.507434	0.453137	2
ISOC2	0.490055	0.363188	0.632345	0.57675	1	0.705121	0.666238	0.787069	1	0.706333	0.605879	0.538989	2
NUP43	0.490311	0.371546	1	0.673967	0.597271	0.526674	0.525388	0.569773	0.972155	1	0.655028	0.675123	2
HSP90B1	0.490587	0.563238	0.454978	0.533331	1	0.790043	0.733483	0.930322	0.920946	0.80486	0.860611	1	2
H3F3A	0.490788	0.416316	0.404351	0.596378	0.853242	1	0.364032	0.715728	1	0	0.503612	0.742241	2
NFS1	0.492717	0.463616	1	0.866999	0.580908	0.653613	0.486116	0.586798	1	0.946634	0.526437	0.636271	2
LSM12	0.493593	0.580149	0.840849	1	0.821768	0.824305	1	0.899781	0.6836	0.978637	0.896592	0.837851	2
MTA2	0.493652	0.646002	1	0.741785	0.601945	0.671135	0.371391	0.467219	0.940935	1	0.687109	0.613818	2
SART3	0.494657	0.549735	1	0.736735	0.652912	0.767935	0.665208	0.710294	1	0.940024	0.653695	0.66371	2
ORMDL1	0.495155	0.505462	0.73959	0.776589	1	0.839663	0.369552	0.461743	1	0.525786	0.999277	0.958713	2
DNAJA2	0.495727	0.711209	0.897016	1	0.963875	0.872384	0.397604	0.420017	0.604763	0.639027	0.879752	1	2
GTF2F2	0.496501	0.541562	0.830149	0.916459	1	0.855044	0.872909	1	0.993969	0.967237	0.812865	0.593917	2
HSD17B10	0.496577	0.447504	0.882259	0.942001	0.976431	1	0.534783	0.606945	1	0.971527	0.701795	0.740256	2
GTF2H1	0.497701	1	0.70236	0.781756	0.909116	0.844856	0	0.484638	0.874457	1	0.666288	0.738359	2
RBM17	0.497737	0.694334	0.818934	1	0.831796	0.803947	0.520835	0.652207	1	0.831921	0.475365	0.447731	2
OCIAD2	0.497963	0.609266	0.71272	0.781133	0.897192	1	0.2666	0.240988	0.761847	0.967176	0.874834	1	2
NUDT9	0.498231	0.589453	0.721464	0.715843	0.789356	1	0.632674	0.567291	0.8324	0.894662	0.831	1	2
MRPS5	0.498614	0.559874	0.831985	1	0.944817	0.923408	0.528293	0.557236	1	0.875894	0.65909	0.71555	2
CDKAL1	0.49868	0.656448	0.840796	0.877564	1	0.947117	0	0.257862	0.71539	1	0.421051	0.365059	2
RBM25	0.500425	0.594502	1	0.925629	0.801378	0.782826	0.503957	0.579713	1	0.805434	0.542872	0.394185	2
CLPTM1	0.502395	0.554361	0.764774	0.870452	0.94848	1	0.404966	0.565583	1	0.99587	0.711883	0.635221	2
BCL2L13	0.504108	0.777569	0.697939	0.980184	1	0.950635	0.452227	0.470662	0.839872	1	0.826168	0.744509	2
OSTC	0.504737	0.542743	0.6791	0.712744	1	0.789836	0.484919	0.526742	1	0.748612	0.701872	0.405228	2
MBD2	0.505979	0.65162	0.805465	0.719569	0.861238	1	0.354156	0.543015	1	0.895585	0.556312	0.472081	2
GTF2H2C	0.506005	0.756448	1	0.838875	0.596398	0.512914	0.161366	0.566559	1	0.754681	0.891983	0.764185	2
MRPL55	0.506125	0.455087	0.528757	0.842854	0.735031	1	0.495853	0.620555	0.698705	1	0.145927	0.293402	2
ATP6V1E1	0.507362	0.659593	0.65762	0.831252	0.864541	1	0.826875	0.666102	0.718058	0.884703	0.836512	1	2
MRPL13	0.507456	0.682073	1	0.88611	0.841329	0.988259	0.330064	0.486893	0.833652	1	0.569386	0.42816	2
SSRP1	0.507625	0.582215	1	0.905282	0.676188	0.720858	0.544312	0.683707	1	0.831603	0.732937	0.69077	2
ERCC2	0.507815	0.450491	0.87697	1	0.839081	0.891766	0.25307	0.458792	1	0.921651	0.678208	0.708894	2
JUN	0.507842	0.700504	0.683511	0.964353	0.795052	1	0	0	0.746828	1	0.555991	0.465088	2
GOLGA1	0.508155	0.574463	0.930086	1	0.867722	0.884116	0	0.233984	0.877665	1	0.692154	0.554066	2
EMC8	0.508361	0.664578	1	0.806122	0.810248	0.854776	0.56546	0.72616	1	0.800922	0.655387	0.634294	2
PACSIN3	0.508607	0.299103	0.991825	1	0.759018	0.878042	0.705666	0.810073	0.918805	1	0.875983	0.833631	2
CSNK1A1	0.508816	0.449034	0.582533	0.900344	1	0.757807	0.499624	0.494243	0.683448	0.935007	0.981662	1	2
EMG1	0.50885	0.379437	0.610177	1	0.913749	0.939732	0.416301	0.546824	1	0.7548	0.434218	0.338917	2
MDH2	0.510202	0.544928	0.790661	1	0.854941	0.767641	0.527119	0.596138	0.963696	1	0.878172	0.799395	2
CDK5RAP3	0.510414	0.577827	0.519038	0.744265	0.999147	1	0.437211	0.560514	0.830276	1	0.722494	0.528834	2
GNAI3	0.511031	0.587618	0.84405	1	0.929837	0.97745	0.671849	0.523431	0.978348	1	0.919363	0.808944	2
MRPL45	0.511429	0.587102	0.702013	0.740397	0.855172	1	0.372631	0.558357	1	0.707568	0.646149	0.600729	2
TIMM17B	0.512059	0.387593	0.577196	0.661167	1	0.971569	0	0.850431	1	0.768127	0.44706	0.807545	2
MPDU1	0.512359	0.624448	1	0.756282	0.818485	0.785891	0.530404	0.631169	0.90052	1	0.751552	0.653751	2
LAMTOR3	0.512595	0.788824	0.572225	0.877547	0.915585	1	0.501798	0.543677	1	0.716342	0.508238	0.459082	2
VMA21	0.51304	0.832426	1	0.901277	0.796724	0.922688	0	0.482553	1	0.716993	0.726851	0.502654	2
MRPL21	0.513041	0.676781	1	0.961908	0.995271	0.903634	0.543357	0.574138	1	0.996008	0.747753	0.672282	2
NDUFA9	0.513585	0.763851	1	0.949603	0.834222	0.88495	0.518356	0.571411	1	0.92943	0.66321	0.639722	2
FOSL2	0.513756	0.16377	0.551884	0.842805	1	0.833359	0	0.0808608	1	0.691822	0.962758	0.760242	2
HRAS	0.51383	0.44602	0.804283	0.814167	0.968865	1	0.830015	0.999162	1	0.820781	0.581157	0.630441	2
NDUFS8	0.513863	0.488243	0.799489	0.833083	1	0.912277	0.492877	0.490017	0.750404	1	0.796412	0.864676	2
PDIA3	0.514751	0.554474	0.543471	0.661192	1	0.846949	0.814536	0.870723	0.921357	0.848351	0.935187	1	2
RBM42	0.514865	0.694362	0.84243	0.991062	0.986903	1	0.491533	0.657101	1	0.980956	0.621286	0.479661	2
H2AFY2	0.515571	0.445704	0.746555	0.792469	1	0.934187	0.642953	0.698801	1	0.936219	0.67202	0.652525	2
MRPL37	0.515818	0.580068	1	0.930619	0.936671	0.862154	0.365093	0.311736	0.758086	1	0.597352	0.426916	2
MRPL11	0.516619	0.595413	1	0.74375	0.889657	0.951565	0.626607	0.622572	0.994758	1	0.782109	0.607163	2
AAAS	0.516662	0.484175	0.753241	0.775999	0.944201	1	0.419439	0.614352	0.916035	1	0.78527	0.805048	2
GPKOW	0.517288	0.533783	0.69561	0.945633	1	0.87179	0.887355	1	0.945759	0.885347	0.745358	0.681209	2
NDUFA8	0.518721	0.591326	0.811571	0.812331	0.93215	1	0.474393	0.554762	0.854751	1	0.631599	0.597983	2
ECHDC1	0.519286	0.69381	0.837701	1	0.781824	0.742272	0.699311	0.5616	0.669882	0.813343	0.779967	1	2
SYNGR1	0.519873	0.43692	0.532189	0.502567	0.964811	1	0.808528	0.764754	0.76316	0.865387	1	0.84409	2
GTF2E2	0.521409	0.468554	0.775092	1	0.907933	0.923747	0.677548	0.646962	1	0.562752	0.718357	0.675198	2
PDP1	0.521992	0.593449	0.763174	1	0.86235	0.947987	0.424858	0.515231	1	0.852957	0.694147	0.689062	2
SRC	0.522799	0.722077	1	0.976432	0.64247	0.686852	0.234546	0.56104	0	1	0.422759	0.187733	2
TACO1	0.523065	0.614773	0.685891	1	0.670606	0.581028	0.477052	0.5996	0.996951	1	0.514036	0.509007	2
TUFM	0.523191	0.483879	0.803046	1	0.866245	0.872383	0.60004	0.658269	1	0.999286	0.861426	0.760707	2
EDC4	0.523227	0.650138	0.922273	0.979048	0.803343	1	0.3856	0.437268	0.538215	1	0.759666	0.615607	2
TMED7	0.525057	0.588993	0.702181	0.807904	1	0.752177	0.526281	0.759334	1	0.742909	0.604329	0.586142	2
ACSL3	0.525722	0.421186	0.745116	0.981483	0.918479	1	0.499252	0.643074	1	0.942078	0.698563	0.63801	2
HDAC2	0.52573	0.627482	0.7813	1	0.864444	0.832862	0.354913	0.508847	1	0.779111	0.619934	0.498702	2
SLAIN2	0.525835	0.698784	0.752825	0.947313	0.894596	1	0.527202	0.892491	0.746785	0.843556	0.924808	1	2
MRPS28	0.526086	0.713664	1	0.878576	0.766226	0.812774	0.410418	0.454669	0.88364	1	0.546911	0.532629	2
FXR2	0.526345	0.701423	0.925256	1	0.866229	0.895512	0.677793	0.782378	0.783707	1	0.680482	0.723873	2
UBE3A	0.526549	0.872396	0.971505	1	0.950153	0.861095	0.95939	0.89453	0.978945	0.92212	0.935673	1	2
NACC1	0.527165	0.565464	1	0.839237	0.648816	0.751196	0.876953	0.964088	0.731837	0.911849	1	0.904584	2
PSMA5	0.52731	0.615684	1	0.88406	0.857941	0.866463	0.787873	0.795458	0.80244	0.742763	0.93588	1	2
FAHD1	0.527341	0.500947	0.602666	0.803598	0.885612	1	0.559195	0.662738	0.90563	1	0.81214	0.743823	2
CS	0.528157	0.624156	1	0.849372	0.70724	0.690337	0.487745	0.531208	0.959232	1	0.696592	0.577904	2
DAD1	0.528263	0.637107	0.701508	0.694768	0.957585	1	0.548795	0.403169	1	0.965053	0.646511	0.543472	2
DDX41	0.52932	0.58689	0.717898	1	0.916247	0.934952	0.414404	0.491588	1	0.790071	0.552686	0.44851	2
UQCR10	0.529514	0.529382	0.68181	0.705714	0.79624	1	0.494694	0.609677	0.99579	1	0.58007	0.508863	2
DPY19L1	0.529528	0.682445	0.978538	0.835127	1	0.962553	0.293135	0.543071	1	0.970059	0.499804	0.503179	2
MFAP1	0.530655	0.402308	0.667802	0.924793	0.852487	1	0.485531	0.541314	1	0.766094	0.466138	0.128948	2
ANKLE2	0.530809	0.929676	1	0.988763	0.927452	0.872453	0.221055	0.39579	0.788302	1	0.456512	0.323697	2
PSMA2	0.530875	0.626942	1	0.971646	0.76683	0.759714	0.935471	0.858098	0.905916	0.931117	1	0.986668	2
MTIF2	0.531522	0.62715	0.73207	1	0.816775	0.728701	0.303902	0.360067	0.885171	1	0.474272	0.741848	2
FAM126A	0.531539	0.508577	0.811993	1	0.894128	0.810524	0.940203	0.998354	0.944864	0.783602	1	0.917627	2
PSPC1	0.532186	0.702868	0.828474	0.981522	0.710697	1	0.534194	0.665357	1	0.881233	0.579029	0.460135	2
GLE1	0.532342	0.898103	1	0.820486	0.849338	0.823122	0.281664	0.602478	0.97232	1	0.589843	0.563377	2
SCCPDH	0.533182	0.571519	1	0.634995	0.734341	0.698754	0.494283	0.56811	1	0.944402	0.57676	0.515511	2
RSF1	0.534325	0.74932	0.787472	1	0.757944	0.728394	0.403969	0.536774	1	0.844734	0.535261	0.454421	2
SLC35E1	0.534404	0.787434	0.774833	1	0.882936	0.760741	0.506463	0.610626	0.858136	1	0.594331	0.519478	2
INPP5K	0.534626	0.462719	0.244981	0.807186	1	0.983569	0.536017	0.656921	0.982222	1	0.780938	0.870626	2
RAB23	0.535506	0.45653	0.508069	0.830386	1	0.695224	0.64551	0.905194	0.988533	1	0.914938	0.803259	2
ACADS	0.535896	0.554439	0.697193	0.911772	1	0.806347	0.148692	0.161082	1	0.6182	0.891531	0.805501	2
RANBP9	0.537659	0.584581	0.62485	1	0.936658	0.764595	0.758508	0.688374	1	0.994813	0.616079	0.467952	2
MED23	0.53802	0.945916	0.832184	1	0.685713	0.866581	0.130118	0.308973	0.89508	1	0.509966	0.527964	2
MRPS27	0.538161	0.515055	1	0.838985	0.847733	0.829578	0.424096	0.512354	0.917362	1	0.656972	0.553768	2
AP2B1	0.539118	0.510999	0.769287	1	0.748001	0.691113	0.882686	0.825326	0.802078	1	0.871065	0.728305	2
NELFA	0.541004	0.737096	0.785955	0.810152	0.846253	1	0.408262	0.602714	1	0.608619	0.658718	0.572709	2
DDX24	0.541548	0.722636	0.98052	0.968654	0.84803	1	0.415518	0.46614	1	0.851745	0.825785	0.71841	2
PSMB5	0.542035	0.601158	1	0.899375	0.839601	0.979514	0.897502	0.743008	0.838514	0.717044	0.947737	1	2
PIGG	0.542317	0.633059	0.669733	1	0.698735	0.670829	0.386061	0.535609	0.737314	1	0.489481	0.43371	2
LPCAT2	0.542357	0.667381	0.740868	1	0.604187	0.822658	0.181592	0.347039	0.857642	1	0.738378	0.698422	2
PPP1CA	0.543263	0.553676	0.723869	0.842159	0.927255	1	0.806291	0.817282	0.814275	1	0.842756	0.801295	2
MBNL1	0.543947	0.761189	1	0.86664	0.804598	0.695375	0.752612	0.669353	0.733504	1	0.94385	0.722972	2
PHF3	0.544162	0.601219	0.71758	1	0.85442	0.832309	0	0.748232	1	0.796913	0.578637	0.458411	2
ABHD5	0.5448	0.627531	0.748753	1	0.96993	0.939758	0.315486	0.417696	0.76679	0.9856	1	0.834117	2
DDB1	0.545109	0.596962	0.829096	1	0.806076	0.748947	0.530321	0.623913	1	0.790751	0.705495	0.751229	2
DIABLO	0.545202	0.653348	0.749084	0.829379	1	0.932039	0.631765	0.657928	1	0.834213	0.738129	0.650831	2
PPIE	0.545644	0.586643	0.870549	1	0.993016	0.925454	0.696266	0.8453	1	0.966797	0.463219	0.83531	2
CNOT10	0.546259	0.732521	0.995636	1	0.909742	0.901862	0.521273	0.535196	0.59218	1	0.743068	0.678667	2
RAB32	0.546938	0.656258	0.699233	1	0.969667	0.977738	0.640779	0.800841	1	0.957967	0.777392	0.779527	2
DLD	0.547342	0.758212	1	0.916505	0.820207	0.795202	0.527137	0.626585	1	0.783215	0.677592	0.690705	2
SURF4	0.547478	0.713617	0.995886	1	0.994119	0.868843	0.656988	0.674533	0.824068	1	0.575224	0.655369	2
IARS2	0.547868	0.624347	1	0.700868	0.706837	0.615695	0.490085	0.536462	0.947517	1	0.686799	0.70833	2
GOLGA4	0.548056	0.825255	0.874631	0.801579	0.890995	1	0.735135	0.795662	0.824158	1	0.827685	0.710218	2
TIAL1	0.548192	0.486724	0.816254	1	0.813809	0.779441	0.840322	0.912649	0.767943	1	0.997973	0.797895	2
PEX3	0.548517	1	0.759891	0.991871	0.88527	0.935181	0.590976	0.574986	0.828758	1	0.780724	0.772132	2
ELMOD2	0.549075	0.607052	0.729697	0.737166	0.982112	1	0.425296	0.440958	1	0.847802	0.723028	0.755752	2
MCCC1	0.549724	0.52806	0.598221	1	0.715132	0.460967	0.472747	0.501424	0.756868	1	0.96469	0.850205	2
SLC12A9	0.551079	0.493095	0.646332	1	0.959159	0.815368	0.50825	0.603478	1	0.811267	0.566963	0.547239	2
CTR9	0.55112	0.825993	0.868307	1	0.930887	0.961259	0.333145	0.45655	1	0.730258	0.4691	0.387484	2
B3GAT3	0.551528	0.424063	0.533887	0.715043	0.894644	1	0.543059	0.599066	1	0.771843	0.596982	0.648831	2
SAMM50	0.551873	0.653307	1	0.912058	0.664778	0.729254	0.4687	0.557981	1	0.980087	0.666288	0.648042	2
MRPL28	0.552338	0.58722	0.626328	0.964962	0.93827	1	0.435206	0.517725	0.80152	1	0.666503	0.556285	2
BCAM	0.553123	0.408239	0.595175	0.96682	0.936809	1	0.117156	0.38602	0.813519	1	0.950208	0.842026	2
SIN3A	0.553991	0.495058	0.87938	1	0.836954	0.802106	0.452529	0.505172	0.899695	1	0.620503	0.52707	2
APMAP	0.554028	0.580269	0.837843	0.90083	0.914969	1	0.501218	0.667711	1	0.873555	0.74051	0.608999	2
TSFM	0.554098	0.561829	0.980262	1	0.750273	0.867405	0.482924	0.594628	1	0.893355	0.644843	0.641636	2
VDAC2	0.555541	0.593093	0.827546	1	0.847215	0.728869	0.599814	0.585431	0.868556	1	0.760587	0.716488	2
RAD50	0.555831	0.394549	0.755504	1	0.96907	0.901128	0.646622	0.740027	1	0.706676	0.742717	0.817785	2
MRPS31	0.556912	0.577344	0.635975	0.875627	0.906995	1	0.454714	0.544229	0.855069	1	0.633355	0.544626	2
MED24	0.557803	0.681708	1	0.751677	0.691881	0.965291	0.16722	0	0.921826	1	0.722519	0.58008	2
SLC44A2	0.558101	0.499321	0.461879	1	0.740278	0.567676	0.664154	0.818118	0.909905	1	0.794425	0.678854	2
CARS2	0.560229	0.509706	1	0.690367	0.488348	0.70119	0.439005	0.500511	1	0.942431	0.590054	0.469695	2
TOP1	0.560785	0.440366	1	0.786067	0.746478	0.712778	0.579315	0.715002	1	0.930276	0.552654	0.444567	2
ATPAF1	0.561223	0.564258	0.67725	0.854712	1	0.804466	0.461926	0.195634	0.718185	1	0.776036	0.722967	2
RDH11	0.562982	0.579217	1	0.865124	0.852634	0.950567	0.523314	0.600702	0.953188	1	0.719122	0.69387	2
NOMO2	0.563074	0.579267	0.784078	1	0.994386	0.818957	0.570933	0.736089	1	0.783575	0.516127	0.450385	2
NELFE	0.563173	0.580027	0.618864	0.91705	1	0.952123	0.723856	0.764249	1	0.721071	0.806348	0.613552	2
ACE	0.563275	0.343261	1	0.912827	0.810989	0.443333	0	0	0.734851	0.682286	1	0.578043	2
ERP29	0.56391	0.446637	0.442964	0.731233	1	0.916187	0.446036	0.609474	0.711107	0.802586	0.957261	1	2
MRPS22	0.564972	0.746556	0.820761	1	0.902623	0.895721	0.476168	0.537002	1	0.803066	0.603246	0.52039	2
IER3IP1	0.565377	0.701421	1	0.7227	0.846686	0.724206	0.299463	0.567048	0.685543	1	0.713434	0.564779	2
HTATSF1	0.565874	0.745915	0.804908	1	0.978289	0.996882	0.381	0.579831	1	0.651411	0.490833	0.475958	2
CNOT3	0.565919	0.709389	0.809049	0.904092	1	0.963936	0.266846	0.689482	0.495577	0.593293	1	0.827709	2
MRPS36	0.566797	0.664722	0.518351	0.671654	0.889569	1	0.424431	0.44849	0.863835	1	0.624985	0.649055	2
SMPD4	0.568046	0.751144	1	0.815181	0.92275	0.976916	0.364569	0.475995	0.910181	1	0.662225	0.680345	2
NDUFA12	0.568211	0.635561	1	0.557688	0.701156	0.90531	0.532053	0.560861	0.87635	1	0.637204	0.559812	2
ABAT	0.568959	0.973684	0.321072	1	0.868517	0.415674	0	0.190199	0.994511	0.748414	1	0.942767	2
COX6B1	0.56935	0.609245	0.676994	0.713808	0.850573	1	0.458225	0.62112	0.872613	0.965475	0.992178	1	2
FXR1	0.569353	0.719711	0.870262	0.78207	0.812178	1	0.485923	0.534753	0.682231	1	0.843103	0.881271	2
MUT	0.573052	0.719371	0.492796	0.827127	1	0.900598	0.535231	0.57644	1	0.956756	0.715521	0.722886	2
SLC30A5	0.573137	0.852831	0.907655	0.96105	1	0.952989	0.378149	0.709624	1	0.618194	0.666594	0.773211	2
ATXN2L	0.573211	0.664122	0.943921	1	0.946932	0.918487	0.803958	0.690788	0.612783	1	0.913402	0.660124	2
UBE4A	0.573462	0.854037	0.814143	1	0.89469	0.708819	0.48621	0.554361	0.644108	0.785064	1	0.962463	2
NUP214	0.574703	0.655322	1	0.829083	0.81297	0.899412	0.60888	0.707758	1	0.983215	0.788685	0.753759	2
AKAP8L	0.575792	0.53114	0.47105	0.757446	0.832859	1	0.431877	0.574041	0.810772	1	0.866901	0.776484	2
EDC3	0.576969	0.79458	0.875063	1	0.88122	0.952387	0.379969	0.352121	0.4608	1	0.983139	0.858886	2
CUX1	0.578195	0.686315	0.682267	1	0.89975	0.980421	0.191568	0.368837	0.688526	1	0.785529	0.570907	2
RANBP6	0.579863	0.69968	0.946648	0.710386	0.78077	1	0.395421	0.512763	1	0.726468	0.695536	0.747274	2
PDIA4	0.582044	0.585591	0.548655	0.499804	1	0.641506	0.850277	0.987921	0.997772	0.976927	0.965317	1	2
PELP1	0.58225	0.699	1	0.875517	0.80807	0.938128	0.488569	0.550459	0.919249	1	0.643744	0.606759	2
COX7A2	0.583396	0.661822	0.685644	0.74668	0.826276	1	0.332437	0.55528	0.881991	0.7917	1	0.601961	2
PI4K2A	0.584751	0.570372	0.7117	0.984456	1	0.962606	0.348366	0.428277	0.665585	1	0.877802	0.77269	2
RPN1	0.585506	0.612719	0.935242	0.906929	1	0.927481	0.641911	0.77999	1	0.952398	0.528031	0.48263	2
ACOT9	0.585608	0.814386	0.86669	1	0.977905	0.931405	0.580832	0.624809	1	0.923029	0.735326	0.76604	2
RAB5B	0.589723	0.450461	0.497447	0.661727	1	0.844912	0.618682	0.866687	1	0.747798	0.805078	0.880141	2
TOMM22	0.593502	0.710175	0.920834	1	0.915443	0.952933	0.383681	0.354705	0.681468	1	0.611067	0.5825	2
HM13	0.593573	0.591044	0.837922	0.87952	1	0.905814	0.503332	0.665592	1	0.828189	0.579095	0.512071	2
INTS5	0.5943	0.433935	0.812077	0.905918	1	0.915468	0.451378	0.545442	1	0.947125	0.59941	0.447583	2
ATPAF2	0.597856	0.66133	0.608016	1	0.95283	0.783997	0.270986	0.673144	1	0.990267	0.6081	0.438275	2
PDHX	0.598834	0.766558	0.992904	1	0.895427	0.799435	0.578377	0.583914	0.921415	1	0.798387	0.681081	2
EMC10	0.598866	0.496829	0.50652	0.677918	1	0.973767	0.515031	0.696851	1	0.812526	0.697649	0.658716	2
DHRS7	0.599266	0.573562	0.690171	0.814042	1	0.869908	0.447663	0.571155	0.965257	1	0.848046	0.850027	2
SLIRP	0.601005	0.595631	1	0.919276	0.84191	0.768543	0.331105	0.424222	1	0.935896	0.617451	0.47452	2
SUPT5H	0.602231	0.774836	0.835335	0.82998	0.850559	1	0.379055	0.594788	1	0.830709	0.724949	0.708762	2
HIP1	0.602336	0.776171	0.793281	1	0.765026	0.655872	0.556122	0.645844	0.767993	0.922725	1	0.677528	2
COG3	0.603652	0.927265	0.892253	0.894878	1	0.905892	0.446635	0.579884	0.779405	0.970628	0.962151	1	2
PABPC1	0.605258	0.547783	0.716808	0.554411	0.91007	1	0.464114	0.506327	0.546047	0.982508	0.959331	1	2
POGLUT1	0.60562	0.796458	0.762198	0.99028	1	0.908671	0.466794	0.461026	1	0.683426	0.722495	0.857724	2
ERGIC1	0.60584	0.48875	1	0.972322	0.794889	0.727799	0.727708	0.900131	0.961593	1	0.745838	0.668176	2
PGRMC1	0.60593	0.653344	1	0.653323	0.720831	0.904191	0.452548	0.616586	0.832389	0.830398	0.89906	1	2
CYC1	0.606367	0.635528	0.943907	1	0.873313	0.891535	0.572349	0.638224	1	0.669383	0.613697	0.591879	2
TOX4	0.606372	0.696906	0.658793	0.898926	1	0.802568	0.313241	0.407772	0.811036	1	0.901754	0.637439	2
CSTF2T	0.607114	0.851355	0.997935	0.86905	0.947307	1	0.451848	0.564362	0.95835	1	0.696747	0.643015	2
ATP2C1	0.608591	0.558293	0.722851	0.861932	0.88189	1	0.456063	0.572504	1	0.707142	0.49725	0.59356	2
MRPS34	0.608895	0.572195	1	0.852767	0.721856	0.877762	0.391023	0.463638	0.894824	1	0.639525	0.545467	2
DNAJB2	0.609677	0.541525	0.654307	0.730325	0.840021	1	0.744788	0.838626	0.915836	0.997927	1	0.981024	2
MRPL10	0.610228	0.635782	0.641341	1	0.988445	0.936474	0.745916	0.692367	1	0.623694	0.80389	0.787187	2
SLC4A1AP	0.611181	0.87798	0.824995	0.949369	1	0.978923	0.549975	0.769573	1	0.900739	0.696184	0.809623	2
UBR1	0.61121	0.877857	1	0.815061	0.783836	0.759382	0.283834	0.779635	0.810672	0.726027	0.824197	1	2
RHOC	0.612253	0.549939	0.835256	1	0.823039	0.825712	0.881576	0.823019	0.664233	1	0.716193	0.756132	2
RAP2B	0.614629	0.498329	0.726089	0.739809	0.727685	1	0.781133	0.919755	1	0.662659	0.906102	0.897887	2
NDUFA10	0.614995	0.741034	0.796411	1	0.952826	0.823763	0.509036	0.589713	1	0.845074	0.665345	0.634411	2
CSTF1	0.615054	0.511918	0.998925	0.960744	0.869643	1	0.463757	0.622949	1	0.807002	0.516772	0.543877	2
MRPL20	0.615586	0.703417	1	0.816468	0.716371	0.940942	0.248414	0.457609	0.974776	1	0.347464	0.447784	2
EMC2	0.616032	0.536647	0.521306	0.728964	1	0.711921	0.569914	0.691577	1	0.927775	0.78956	0.792322	2
CTSD	0.616275	0.478584	0.662398	0.836672	0.995433	1	0.385036	0.528601	1	0.801431	0.559427	0.499804	2
MCAT	0.616291	0.787513	1	0.930039	0.860368	0.892743	0.307452	0.34833	1	0.875856	0.80868	0.367953	2
TMCO1	0.616424	0.846019	0.841869	0.89929	1	0.867862	0.314986	0.433969	0.785283	1	0.755863	0.530791	2
EMC3	0.616446	0.709391	0.686549	0.837859	0.963695	1	0.343458	0.567965	0.832769	1	0.67132	0.549343	2
ABCB7	0.617408	0.774515	1	0.815408	0.745368	0.823774	0.267207	0.379914	0.880443	1	0.696807	0.603111	2
MECR	0.617421	0.600627	0.815271	1	0.955575	0.804613	0.665464	0.556812	0.863395	1	0.593025	0.610973	2
HMGCL	0.620607	0.558979	0.457581	0.869358	1	0.758389	0.680268	0.648523	1	0.947086	0.879191	0.951802	2
COG8	0.621486	0.561246	0.798615	1	0.547333	0.642609	0.761439	0.768838	1	0.834346	0.699484	0.985773	2
HDHD3	0.621707	0.838827	0.755893	0.84224	0.98944	1	0	0	0.863303	0.669126	0.510729	1	2
ZNF326	0.622012	0.479809	0.758206	0.846402	0.825344	1	0.488015	0.666789	1	0.864902	0.512517	0.412842	2
SCAMP1	0.622247	0.644055	0.989886	0.670472	0.880292	1	0.528393	0.56998	0.856185	1	0.927861	0.81124	2
VPS45	0.622831	0.715868	0.857078	0.999962	1	0.935863	0.501054	0.642204	0.824798	1	0.997295	0.912515	2
MIA3	0.622934	0.760808	0.624339	0.924726	1	0.75773	0.666485	0.807867	0.890123	1	0.804159	0.722999	2
COPS5	0.62526	0.635894	0.935578	0.977897	1	0.88699	1	0.849648	0.848981	0.809163	0.869802	0.901012	2
CDC40	0.625637	0.685991	0.989384	0.93804	0.856824	1	0.445269	0.550645	1	0.963916	0.628207	0.543998	2
SON	0.626669	0.726716	0.939482	1	0.962303	0.949536	0.428491	0.54346	0.95916	1	0.62392	0.399364	2
ACO2	0.628003	0.691979	1	0.63899	0.697827	0.827195	0.435213	0.476699	0.850953	1	0.704824	0.656709	2
TMEM109	0.628118	0.646808	1	0.525274	0.457162	0.600825	0	0.411037	1	0.826321	0.777565	0.664024	2
NDUFB5	0.628193	0.592077	0.566918	0.902341	1	0.953275	0.601199	0.740245	0.760748	1	0.903523	0.770487	2
GNPAT	0.629176	0.71363	1	0.991276	0.769202	0.86105	0.324161	0.364228	1	0.909444	0.611889	0.639537	2
NDUFS3	0.630029	0.664787	0.988485	0.811213	0.908072	1	0.497516	0.630154	0.99475	1	0.739345	0.70105	2
GBF1	0.631032	0.735788	0.761131	0.893704	1	0.927672	0.901657	0.982765	0.920314	0.939905	0.950812	1	2
SMIM20	0.631594	0.602914	0.822109	0.710876	0.946632	1	0.388032	0.422823	1	0.5354	0.658347	0.571976	2
SLC25A1	0.632547	0.5476	0.623071	0.870304	0.873782	1	0.555378	0.595395	1	0.917116	0.778916	0.777296	2
RFX1	0.634809	0.361342	0.503062	0.997682	0.992564	1	0.500564	0	0.529028	1	0.575737	0.72538	2
CCDC115	0.636241	0.664686	0.389821	0.718375	0.918862	1	0.286376	0.551785	0.765693	0.780003	1	0.781661	2
ACAD8	0.636382	0.536119	0.565617	1	0.920084	0.692247	0.648167	0.225727	1	0.973909	0.92315	0.835957	2
ARMC10	0.637074	0.598328	0.684002	0.859431	1	0.926688	0.463775	0.611583	1	0.968482	0.642871	0.597951	2
MNAT1	0.637384	0.839265	1	0.989882	0.770194	0.803101	0	0.29858	1	0.783794	0.833597	0.765726	2
BCAP31	0.637432	0.654055	0.962046	0.919102	0.850413	1	0.460016	0.611927	0.832478	1	0.593643	0.483761	2
USMG5	0.639175	0.671883	1	0.826651	0.779221	0.92929	0.309225	0.617622	0.581777	1	0.666766	0.680062	2
AP2A2	0.640407	0.646659	1	0.985771	0.750272	0.871804	0.727489	0.67276	0.795377	1	0.770037	0.645877	2
HSDL2	0.641072	0.468231	0.677445	0.774052	1	0.95006	0.662771	0.596049	0.923817	1	0.82331	0.867338	2
MRPL24	0.646259	0.563489	0.85113	0.831301	1	0.889724	0.254291	0.663772	1	0.898279	0.77716	0.817887	2
PSMD4	0.64912	0.688738	1	0.843858	0.852898	0.929963	0.921464	0.735636	0.852225	0.931466	0.891101	1	2
RMDN3	0.65059	0.872276	0.894217	0.96966	0.969327	1	0.516746	0.608015	1	0.860798	0.774962	0.62627	2
PPIB	0.65117	0.61374	0.663322	0.751632	1	0.985572	0.634468	0.835249	1	0.710083	0.760867	0.770966	2
TRIM4	0.65169	1	0.842209	0.917993	0.892781	0.853718	0.177068	0.362064	1	0.961993	0.716616	0.46192	2
MRPL41	0.65246	0.55465	0.703102	0.749318	0.811873	1	0.468277	0.476957	0.724426	1	0.749767	0.537604	2
SRSF9	0.652621	0.674029	1	0.768285	0.720663	0.803613	0.251979	0.335956	0.864559	1	0.69193	0.496888	2
NUP160	0.656123	0.647964	0.856642	1	0.759271	0.807739	0.519305	0.635121	1	0.969382	0.640446	0.625011	2
MACROD1	0.656368	0.476192	0.658744	0.942264	1	0.715702	0	0	0.461775	1	0.559592	0.369668	2
IDH3B	0.656647	0.793221	0.837952	1	0.849874	0.84814	0.424827	0.418523	0.806592	1	0.816397	0.763997	2
INTS8	0.656729	0.640203	1	0.797995	0.906126	0.925684	0.281742	0.567895	1	0.464563	0.602263	0.614088	2
DPP7	0.657508	0.533421	0.712764	0.758878	1	0.927255	0.630465	0.737058	1	0.926852	0.740883	0.70959	2
CTSF	0.657878	0.454942	0.468378	0.675712	1	0.937008	0	0	0.733645	0.950197	0.888526	1	2
MLLT1	0.658319	0.592401	0.551115	1	0.932445	0.794224	0.324222	0.414121	0.756643	1	0.648596	0.393388	2
C9orf78	0.659523	0.802919	0.75387	0.769766	1	0.959266	0.170241	0.221523	1	0.845233	0.79257	0.737904	2
YBX1	0.661043	0.676223	1	0.936079	0.654825	0.739556	0.609036	0.575739	0.541304	0.91645	1	0.89429	2
ECM1	0.661441	0.541278	0.690008	0.874151	1	0.87096	0.323216	0.458222	0.893842	0.787364	0.893997	1	2
PHB2	0.664604	0.61002	0.951438	0.897888	1	0.971688	0.424673	0.566586	0.967835	1	0.834099	0.776981	2
POLR2B	0.665385	0.876177	0.926129	0.906476	0.85987	1	0.446152	0.382184	0.795918	1	0.679729	0.552574	2
MTX1	0.665608	0.72139	0.76181	0.952048	1	0.982034	0.507283	0.662583	0.994697	1	0.552287	0.544704	2
PDPR	0.666749	0.835251	0.89059	0.950749	0.971771	1	0.480235	0.550865	0.911322	1	0.927882	0.964782	2
ATP5O	0.667266	0.747703	0.937484	0.942541	0.93437	1	0.448102	0.546462	1	0.929893	0.64136	0.589128	2
NDUFA2	0.668247	0.551019	0.580733	0.683111	0.952402	1	0.416879	0.495184	0.768536	1	0.565602	0.499985	2
MCM3AP	0.668662	0.810774	1	0.92795	0.846107	0.816207	0.230295	0.456728	0.682912	1	0.56247	0.44086	2
PCM1	0.669312	0.725324	0.791067	0.997218	1	0.862681	0.546747	0.841063	0.969386	0.693677	0.732992	1	2
PABPN1	0.670052	0.519546	0.771288	0.890363	0.893908	1	0.494048	0.555748	1	0.804382	0.507679	0.398048	2
CTBP2	0.672562	0.415606	0.934298	1	0.882411	0.81212	0.532417	0.660375	1	0.652697	0.46757	0.384677	2
DGAT1	0.677218	0.648085	0.655187	0.982056	0.955648	1	0	0.690765	0.689738	0.756621	0.322359	1	2
LEMD2	0.677838	0.654206	0.709147	1	0.913713	0.836912	0.503764	0.665302	1	0.931345	0.599699	0.474613	2
CPSF2	0.678956	0.746571	0.981955	1	0.802222	0.801353	0.367822	0.483562	0.974141	1	0.603799	0.53362	2
POLR2G	0.681859	0.685842	0.58536	0.816958	0.927455	1	0.453628	0.401143	0.97503	1	0.554101	0.48931	2
LRPAP1	0.682076	0.709322	0.728943	1	0.857788	0.773896	0.626657	0.67759	1	0.935164	0.764059	0.698475	2
NDUFA4	0.685353	0.736118	0.87288	1	0.88451	0.969511	0.549689	0.622388	1	0.715078	0.943956	0.809788	2
MED4	0.686037	0.88503	0.908491	0.710008	1	0.982478	0	0.326684	0.984316	1	0.575712	0.598814	2
UST	0.692795	0.760723	1	0.84942	0.535434	0.618015	0	0.261712	0.656431	1	0.743343	0.519205	2
PC	0.694009	0.468237	0.463368	0.698461	0.877307	1	0.669741	0.68587	0.979715	1	0.830758	0.901138	2
PEX16	0.694173	0.748297	0.591173	0.897874	1	0.76261	0.443204	0.827253	0.510972	1	0.98092	0.67886	2
MTHFD1L	0.695415	0.722036	0.971456	1	0.951159	0.785093	0.456821	0.55716	0.876712	1	0.616798	0.530186	2
CERS2	0.699143	0.573311	0.701105	0.95546	1	0.922143	0.573106	0.531482	1	0.969282	0.589386	0.474874	2
KIAA2013	0.702129	0.715414	0.78735	0.822291	0.906737	1	0.446236	0.544275	1	0.871681	0.534693	0.57733	2
MRPS33	0.704098	0.620078	0.978146	0.864654	1	0.908478	0.45093	0.323294	1	0.498353	0.837124	0.469045	2
EPN2	0.705002	0.447525	0.913526	1	0.833904	0.731967	0.559546	0.645488	0.667685	1	0.664269	0.74239	2
NELFB	0.71042	0.633781	1	0.904664	0.858915	0.937641	0.640871	0.595011	1	0.921301	0.823798	0.764476	2
AP1M1	0.712649	0.713778	0.917198	1	0.773261	0.704986	0.609106	0.673131	0.603939	1	0.960708	0.894466	2
CAMLG	0.714294	0.65232	0.756183	1	0.957177	0.912371	0.38503	0.573986	1	0.980799	0.852512	0.683423	2
ACAD9	0.714298	0.563753	0.663056	1	0.82202	0.860071	0.615293	0.665529	0.986017	1	0.670248	0.677223	2
PRRC2A	0.716745	0.663026	1	0.983523	0.855989	0.892933	0.679359	0.746773	0.559773	1	0.957876	0.746938	2
CD2BP2	0.717882	0.670872	0.791645	1	0.923964	0.938111	0.447343	0.730599	1	0.769411	0.822225	0.604905	2
CROT	0.721163	0.673624	1	0.890616	0.98403	0.97732	0.167771	0.604988	1	0.793648	0.727826	0.827025	2
SEC16A	0.725256	0.685721	0.70262	0.958868	0.940482	1	0.465155	0.376062	0.427375	1	0.906547	0.756398	2
FBLN2	0.726017	0.698146	0.760793	1	0.873618	0.725562	0	0	0.308286	1	0.576334	0.867473	2
ETFB	0.730431	0.562643	0.559101	0.724209	0.978766	1	0.501713	0.587453	0.894028	1	0.709398	0.672496	2
COG5	0.734111	0.64387	0.63009	0.833085	1	0.882476	0.691111	0.683724	0.760553	0.933403	0.984439	1	2
RBM4	0.747974	0.69969	0.730488	1	0.857222	0.734503	0.425075	0.535263	0.923903	1	0.689587	0.614656	2
SMTN	0.748955	0.541669	0.790906	0.725819	0.693001	1	0.217108	0.356233	0.86997	1	0.749232	0.751034	2
CRAT	0.749845	0.625321	0.800008	1	0.891945	0.640925	0.332118	0.519766	0.874429	1	0.757091	0.772028	2
MRPL43	0.752481	0.67053	0.665858	0.938641	0.991071	1	0.631999	0.67353	0.789987	1	0.827562	0.893085	2
RAB3D	0.757277	0.236381	1	0.591617	0.606595	0.779563	0.424882	0.587224	1	0.909391	0.525615	0.440441	2
UQCC2	0.758384	0.648016	0.813334	0.871131	0.883028	1	0.434201	0.411316	1	0.784166	0.550522	0.549885	2
SDHA	0.76139	0.660754	0.891812	1	0.839217	0.808411	0.570944	0.666227	1	0.951617	0.788606	0.752714	2
ATP5H	0.762129	0.796724	0.822513	1	0.863729	0.942956	0.625895	0.700555	1	0.909416	0.865643	0.895362	2
POLR2E	0.770676	0.691982	0.888278	0.868653	0.929592	1	0.422141	0.462055	1	0.851241	0.555861	0.541424	2
GAA	0.771037	0.576719	0.583287	0.822346	1	0.97913	0.553155	0.69581	1	0.96616	0.757061	0.647666	2
CLU	0.777005	0.62188	0.478455	0.684347	0.849841	1	0.306242	0.490139	0.586898	0.611627	0.610095	1	2
MGST3	0.778901	0.682189	0.626503	0.742674	0.812705	1	0.501623	0.615491	0.946039	1	0.692327	0.815708	2
NDUFV1	0.780679	0.718836	0.922269	1	0.968781	0.910697	0.506087	0.619195	1	0.959974	0.715432	0.704623	2
SLC25A6	0.783137	0.612855	0.479016	0.635472	0.923379	1	0.480475	0.55741	1	0.923445	0.760079	0.673204	2
SLC25A11	0.786548	0.585033	0.855317	0.980721	1	0.963733	0.53297	0.59985	1	0.868034	0.683128	0.669763	2
PRKCSH	0.800164	0.646437	0.698745	0.797639	1	0.941986	0.49311	0.702619	1	0.816656	0.791834	0.842214	2
SDHC	0.802737	0.886336	0.749328	0.759496	0.954532	1	0.551058	0.373726	0.55555	1	0.791024	0.981307	2
MAN2B1	0.803222	0.691131	0.594156	0.741252	1	0.943942	0.56791	0.628469	1	0.954215	0.787624	0.66055	2
NARS2	0.80476	0.550852	0.914337	0.919349	1	0.942074	0.61371	0.779027	1	0.98954	0.802503	0.713648	2
CST3	0.807383	0.668893	0.575956	0.657719	0.9026	1	0	0.425934	0.837165	0.499195	0.749132	1	2
MOGS	0.81951	0.35534	0.672713	0.967538	1	0.802603	0.689854	0.824566	1	0.937554	0.597174	0.525913	2
ECI2	0.821394	0.654879	0.994436	0.921101	0.945319	1	0.536493	0.712974	0.945284	1	0.751272	0.834925	2
TUSC3	0.846465	0.859575	0.943778	0.852156	1	0.951686	0	0	1	0.765364	0.796011	0.467905	2
VAMP2	0.870882	0.771408	0.40508	0.969692	1	0.776647	0.530387	0.584614	0.85526	1	0.910119	0.790253	2
CYP2S1	0.890667	0.497954	0.248215	0.696369	1	0.725985	0.427813	0.458799	0.630389	0.650118	0.85083	1	2
APOE	0.892816	0.456	0.43533	0.552769	0.807891	1	0.446452	0.42995	0.845962	0.686635	0.81596	1	2
LPCAT3	0.936514	0.730417	0.272218	0.817091	1	0.997524	0.565801	0.699134	0.849788	1	0.883814	0.841075	2
LAMA1	1	0.957754	0.938959	0.821038	0.706231	0.561135	0	0	0.812642	1	0.868849	0.835504	2
LAMA5	1	0.521101	0.38886	0.497796	0.442706	0.427633	0.182329	0.180572	0.350205	0.938144	1	0.925024	2
AEBP1	1	0.783003	0.949387	0.995228	0.635242	0.583102	0	0.133352	0.780761	0.989497	1	0.837553	2
FZD2	1	0.424924	0.780775	0.932528	0.808928	0.776433	0	0.994662	1	0.833326	0.850422	0.735796	2
SRSF3	0.264656	0.649954	1	0.423006	0.222205	0.484812	0.48485	0.642018	1	0.953101	0.7745	0.581316	3
HNRNPAB	0.301581	0.520799	1	0.688567	0.564159	0.679835	0.414211	0.714407	1	0.705665	0.361902	0.304277	3
LMNB2	0.334298	0.476499	1	0.703617	0.611114	0.683806	0.690856	0.777997	1	0.700299	0.469224	0.334803	3
RBBP6	0.336766	1	0.695618	0.414798	0.512297	0.530657	0.225948	0.530171	0.897806	1	0.494591	0.350229	3
MYADM	0.338634	0.743723	0.467493	0.758552	1	0.991417	0.578461	1	0.862556	0.427701	0.313812	0.400716	3
NCL	0.34353	0.501531	1	0.527328	0.46967	0.49779	0.609085	0.688269	1	0.794567	0.544561	0.406849	3
INTS2	0.351882	1	0.876032	0.576964	0.552862	0.560207	0.419952	0.5347	1	0.49011	0.579859	0.504058	3
WDR5	0.352989	0.683821	1	0.620552	0.522678	0.574942	0.467874	0.618755	1	0.769149	0.476854	0.43543	3
KPNB1	0.361371	0.424306	1	0.386179	0.34135	0.347986	1	0.892541	0.857872	0.828601	0.879678	0.874207	3
HMGB3	0.365344	0.688647	1	0.634442	0.713789	0.764072	0.865687	1	0.818581	0.672517	0.779257	0.682589	3
PSMD1	0.367775	0.615974	1	0.305674	0.370718	0.518266	0.877931	0.810551	1	0.95322	0.927452	0.953691	3
EMP3	0.37695	0.443686	1	0.453901	0.417152	0.550249	0.562752	0.325579	1	0.856693	0.628192	0	3
POP1	0.38229	0.454969	1	0.490813	0.31759	0.347524	0.513269	0.567074	1	0.694404	0.397963	0.305563	3
CCDC47	0.385647	0.619965	1	0.477412	0.485867	0.566646	0.453967	0.5895	1	0.856203	0.484706	0.421302	3
LARP4	0.38603	0.647864	1	0.735973	0.579473	0.632419	0.552314	1	0.689698	0.533466	0.251066	0.526665	3
THUMPD1	0.386263	0.845546	0.710453	1	0.926185	0.878134	0.726104	0.883556	1	0.570612	0.71829	0.711189	3
ALDH18A1	0.390696	0.643398	1	0.602558	0.462924	0.463637	0.439014	0.555089	1	0.93168	0.584303	0.471235	3
UTP14A	0.39758	0.768931	1	0.779367	0.644407	0.703346	0.518314	0.539821	1	0.878016	0.526043	0.381904	3
RBMX	0.402465	0.352133	1	0.483005	0.312053	0.424613	0.768895	0.703717	0.763255	1	0.611289	0.390319	3
DBR1	0.403357	1	0.78988	0.89316	0.6071	0.573159	0.755796	0.91367	1	0.493013	0.846378	0.864339	3
PSMD12	0.404368	0.792858	1	0.644175	0.577698	0.627337	0.740836	0.761508	0.965498	0.869465	0.86348	1	3
SAP30BP	0.404751	0.68578	0.735655	1	0.759524	0.824392	0.5952	0.767517	1	0.467993	0.410059	0.411262	3
RAI14	0.406869	0.464514	0.460035	0.712204	1	0.861733	0.990233	1	0.748512	0.616827	0.431877	0.369127	3
DDX1	0.407595	0.630721	1	0.559092	0.51442	0.647246	0.925935	1	0.909036	0.860928	0.908762	0.878008	3
NOP14	0.411701	0.622337	1	0.547038	0.508737	0.576786	0.333728	0.459257	1	0.828543	0.462022	0.435168	3
DIS3	0.412336	0.938837	0.836612	1	0.941294	0.873791	0.743412	1	0.941146	0.509954	0.804601	0.883844	3
PPP1R8	0.415986	0.642965	1	0.866304	0.818854	0.879715	0.810653	1	0.99713	0.680048	0.669131	0.618971	3
HNRNPA2B1	0.417836	0.407925	1	0.673579	0.563073	0.659609	0.683072	0.799854	1	0.847393	0.555259	0.42077	3
TERF2	0.420329	1	0.909412	0.661316	0.598614	0.688338	0.179941	0.361642	1	0.76093	0.526998	0.422042	3
SET	0.420342	0.493531	0.674235	0.727496	1	0.821355	0.800703	1	0.944737	0.386606	0.445062	0.495431	3
NUDT21	0.42196	0.513842	1	0.448702	0.468811	0.478024	0.553555	0.629911	1	0.895024	0.5229	0.389456	3
GTF2B	0.422591	1	0.585214	0.577312	0.686844	0.81905	0.553922	0.767755	1	0.78494	0.590918	0.654715	3
YES1	0.424941	0.758127	1	0.786688	0.878123	0.846418	0.912192	1	0.754882	0.80441	0.70813	0.485771	3
SFXN1	0.425754	0.653462	1	0.48105	0.558216	0.504853	0.617538	0.59227	1	0.542401	0.623045	0.565052	3
PSMA1	0.429332	0.65267	1	0.65633	0.546128	0.485632	0.964657	0.821684	0.892366	0.948077	1	0.97442	3
LGMN	0.433803	0.552759	0.640384	0.890492	1	0.914199	0.87317	0.854524	1	0.486526	0.380997	0.376062	3
DHX15	0.434276	0.717904	1	0.659767	0.503485	0.72525	0.450935	0.603874	1	0.775665	0.5297	0.462588	3
NCOA5	0.437664	1	0.76688	0.401594	0.342526	0.407041	0.336615	0.529722	1	0.702941	0.507573	0.190102	3
SRSF2	0.439107	0.622943	1	0.579933	0.345122	0.446736	0.566598	0.714857	1	0.681159	0.447428	0.456236	3
UBA2	0.439402	0.682495	0.926093	1	0.862658	0.861066	0.78805	1	0.845667	0.428205	0.546168	0.642519	3
RAE1	0.439959	1	0.762852	0.743899	0.590656	0.609374	0.430455	0.687137	1	0.898768	0.649656	0.569933	3
FKBP14	0.441222	0.725636	1	0.770689	0.986407	0.755856	0.813549	0.938752	1	0.849745	0.332994	0	3
USP10	0.442312	0.792654	1	0.727118	0.661411	0.705851	0.605804	0.682698	0.615917	1	0.683629	0.627869	3
DR1	0.447061	0.643154	1	0.950151	0.99796	0.95645	0.893822	1	0.875078	0.426187	0.529293	0.588373	3
PCYT1A	0.449964	0.56707	1	0.835775	0.655245	0.759709	0.864717	1	0.980502	0.680162	0.73256	0.738262	3
NRM	0.450901	0.455097	1	0.873307	0.875883	0.690205	0.608156	0.803529	1	0.423418	0.478003	0.40216	3
DNTTIP2	0.451582	1	0.959447	0.937128	0.698866	0.789414	0.446688	0.500785	0.9605	1	0.442652	0.37691	3
POFUT1	0.455413	0.626294	1	0.895233	0.605962	0.508085	0.471055	0.703484	1	0.87516	0.491098	0.535262	3
SEC24A	0.457086	1	0.879858	0.767363	0.761722	0.754844	0.585772	0.683343	0.568216	1	0.79989	0.71386	3
DNAJC11	0.457869	0.672338	1	0.718146	0.636946	0.747176	0.699042	0.753324	1	0.812873	0.597452	0.560769	3
FH	0.460177	0.596664	1	0.822721	0.560708	0.487025	0.73693	0.76222	1	0.873293	0.724776	0.707243	3
SF3A3	0.466388	0.71753	1	0.956857	0.817271	0.813448	0.497162	0.732135	1	0.670989	0.452119	0.386656	3
DDX54	0.466454	0.57398	1	0.823234	0.785615	0.854528	0.591294	0.578745	1	0.675997	0.442695	0.300023	3
EIF2AK2	0.467029	1	0.458307	0.295912	0.205497	0.243808	0.612014	0.651605	0.61321	1	0.687509	0.623836	3
DIDO1	0.471494	1	0.676949	0.321807	0.412108	0.483638	0.429906	0.492153	1	0.644597	0.393368	0.262853	3
SEPHS1	0.47434	0.525597	1	0.56652	0.501719	0.598587	0.933031	1	0.972588	0.557679	0.605998	0.608669	3
YTHDC1	0.475812	1	0.769536	0.668067	0.624914	0.710077	0.127228	0.485607	0.917651	1	0.545645	0.521998	3
NPM3	0.476029	0.501232	1	0.625984	0.550985	0.412598	0.629401	0.739893	1	0.372639	0.422645	0.316997	3
NPLOC4	0.476749	0.80474	1	0.625405	0.562375	0.557504	0.794507	0.7533	1	0.56952	0.969322	0.966646	3
PAPOLA	0.477867	0.68291	1	0.651479	0.885393	0.807731	0.777143	0.97842	1	0.225645	0.394008	0.380942	3
PSEN1	0.478507	0.664715	0.500051	0.913528	1	0.84077	0.577455	0.931558	1	0.921801	0.525494	0.327846	3
LMO7	0.479891	0.659128	1	0.619699	0.519254	0.604609	0.839859	1	0.932297	0.661486	0.342461	0.263175	3
ILF3	0.480128	0.632846	1	0.632631	0.619476	0.757334	0.571794	0.70891	1	0.793294	0.482747	0.366412	3
RBM14	0.48264	0.707796	1	0.835588	0.530775	0.908855	0.497194	0.58864	1	0.738085	0.46632	0.35762	3
SAFB2	0.483643	0.76666	1	0.696843	0.658181	0.825963	0.412711	0.549559	0.920883	1	0.573702	0.38026	3
PPT1	0.484031	0.536549	1	0.444975	0.607713	0.771452	0.528446	0.554193	1	0.861046	0.332512	0.247793	3
SNRNP200	0.486818	0.631151	1	0.762532	0.692734	0.759948	0.455468	0.591667	1	0.858523	0.481372	0.42102	3
CFAP20	0.487797	1	0.772693	0.557087	0.547349	0.713497	0.775878	0.788594	1	0.308185	0.779218	0.664111	3
PSMD7	0.488077	0.806541	1	0.693496	0.555644	0.620901	0.953037	0.70533	0.891356	1	0.838236	0.957243	3
SOD2	0.48993	1	0.326527	0.340867	0.309982	0.274496	0.573059	0.720741	1	0.873824	0.770313	0.701998	3
BNIP1	0.49006	1	0.69852	0.610113	0.580004	0.618343	0.624452	0.635374	1	0.985019	0.674522	0.503364	3
NPM1	0.493526	0.61055	1	0.419304	0.404306	0.536347	0.592207	0.727631	1	0.557958	0.458403	0.399397	3
GOSR1	0.494285	0.943399	1	0.908134	0.765478	0.718735	0.302892	0.477088	1	0.925379	0.646823	0.5047	3
ACBD3	0.495361	1	0.861321	0.814533	0.860802	0.667862	0.732943	0.713449	0.6263	1	0.926007	0.772653	3
SF3B4	0.495886	0.762486	1	0.815511	0.726798	0.783404	0.519668	0.808337	1	0.63845	0.650553	0.480073	3
DDX27	0.498031	0.551503	1	0.780555	0.636773	0.812843	0.464598	0.524964	1	0.756804	0.44757	0.316518	3
MARCHF5	0.498452	1	0.678375	0.589151	0.44109	0.496082	0.410598	0.57322	1	0.854993	0.373286	0.390469	3
KDELC1	0.499576	0.481939	1	0.505216	0.501174	0.596629	0.633948	0.961767	1	0.812643	0.447945	0.457821	3
VCP	0.499944	0.613105	1	0.517605	0.454965	0.537546	0.850028	0.742504	1	0.833657	0.812997	0.82205	3
STK3	0.502112	0.84199	1	0.755226	0.955725	0.793219	1	0.648583	0.861986	0.986024	0.491758	0.689499	3
WDR33	0.502938	1	0.950498	0.696488	0.736864	0.861034	0.297667	0.530743	0.981824	1	0.477178	0.363468	3
MTX3	0.503621	1	0.698826	0.676086	0.527464	0.513379	0.62445	0.754964	1	0.35939	0.898208	0.8931	3
PTBP1	0.505528	0.711003	0.953534	0.981995	1	0.64098	0.63207	0.711486	1	0.578868	0.512685	0.433034	3
RRAGC	0.505691	1	0.388404	0.574123	0.717902	0.73958	0.588173	0.631155	1	0.866303	0.744618	0.777679	3
SMNDC1	0.506197	0.832023	0.956264	1	0.834255	0.955504	0.607452	0.753716	1	0.49601	0.588843	0.271023	3
GLS	0.506295	1	0.655617	0.356281	0.304092	0.41416	0.464158	0.605049	1	0.57916	0.317383	0.251073	3
MPZL1	0.506811	0.624477	1	0.706075	0.658117	0.690272	0.576764	0.609615	1	0.615163	0.405165	0.3222	3
TMED2	0.507305	0.6505	0.851133	0.680138	1	0.791913	0.42367	0.707007	1	0.195458	0.464296	0.562992	3
HNRNPA3	0.514551	0.392607	1	0.551808	0.576675	0.59894	0.634233	0.813913	1	0.63255	0.379377	0.301811	3
PWP1	0.515777	0.798142	1	0.616466	0.581926	0.560122	0.43	0.582189	1	0.753127	0.462517	0.334436	3
KPNA1	0.515895	0.907347	1	0.590702	0.546651	0.588327	0.958545	1	0.842294	0.651409	0.579207	0.882297	3
TARDBP	0.517064	0.407371	0.544831	0.910826	1	0.847088	0.890258	1	0.98608	0.447118	0.655623	0.498489	3
H2AFV	0.517655	0.524979	0.603601	0.714625	1	0.957646	0.65334	0.792019	1	0.495783	0.483489	0.39481	3
PLRG1	0.519594	0.946853	0.756746	1	0.904006	0.848469	0.475391	0.646588	1	0.71202	0.501734	0.416856	3
SRPK2	0.520016	1	0.832306	0.964401	0.742038	0.691801	0.801459	0.361108	0.690273	1	0.504204	0.480357	3
CCAR1	0.520058	1	0.690808	0.44806	0.424782	0.426608	0.627527	0.715569	1	0.777203	0.49586	0.362716	3
PUF60	0.520526	0.725157	1	0.812246	0.74291	0.855267	0.53037	0.702799	1	0.69037	0.430857	0.367141	3
AFAP1	0.520561	1	0.880554	0.639491	0.418617	0.45823	0.744742	1	0.823539	0.73787	0.384236	0	3
SNRPD3	0.520743	0.489659	1	0.931712	0.741861	0.805988	0.580242	0.733734	1	0.660919	0.325605	0.29254	3
PRCC	0.521405	0.730966	0.824824	1	0.824513	0.836087	0.407436	0.602889	1	0.643678	0.441171	0.400661	3
ALDH1L2	0.521535	0.742302	1	0.838476	0.589164	0.500459	0.775302	0.919384	1	0.887348	0.583086	0.489847	3
UTP3	0.523235	1	0.875992	0.864253	0.757275	0.95287	0.421345	0.513634	0.990663	1	0.588809	0.462345	3
ATP11C	0.52332	0.714252	0.612503	0.836879	0.987592	1	0.750411	0.917747	1	0.948215	0.406667	0.593555	3
PRMT1	0.523768	0.565577	1	0.639272	0.717993	0.833333	1	0.959259	0.624465	0.565294	0.510733	0.535737	3
TBL2	0.523972	0.527872	0.651831	0.91179	1	0.801601	0.676497	0.836347	1	0.628415	0.382988	0.332162	3
KDELR2	0.524388	0.690825	1	0.556306	0.59971	0.478324	0.379315	0.858359	1	0.671167	0.594474	0.336576	3
FAM98B	0.525343	0.834633	1	0.558003	0.476612	0.573535	0.808325	0.892023	1	0.699716	0.772824	0.784503	3
CBX3	0.525859	0.574629	1	0.705731	0.741336	0.907418	0.619545	0.707429	1	0.578281	0.418259	0.474673	3
HNRNPF	0.525969	0.643149	1	0.646429	0.640213	0.784284	0.591257	0.690973	1	0.74204	0.46847	0.466117	3
TIMM23	0.527043	0.723327	1	0.789195	0.657373	0.678539	0.662784	0.537629	1	0.750192	0.883886	0.654656	3
ZFR	0.528067	1	0.876962	0.892784	0.792094	0.726808	0.67604	0.827443	1	0.702943	0.528756	0.405084	3
CPSF7	0.528145	1	0.940779	0.932486	0.78758	0.79555	0.445402	0.552108	1	0.868926	0.720442	0.518121	3
ALG11	0.528867	0.578526	0.691753	0.713162	1	0.736029	0.457163	0.593917	1	0.657906	0.421529	0.349721	3
TAP2	0.529243	0.684393	1	0.664761	0.549359	0.469922	0.445665	0.525584	1	0.693909	0.663303	0.566614	3
TAP1	0.529364	1	0.810827	0.6638	0.687338	0.742194	0.345991	0.469998	1	0.989212	0.613126	0.593694	3
CRELD1	0.530621	0.407003	0.246699	0.344882	1	0.505442	0.772119	0.887638	1	0.809753	0.633247	0.618613	3
RBM26	0.53174	0.930069	1	0.749558	0.64819	0.827062	0.52112	0.600764	1	0.738939	0.575215	0.462555	3
GTF3C4	0.532293	0.885467	1	0.618564	0.601158	0.59947	0.562933	0.732531	1	0.262649	0.270712	0.710405	3
TMEM33	0.532531	0.881822	1	0.721476	0.581106	0.662441	0.343312	0.439357	1	0.496881	0.597893	0.438265	3
GTF3C5	0.533838	0.709221	0.881101	1	0.848719	0.858373	0.617342	0.721231	1	0.470457	0.384104	0.373816	3
SSR3	0.533876	0.653196	1	0.747943	0.911318	0.686763	0.499319	0.885517	1	0.690072	0.596599	0.492091	3
TRIM28	0.534735	0.613148	1	0.794892	0.828449	0.928158	0.530475	0.71711	1	0.617653	0.3519	0.347428	3
NOL9	0.534775	1	0.778969	0.757346	0.600178	0.580036	0.561898	0.729214	1	0.922926	0.624042	0.53759	3
KPNA3	0.535252	0.690417	1	0.928514	0.779391	0.725543	0.709711	0.727809	1	0.691508	0.473958	0.468718	3
BCAP29	0.537359	0.65391	1	0.541057	0.627646	0.515597	0.803298	0.944008	1	0.90842	0.866842	0.256753	3
SAR1A	0.538136	1	0.937608	0.690087	0.601642	0.616741	0.760063	0.730483	0.834429	0.74043	0.782592	1	3
RAP1A	0.5397	0.682018	0.560219	1	0.883536	0.798163	0.570316	0.771543	1	0.704082	0.451429	0.274496	3
PAXBP1	0.540135	1	0.783148	0.77305	0.719371	0.707895	0.163689	0.464934	1	0.626388	0.571488	0.485147	3
XRCC5	0.5403	0.686098	1	0.597872	0.51467	0.51056	0.626663	0.710299	1	0.631584	0.584364	0.470225	3
SRSF6	0.541374	0.596155	1	0.645884	0.739148	0.830822	0.51651	0.65972	1	0.517002	0.476896	0.401112	3
NDUFB3	0.541571	0.637781	0.688045	0.703394	0.713514	1	0.468835	0.640615	1	0.335063	0.567072	0.624748	3
NAAA	0.541753	0.461757	1	0.581325	0.291687	0.341205	0.6401	0.381609	1	0.980146	0.419182	0	3
GOLGA5	0.542016	1	0.786291	0.92716	0.900718	0.741018	0.392147	0.556087	1	0.897455	0.768239	0.584644	3
HLA-B	0.542258	0.636051	1	0.723728	0.798229	0.885684	0.796299	1	0.915441	0.989842	0.57463	0.510089	3
ERC1	0.543371	0.698086	0.840435	1	0.74788	0.786393	0.692792	0.728225	1	0.78498	0.490027	0.429583	3
DHX9	0.54344	0.740385	1	0.363157	0.360848	0.512308	0.504283	0.62484	1	0.795054	0.424694	0.314209	3
SSR1	0.543828	0.615293	1	0.635769	0.702151	0.624498	0.731807	0.953655	1	0.881369	0.62117	0.581789	3
CHERP	0.544037	1	0.979172	0.697998	0.808744	0.776412	0.432132	0.549868	1	0.819511	0.532342	0.412729	3
ATP6V0D1	0.544684	0.622061	0.622598	0.617145	0.738084	1	0.641797	0.830162	1	0.789661	0.624658	0.597992	3
GORASP2	0.544878	0.892531	1	0.709308	0.815246	0.713501	0.729727	0.828519	0.764747	0.879959	1	0.844352	3
XRCC6	0.545666	0.650529	1	0.708935	0.661573	0.747402	0.613622	0.807281	1	0.720001	0.554027	0.555479	3
SRSF10	0.547021	0.655456	1	0.675604	0.561343	0.67836	0.456585	0.634045	1	0.694843	0.375198	0.349485	3
RMDN2	0.547122	0.964485	1	0.373027	0.630107	0.746402	0.0865482	0.445059	1	0.865653	0.593627	0.443306	3
HNRNPC	0.549705	0.61826	1	0.794226	0.766595	0.909562	0.685568	0.747282	1	0.707094	0.470308	0.350806	3
RPP38	0.549936	0.733581	0.837704	1	0.881998	0.736051	0.573051	0.628833	1	0.644567	0.551356	0.420741	3
C7orf50	0.550282	0.412252	0.704846	0.970033	1	0.735897	0.725381	0.931466	1	0.435655	0.324511	0.322502	3
HNRNPD	0.552182	0.450795	1	0.456621	0.37831	0.481638	0.556429	0.773562	1	0.664072	0.435208	0.344957	3
DDX39B	0.552519	0.780319	1	0.76811	0.541297	0.78214	0.7462	0.996084	1	0.891808	0.736633	0.730777	3
NUFIP2	0.552701	0.946165	1	0.587524	0.560725	0.643642	0.604563	0.757611	0.971697	1	0.565977	0.414572	3
DLG1	0.553762	0.7264	1	0.82261	0.68574	0.694548	0.870765	1	0.992631	0.711971	0.243108	0.164896	3
THOC2	0.553803	0.784017	1	0.789351	0.550167	0.69773	0.317906	0.42702	0.814274	1	0.578298	0.401108	3
SRRM1	0.554423	0.745346	1	0.639876	0.669128	0.669737	0.668693	0.735678	1	0.792344	0.444003	0.329881	3
AFF4	0.554461	1	0.624964	0.454515	0.404448	0.475668	0.148992	0.560721	1	0.76887	0.375838	0.188027	3
ACOX3	0.555155	1	0.602278	0.662649	0.522388	0.60375	0.482826	0.605981	1	0.90014	0.803371	0.807705	3
NCBP1	0.556892	0.446473	1	0.525247	0.527112	0.517087	0.584182	0.66168	1	0.786225	0.56769	0.475073	3
TMEM87B	0.557569	0.759003	1	0.966832	0.810145	0.675403	0.652309	0.82933	1	0.73084	0.414202	0.291708	3
EWSR1	0.558568	1	0.715314	0.454447	0.413536	0.551861	0.531068	0.830224	1	0.387226	0.323662	0.292847	3
OGFR	0.559173	1	0.623839	0.602726	0.437251	0.429501	0.932942	0.821127	1	0.615596	0.497909	0.605212	3
SF3B6	0.559604	0.689193	0.710567	0.767801	0.888422	1	0.624681	0.799788	1	0.752299	0.427979	0.415193	3
ARMC8	0.559877	0.942504	1	0.840653	0.833466	0.805379	0.751246	0.829526	1	0.94139	0.866335	0.688343	3
FMR1	0.561132	1	0.707838	0.534655	0.616801	0.707356	0.96399	0.880089	1	0.976647	0.902951	0.938488	3
RAC1	0.561265	0.6175	0.764898	0.909277	1	0.917364	0.941388	1	0.894275	0.645033	0.681775	0.78706	3
PCID2	0.561391	0.592226	0.717308	1	0.688353	0.733331	0.948785	0.858618	1	0.862355	0.578556	0.50051	3
P4HA2	0.561766	0.55543	1	0.892534	0.746494	0.870967	0.611743	0.765043	1	0.632023	0.314154	0.297617	3
RBM33	0.562242	1	0.738976	0.842762	0.768026	0.961462	0.85252	0.299732	1	0.937917	0.837552	0.341049	3
ALG9	0.563365	0.698131	0.912964	1	0.833914	0.835996	0.377158	0.581411	1	0.89513	0.424305	0.124026	3
SCO1	0.567224	0.80081	0.873424	1	0.698509	0.712254	0.842819	0.464421	0.63752	0.993832	1	0.335021	3
CAV1	0.567467	0.593508	1	0.804158	0.760257	0.700577	0.920009	0.995866	1	0.787431	0.699132	0.543889	3
SSR4	0.567494	0.493644	0.458601	0.648082	0.887422	1	0.527931	0.724897	1	0.415465	0.44778	0.330309	3
PML	0.567825	1	0.709749	0.730033	0.78667	0.801883	0.473054	0.569074	1	0.756358	0.59749	0.454029	3
FUS	0.568131	0.920765	1	0.689609	0.505309	0.827663	0.611107	0.791858	1	0.644076	0.517254	0.405905	3
MRPS25	0.568474	0.675721	1	0.756422	0.774497	0.697877	0.518624	0.527591	0.983135	1	0.615837	0.502847	3
CLPB	0.569296	0.675562	1	0.979488	0.564034	0.702948	0.586466	0.621447	0.985761	1	0.593188	0.525809	3
SFPQ	0.570443	0.991755	1	0.31599	0.433617	0.851999	0.61042	0.766929	1	0.624703	0.411559	0.287916	3
RP2	0.570666	1	0.662861	0.628173	0.526954	0.594104	0.870885	0.893541	1	0.602556	0.74239	0.580801	3
DRAP1	0.572194	0.530977	1	0.834	0.775081	0.821437	0.970903	1	0.944112	0.543024	0.618892	0.584047	3
ALG1	0.573577	0.648625	1	0.796089	0.83528	0.876295	0.596455	0.633686	0.906966	1	0.468495	0.428951	3
UPF1	0.574986	0.860493	1	0.652374	0.678727	0.778836	0.63705	0.667777	0.642566	1	0.918903	0.807316	3
SP100	0.575087	1	0.77652	0.707392	0.685518	0.592879	0.443005	0.493121	0.917215	1	0.532086	0.323601	3
WDR70	0.577844	0.71247	1	0.824984	0.713788	0.807391	0.439205	0.682757	1	0.258365	0.47863	0.747842	3
M6PR	0.577972	0.723808	1	0.650135	0.778765	0.964232	0.498518	0.784493	1	0.610497	0.47251	0.430064	3
GNA11	0.578558	0.714922	0.837075	0.829843	0.912914	1	0.876602	1	0.884867	0.368182	0.353651	0.355195	3
STX5	0.578704	0.627305	0.582804	0.904541	1	0.700068	0.75696	0.85219	1	0.69459	0.721114	0.550048	3
FECH	0.579164	0.811336	1	0.44552	0.486079	0.485414	0.379899	0.350564	0.960945	1	0.53691	0.451621	3
PPP4C	0.579299	0.688388	0.814773	0.895531	0.9997	1	0.79023	0.89119	1	0.716333	0.694325	0.769393	3
INTS9	0.579726	0.932704	1	0.933592	0.788272	0.860858	0.362577	0.376436	1	0.690804	0.590353	0.495627	3
PSMA7	0.579732	0.633353	1	0.767147	0.574591	0.632542	0.855976	0.846092	0.829378	0.806919	0.948679	1	3
WDR36	0.58013	0.584685	1	0.728512	0.642135	0.687457	0.319229	0.469165	1	0.8384	0.551632	0.385545	3
PHF6	0.580434	0.592704	1	0.829935	0.841642	0.622076	0.59694	0.678115	1	0.544026	0.412723	0.327696	3
MTDH	0.580733	0.751712	1	0.799419	0.947139	0.804502	0.662853	0.845862	1	0.738032	0.465995	0.406481	3
SAFB	0.581964	0.767941	1	0.731149	0.652772	0.88309	0.412771	0.681589	0.989592	1	0.630566	0.419196	3
FUBP3	0.584234	1	0.673418	0.301691	0.304623	0.374745	0.853055	0.920742	1	0.929114	0.626946	0.518978	3
SF3B3	0.58454	0.481247	1	0.85612	0.645052	0.671535	0.536711	0.733437	1	0.832427	0.481715	0.382596	3
ATL3	0.584548	0.753549	1	0.590879	0.651326	0.812442	0.48554	0.600987	1	0.957614	0.640479	0.574988	3
OPA1	0.585095	0.842757	1	0.551971	0.53355	0.624674	0.487355	0.5009	1	0.854696	0.526159	0.423115	3
HNRNPDL	0.586287	0.434098	1	0.740796	0.575867	0.598143	0.620778	0.798578	1	0.662083	0.420072	0.365157	3
EXOG	0.586337	0.814921	1	0.780386	0.586104	0.646846	0.444565	0.629919	1	0.968702	0.579355	0.546814	3
RTCB	0.586582	0.882775	1	0.834004	0.646337	0.683668	0.891532	1	0.964312	0.818215	0.814698	0.884845	3
AKAP8	0.58659	0.816289	0.966225	1	0.82009	0.828043	0.476807	0.672759	1	0.564733	0.687883	0.566329	3
INTS10	0.586917	0.510913	1	0.483705	0.459034	0.516097	0.506608	0.168934	1	0.585759	0.5712	0.416644	3
HSD17B12	0.587153	0.659857	1	0.705589	0.535364	0.56103	0.465875	0.618523	1	0.930222	0.598694	0.576515	3
SNRPB2	0.588048	0.938438	1	0.681617	0.623214	0.692594	0.537949	0.605225	1	0.679858	0.478144	0.437563	3
TAF15	0.588665	0.606597	1	0.762167	0.590516	0.870852	0.489404	0.741536	1	0.419645	0.419382	0.341984	3
DDX23	0.589179	0.827406	1	0.803698	0.785561	0.928829	0.582682	0.634064	1	0.732849	0.491261	0.400678	3
CDC5L	0.591084	1	0.927838	0.743828	0.717773	0.772875	0.419046	0.55499	1	0.858708	0.593779	0.41945	3
POLDIP2	0.592836	0.700238	0.993833	1	0.804728	0.733412	0.353776	0.491175	0.965415	1	0.292744	0.279308	3
BCS1L	0.593374	0.653705	0.867118	1	0.777565	0.744975	0.759118	0.761674	1	0.818096	0.523794	0.776705	3
RAVER1	0.593738	0.726015	0.929331	1	0.904731	0.949203	0.61784	0.625651	1	0.855835	0.469568	0.36356	3
TMEM2	0.594042	1	0.592163	0.707893	0.631549	0.684406	0.700453	0.860101	1	0.923287	0.624284	0.523082	3
DHX36	0.594271	0.954367	0.771449	1	0.741003	0.78166	0.828356	0.916319	0.946139	0.964592	1	0.880278	3
TRIP11	0.594688	0.990255	0.943494	1	0.842608	0.937112	0.677106	0.871465	1	0.936846	0.901366	0.613511	3
PPFIBP1	0.595185	0.540667	1	0.697727	0.485433	0.541293	0.811423	1	0.960622	0.570827	0.421629	0.215286	3
STRN	0.595191	0.988787	0.96879	0.871171	1	0.926829	0.649069	0.739507	0.872995	1	0.793267	0.719648	3
MTCH2	0.597494	0.646295	1	0.714153	0.784408	0.806817	0.655001	0.653757	1	0.886373	0.688394	0.66458	3
PRDX3	0.599229	0.698122	1	0.867639	0.740359	0.929535	0.549827	0.681783	1	0.866975	0.66303	0.568444	3
EXOSC1	0.603084	0.564437	0.480493	0.657939	1	0.855369	0.774192	0.754996	1	0.633097	0.566013	0.51464	3
RAP1B	0.603089	0.677554	1	0.782826	0.660145	0.568168	0.531676	0.607025	1	0.671855	0.632782	0.515857	3
AQR	0.604165	0.884242	1	0.981891	0.726835	0.755947	0.319545	0.453177	1	0.820613	0.426529	0.422271	3
DHX38	0.604735	0.888759	1	0.677776	0.774654	0.750775	0.553489	0.625597	1	0.629224	0.533005	0.452472	3
HDGFRP3	0.604947	0.666768	1	0.641497	0.623896	0.560201	0.753821	0.772347	1	0.388469	0.431183	0.110038	3
RAB3B	0.607165	0.853915	1	0.834441	0.564943	0.577716	0.510458	0.790813	1	0.917377	0.322493	0.278766	3
VDAC1	0.608619	0.780089	1	0.490251	0.431232	0.534918	0.602819	0.684545	1	0.79857	0.616762	0.550605	3
UBE3C	0.610315	1	0.999611	0.713145	0.718407	0.6568	1	0.949927	0.864892	0.564718	0.73523	0.910216	3
RNPS1	0.610601	0.858768	1	0.580317	0.754718	0.772248	0.38934	0.652224	1	0.594774	0.404162	0.376214	3
RAB5C	0.6108	0.73602	0.750752	0.910621	0.852457	1	0.485285	0.696438	1	0.745524	0.521929	0.515552	3
VWA9	0.611022	0.994537	1	0.656797	0.641446	0.733311	0.505024	0.662357	1	0.645613	0.730618	0.192865	3
FTSJ3	0.611494	0.582851	0.965204	1	0.770298	0.930042	0.655374	0.663852	1	0.695998	0.42467	0.307482	3
TOLLIP	0.614303	0.970161	0.734322	0.911676	0.973543	1	0.788075	1	0.760821	0.723463	0.813489	0.809312	3
WDR82	0.614732	0.807893	1	0.851268	0.740257	0.86245	0.353299	0.540946	1	0.595506	0.486605	0.391511	3
GPATCH8	0.614774	0.929515	0.85888	1	0.885273	0.999697	0.384514	0.411337	1	0.717972	0.320937	0.498232	3
CUL2	0.615196	0.945279	1	0.94838	0.830916	0.8861	0.667187	0.741029	0.840212	0.643906	0.83729	1	3
HNRNPM	0.615409	0.839274	1	0.328597	0.319355	0.548272	0.535829	0.665854	1	0.719765	0.376813	0.304954	3
CDK12	0.61542	0.600477	0.969343	1	0.899426	0.796587	0.802535	0.737186	1	0.803485	0.214729	0	3
RAP2C	0.615475	0.901424	1	0.654221	0.783758	0.661281	0.778316	0.747693	1	0.664818	0.440156	0.221536	3
SPRYD7	0.615482	0.902979	1	0.633385	0.683382	0.770151	0.412635	0.681773	1	0.887833	0.567799	0.465949	3
ERLIN1	0.616465	0.648429	1	0.978108	0.867578	0.97346	0.604899	0.700102	0.804239	1	0.442211	0.4214	3
PIGK	0.616593	0.658022	0.775789	0.890126	1	0.820878	0.467154	0.773283	1	0.879862	0.480654	0.556989	3
HDLBP	0.61695	0.636754	0.830963	0.887564	1	0.827538	0.90019	1	0.698911	0.821498	0.786314	0.63306	3
WTAP	0.617084	1	0.856094	0.996322	0.846959	0.808693	0.382901	0.483622	1	0.882057	0.471907	0.417311	3
HNRNPLL	0.618041	0.325761	0.429691	1	0.71735	0.624822	0.778618	0.945361	1	0.761786	0.591622	0.533799	3
CCAR2	0.61818	0.726084	1	0.856118	0.708499	0.842387	0.61456	0.699463	1	0.759431	0.470098	0.366315	3
STT3A	0.618411	0.623225	0.972148	0.900397	1	0.944638	0.582596	0.808549	1	0.820303	0.433533	0.400873	3
SQRDL	0.618971	1	0.897468	0.931677	0.834542	0.865277	0.529404	0.608062	1	0.979681	0.686649	0.714353	3
DERL1	0.620752	0.834879	1	0.642265	0.647375	0.705644	0.307379	0.499397	0.946133	1	0.795675	0.634337	3
DDX46	0.620972	0.683273	1	0.506533	0.498327	0.494647	0.602687	0.787311	1	0.779054	0.452934	0.37276	3
SF1	0.621008	0.755509	1	0.644501	0.598068	0.707166	0.703174	0.840014	1	0.685657	0.463354	0.351157	3
SNRPE	0.62125	0.737564	1	0.702734	0.731249	0.850594	0.396575	0.645517	1	0.636845	0.356415	0.304177	3
ZC3H18	0.621468	0.713909	0.981907	0.927273	0.86371	1	0.572147	0.747682	1	0.83677	0.571724	0.407655	3
PPIL4	0.622401	1	0.57102	0.706604	0.678859	0.748434	0.608979	0.704946	1	0.635932	0.643959	0.62085	3
PRCP	0.62291	0.691639	0.736288	0.969082	1	0.807074	0.527505	0.574919	1	0.94008	0.418516	0.304024	3
TMEM192	0.623637	1	0.712348	0.800008	0.874627	0.625575	0.374366	0.450016	1	0.712599	0.419241	0.392521	3
TMED9	0.626877	0.670442	0.908388	0.904288	1	0.768009	0.420922	0.786528	1	0.784018	0.561817	0.582873	3
ATP1B1	0.628891	0.694611	1	0.902288	0.887667	0.829967	0.502799	0.62846	1	0.5551	0.465967	0.432742	3
NDUFS1	0.629925	0.780598	0.988558	1	0.696834	0.614521	0.512588	0.599787	1	0.977447	0.652561	0.584122	3
ARFIP2	0.630764	0.811158	0.94117	1	0.689557	0.601807	0.756521	0.795069	0.714636	1	0.824327	0.781391	3
RHOA	0.634432	0.780554	0.982714	1	0.774289	0.827106	0.824997	0.994463	1	0.177401	0.67377	0.506891	3
TMED10	0.634523	0.628375	0.598973	0.667499	1	0.865727	0.650729	0.840314	1	0.748319	0.690743	0.749449	3
U2AF1	0.634906	0.980849	1	0.697898	0.518344	0.528036	0.466276	0.722612	1	0.61146	0.518414	0.424145	3
PHAX	0.636012	1	0.632219	0.572087	0.44574	0.505755	0.632357	0.659855	1	0.318651	0.540049	0.422917	3
TCEB3	0.636328	0.828002	1	0.960934	0.900736	0.897444	0.746132	0.612326	1	0.46554	0.39807	0.279493	3
PRPF38A	0.636453	0.727758	0.961024	1	0.80089	0.844784	0.456141	0.547134	0.977265	1	0.50358	0.376866	3
ITGB3	0.636509	0.690382	1	0.790506	0.435912	0.413742	0.37352	0.637925	1	0.840293	0.599425	0.385348	3
DNAJB14	0.637602	1	0.631501	0.629406	0.596027	0.657033	0.103113	0.423358	1	0.806648	0.516293	0.316837	3
KDM1A	0.638521	0.616786	1	0.526041	0.483819	0.612927	0.433169	0.569216	1	0.973087	0.513698	0.416305	3
FUBP1	0.638996	0.553595	1	0.439721	0.489669	0.493756	0.725449	0.886635	1	0.703507	0.467348	0.357347	3
FAM192A	0.639576	0.669516	0.771836	1	0.997733	0.860751	0.718452	1	0.993031	0.178362	0.783777	0.564213	3
BTAF1	0.639579	0.849264	0.939449	1	0.803613	0.979791	0.532051	0.744905	1	0.349322	0.554406	0.663378	3
SLC25A46	0.640502	0.870292	0.783282	1	0.820751	0.625939	0.506027	0.82512	1	0.282682	0.467385	0.193648	3
CPSF6	0.640529	1	0.999415	0.33736	0.469088	0.721127	0.503505	0.791666	1	0.725579	0.434896	0.373964	3
STAG2	0.640622	0.699699	0.720237	1	0.730266	0.656307	0.456689	0.56157	1	0.888953	0.560963	0.428795	3
SNRPC	0.641356	0.805042	1	0.934616	0.898508	0.982613	0.479462	0.6674	1	0.675905	0.453085	0.357411	3
COL15A1	0.641369	0.826328	1	0.53255	0.289071	0.300089	0.565683	0.682189	0.863256	1	0.510002	0.485048	3
ATP6V1C1	0.64155	1	0.584684	0.304317	0.353855	0.372881	1	0.779117	0.742012	0.794306	0.772943	0.86973	3
CD9	0.642454	0.560107	0.719658	0.728275	0.700966	1	1	0.893256	0.99864	0.457702	0.562266	0.536913	3
RANBP2	0.645915	0.946663	1	0.873397	0.752024	0.914607	0.50964	0.619901	0.915872	1	0.699556	0.574833	3
B4GALT1	0.646413	0.75694	1	0.588683	0.507308	0.465497	0.306083	0.473549	1	0.720919	0.389402	0.320255	3
SMARCD1	0.646777	0.903739	0.947658	0.985155	0.917999	1	0.5626	0.505478	1	0.595622	0.277746	0.282786	3
ATP2B1	0.647768	0.465095	1	0.657703	0.632941	0.582741	0.890784	1	0.929322	0.833273	0.545382	0.439542	3
PLA2G15	0.648557	0.986436	0.953601	1	0.666416	0.703528	0.38371	0.491155	0.87892	1	0.60501	0.449183	3
RAB2B	0.64885	1	0.472901	0.466811	0.595427	0.542191	0.53313	0.891869	1	0.685041	0	0	3
HIST1H2AJ	0.650129	0	0.175258	0.342139	1	0.395619	1	0.944512	0.820864	0.567018	0.490839	0.553436	3
VAPB	0.65014	0.741924	1	0.513676	0.521568	0.398608	0.455909	0.529898	1	0.766087	0.405409	0.306545	3
SYPL1	0.651063	0.700286	0.840414	0.768519	1	0.988969	0.628614	0.738627	0.927702	1	0.55665	0.50474	3
RAB18	0.651488	0.784587	1	0.650766	0.670188	0.706517	0.281773	0.408338	1	0.789104	0.397304	0.354799	3
YIF1A	0.651532	0.636634	0.785477	0.837515	1	0.842104	0.358908	1	0.70951	0.61444	0.16393	0.257618	3
DNAJB6	0.651555	1	0.998306	0.686621	0.815274	0.954337	0.568353	0.482786	0.702369	0.653609	0.573473	1	3
MCCC2	0.651562	0.739866	1	0.650786	0.412309	0.338485	0.471133	0.548426	0.999585	1	0.65189	0.610761	3
CHTOP	0.651758	1	0.771709	0.706931	0.778603	0.993554	0.358604	0.541825	1	0.442342	0.373037	0.534371	3
YTHDF3	0.651969	1	0.72988	0.635969	0.711064	0.672365	0.92727	1	0.861883	0.642477	0.903818	0.809987	3
SMCHD1	0.65222	0.69691	1	0.88024	0.88639	0.799875	0.544706	0.633502	1	0.796214	0.514357	0.467863	3
FADS2	0.653036	0.523049	1	0.872861	0.469303	0.64017	0.493973	0.664903	0.854018	1	0.307147	0.231054	3
UFL1	0.653217	0.990571	0.845519	0.796811	1	0.669125	0.461586	0.656741	0.961794	1	0.725572	0.586119	3
RANBP3	0.65459	0.656009	0.866843	1	0.820476	0.97941	1	0.973536	0.89896	0.463663	0.700692	0.492805	3
EMC7	0.655486	0.802381	0.616221	0.876752	1	0.95565	0.505603	0.617178	1	0.767339	0.537296	0.53564	3
ZRANB2	0.655889	0.725009	1	0.883188	0.851822	0.803375	0.640314	0.806314	1	0.35627	0.708635	0.716953	3
TBL3	0.65602	0.661014	1	0.77432	0.648501	0.747679	0.402717	0.495587	1	0.845657	0.485117	0.403592	3
UTRN	0.657259	0.782028	0.881847	1	0.774257	0.703087	0.881853	1	0.85828	0.834104	0.595398	0.486939	3
SPNS1	0.657289	0.661116	0.577954	0.54605	0.843262	1	0.736387	0.772345	1	0.671331	0.475669	0.526252	3
SMU1	0.657956	0.913901	0.943644	0.879504	0.813572	1	0.487191	0.639657	1	0.858787	0.586097	0.487456	3
SACM1L	0.658152	0.857264	1	0.659773	0.701865	0.772569	0.425317	0.608639	1	0.852005	0.630811	0.563782	3
LUZP1	0.658545	0.778277	0.738193	1	0.746183	0.750087	0.922078	1	0.782731	0.819016	0.773782	0.63081	3
SIL1	0.661012	0.603448	0.7197	0.840561	1	0.840042	0.580298	0.706663	1	0.873338	0.362617	0.279012	3
STX8	0.662418	0.765489	1	0.88168	0.738471	0.876319	0.737882	0.922371	1	0.768887	0.493616	0.386808	3
PTRF	0.663003	0.829072	0.825948	0.99702	0.838479	1	0.814938	0.899028	1	0.697378	0.510873	0.423699	3
THOC6	0.663328	0.957674	0.888381	0.78034	0.786852	1	0.588367	0.64609	0.924448	1	0.686605	0.536534	3
RBMX2	0.663487	1	0.90035	0.968288	0.786132	0.710983	0.544519	0.469567	0.387566	1	0.449475	0	3
SF3A1	0.663505	0.743167	1	0.740551	0.670535	0.868576	0.566763	0.687631	1	0.826662	0.499055	0.384742	3
GABPA	0.66358	1	0.73272	0.66485	0.908055	0.905974	0.383153	0.596372	1	0.458125	0.402317	0.387662	3
RPRD2	0.664258	0.552957	1	0.819595	0.704245	0.733113	0.412615	0.417017	1	0.72886	0.425003	0.319775	3
GPR107	0.664689	1	0.866378	0.745624	0.843918	0.8669	0.44063	0.647604	0.761596	1	0.593128	0.391375	3
ATRN	0.665101	0.807494	0.651063	0.90568	1	0.944412	0.574219	0.75711	1	0.72758	0.697673	0.674794	3
TCEA1	0.666643	1	0.900194	0.523453	0.679028	0.653811	0.928288	1	0.921943	0.339532	0.314869	0.367561	3
CHCHD2	0.667281	0.690915	1	0.59561	0.635674	0.692195	0.595893	1	0.739655	0.417697	0.414077	0.409142	3
SLC12A4	0.667365	0.721069	0.524452	1	0.698216	0.691953	0.958281	0.940872	1	0.955361	0.636544	0.446944	3
ZNF207	0.667406	0.822701	1	0.842904	0.750162	0.770856	0.564759	0.641159	1	0.714989	0.477163	0.360345	3
SUGP1	0.667447	1	0.978589	0.813505	0.793527	0.845226	0.233719	0.428233	0.83036	1	0.350723	0.250255	3
PIAS1	0.669701	1	0.789442	0.849987	0.857335	0.901969	0.91722	0.633027	0.987145	1	0	0	3
CTDP1	0.669933	1	0.891667	0.801127	0.699393	0.783353	0.705882	0.84537	1	0.51643	0	0.186877	3
SCFD1	0.670384	1	0.809656	0.987514	0.999374	0.791677	0.633564	0.787354	1	0.954194	0.775378	0.540399	3
ATP5B	0.670593	0.738059	1	0.995315	0.715137	0.764793	0.504943	0.5748	1	0.7588	0.604341	0.579866	3
COPS2	0.671231	0.896352	1	0.977749	0.817177	0.774159	0.992361	0.908758	1	0.710768	0.708683	0.918135	3
NIPBL	0.671699	1	0.690673	0.711816	0.53868	0.607118	0.612739	0.613865	1	0.994898	0.647836	0.573393	3
ATP5C1	0.671991	0.837258	1	0.941505	0.795058	0.824476	0.612894	0.645135	1	0.728582	0.696525	0.628305	3
TRRAP	0.672074	0.967405	1	0.935804	0.572675	0.766516	0.307034	0.370255	0.975671	1	0.511188	0.414114	3
PPIG	0.67213	1	0.828947	0.89067	0.787546	0.77319	0.544327	0.701184	1	0.890707	0.620072	0.530833	3
TOR1AIP1	0.673509	1	0.74004	0.542831	0.488092	0.559247	0.513548	0.683662	1	0.970978	0.613374	0.450295	3
HEXB	0.674559	0.687048	0.959175	0.887452	0.780837	1	0.577546	0.752524	1	0.99915	0.649483	0.514113	3
CEP170	0.675497	0.709591	1	0.626182	0.533227	0.609652	1	0.950681	0.641165	0.801389	0.713987	0.624142	3
GHITM	0.675645	0.90989	1	0.860963	0.891638	0.871875	0.692141	0.81873	1	0.691516	0.552614	0.316103	3
PQBP1	0.675777	0.566271	0.952369	1	0.936297	0.873559	0.431228	0.664581	1	0.632371	0.512838	0.403349	3
SEC61A1	0.67779	0.803421	1	0.656677	0.557733	0.507132	0.888881	0.986233	1	0.561729	0.828999	0.665876	3
PRPF31	0.677835	0.784958	0.881317	0.956126	0.87426	1	0.508056	0.644438	1	0.575773	0.432015	0.410847	3
TXNDC5	0.677938	0.816514	1	0.357136	0.355017	0.335549	0.862305	0.946182	1	0.99391	0.646885	0.517045	3
CDK9	0.678759	0.76143	0.839329	1	0.918135	0.834881	0.398689	0.511751	1	0.917461	0.411483	0.460678	3
PRPF40A	0.679041	1	0.983032	0.744022	0.721579	0.777686	0.591937	0.690881	1	0.724113	0.616514	0.462674	3
SPTAN1	0.679257	0.650612	0.771159	1	0.73664	0.792313	0.980202	1	0.913068	0.999477	0.650736	0.429247	3
ATP1A1	0.68125	0.668089	0.974985	1	0.898872	0.906543	0.775906	0.981236	1	0.879899	0.550207	0.535399	3
LIMA1	0.682223	0.992966	1	0.683017	0.481512	0.487161	0.793735	1	0.969162	0.817049	0.502571	0.288699	3
DHX29	0.683082	1	0.960588	0.671702	0.566572	0.744055	1	0.988365	0.593019	0.789674	0.590623	0.555868	3
HLA-C	0.683892	0.702832	0.811885	0.878874	1	0.904236	0.955468	0.901217	1	0.655337	0.396797	0.400235	3
MCAM	0.684112	0.651268	0.922527	1	0.530434	0.454842	0.505284	0.549949	0.93663	1	0.6566	0.464442	3
ZC3H11A	0.684736	1	0.619684	0.410254	0.375916	0.48326	0.270283	0.517611	1	0.567001	0.345769	0.276178	3
HNRNPA0	0.684995	0.597238	0.704727	0.666275	0.762405	1	0.652905	0.847303	1	0.677391	0.455122	0.378833	3
CPNE3	0.68538	0.786106	1	0.403531	0.379577	0.420854	0.812147	1	0.781683	0.706864	0.69053	0.661305	3
SFXN3	0.68628	0.695443	0.625452	0.663816	0.836964	1	0.58246	0.655341	1	0.914146	0.598044	0.591318	3
MRPL9	0.686433	0.798952	0.995939	1	0.729729	0.818721	0.571843	0.692652	0.955637	1	0.663619	0.567542	3
RHOT2	0.686485	0.782026	1	0.95788	0.736941	0.774575	0.450979	0.530361	1	0.912236	0.558588	0.532986	3
SMARCA5	0.687352	1	0.967512	0.820902	0.661632	0.779652	0.427929	0.539468	1	0.857807	0.503199	0.38595	3
SLC39A7	0.687469	0.831496	0.967095	0.78889	1	0.781845	0.528188	0.823282	1	0.499919	0.994745	0.96651	3
CLCC1	0.687488	0.724353	1	0.573682	0.68156	0.629311	0.578309	0.758034	1	0.783003	0.375906	0.528685	3
MRPL48	0.687624	0.876908	1	0.636033	0.657847	0.866722	0.469279	0.610189	0.950607	1	0.56405	0.592714	3
MICU2	0.687932	1	0.905632	0.931044	0.881969	0.934629	0.420267	0.498045	1	0.743053	0.527139	0.560434	3
PRPF38B	0.688531	0.698694	1	0.763517	0.650187	0.725047	0.260898	0.548043	1	0.743895	0.407748	0.398693	3
ARL8B	0.688707	1	0.817233	0.69644	0.902465	0.780404	0.527431	0.647205	1	0.762602	0.430233	0.430472	3
API5	0.689874	1	0.913346	0.617335	0.534255	0.555819	0.7048	0.736778	1	0.714569	0.582987	0.488743	3
DPF2	0.690134	0.546089	0.639805	1	0.992763	0.884553	0.601813	0.815816	1	0.788721	0.467966	0.431146	3
HDAC1	0.690607	0.768352	1	0.796331	0.749432	0.961898	0.403027	0.477177	0.981737	1	0.688064	0.530048	3
NAPA	0.690702	0.789253	0.731362	0.673434	0.731964	1	0.759452	0.745529	0.783683	0.876932	0.898088	1	3
RBM3	0.691621	1	0.876046	0.706843	0.391396	0.468014	0.712755	1	0.907956	0.57755	0.416817	0.28777	3
CDC42	0.692692	1	0.943384	0.619473	0.647307	0.834035	1	0.862858	0.790668	0.712648	0.828299	0.929928	3
LARP7	0.692869	1	0.7902	0.857613	0.810579	0.930006	0.577032	0.708692	1	0.764875	0.502652	0.561801	3
HCFC1	0.693196	0.747434	1	0.623375	0.677135	0.899887	0.615156	0.665744	1	0.846409	0.567965	0.438285	3
SRRM2	0.693748	0.886268	1	0.652428	0.622576	0.741055	0.495431	0.593218	0.961273	1	0.608409	0.450898	3
SART1	0.693759	0.762808	0.92636	0.866976	0.874378	1	0.481265	0.604008	1	0.833617	0.525044	0.405629	3
YME1L1	0.694108	0.948911	1	0.756794	0.639443	0.613748	0.332908	0.368397	1	0.850161	0.290975	0.268001	3
ATP2B4	0.694733	0.470331	1	0.380645	0.337684	0.384283	0.877076	1	0.948899	0.736421	0.474328	0.381895	3
ACADSB	0.697051	1	0.453893	0.679563	0.875795	0.657545	0.70211	0.705479	1	0.910334	0.81414	0.774294	3
VAMP7	0.697696	1	0.847256	0.581207	0.77309	0.733306	0.562224	0.766865	1	0.890255	0.452437	0.335819	3
DHRS1	0.697916	0.646223	0.368813	0.626237	1	0.950986	0.507237	0.515517	1	0.502111	0.40099	0.361647	3
DDRGK1	0.698087	0.632629	1	0.774774	0.678041	0.678675	0.567385	0.71961	1	0.832389	0.647539	0.591531	3
COX20	0.698458	0.538755	0.472609	0.59609	0.841729	1	0.545423	0.712841	1	0.413789	0.401224	0.646425	3
PRRC2C	0.698758	1	0.846111	0.852608	0.832866	0.831761	0.706502	0.706801	0.563661	1	0.966267	0.752011	3
ADAR	0.701185	1	0.660327	0.435277	0.345197	0.350808	0.511661	0.713741	1	0.741849	0.363199	0.264576	3
ZNF281	0.701389	0.939933	0.864423	1	0.811908	0.816144	0.23915	0.597422	1	0.808304	0.937217	0.223047	3
CLPTM1L	0.702781	0.772267	0.755211	0.730599	0.977701	1	0.709111	0.860018	1	0.896343	0.546606	0.57869	3
DNAJC5	0.703269	0.778601	1	0.969543	0.758155	0.747743	0.587872	0.869727	1	0.820781	0.643498	0.544632	3
FUCA2	0.705222	0.755717	0.920509	1	0.807122	0.679853	0.322035	0.485645	0.651158	1	0.557399	0.405491	3
IWS1	0.706018	0.716176	1	0.980066	0.792181	0.900889	0.445625	0.559016	1	0.84929	0.488651	0.324354	3
SNRNP70	0.707648	0.841561	1	0.69102	0.507096	0.791743	0.632085	0.708447	1	0.634636	0.556389	0.420029	3
ATP6V1B2	0.708005	0.803798	0.918462	0.487372	0.681437	1	0.850092	0.812057	0.800239	0.794857	0.842244	1	3
SMARCA4	0.708529	0.724264	1	0.978765	0.813301	0.941184	0.507381	0.701442	1	0.930801	0.415418	0.326836	3
NUP133	0.708865	0.914012	0.936227	1	0.858249	0.999336	0.515381	0.64383	1	0.99234	0.753668	0.688726	3
ASNA1	0.710379	0.723688	0.748181	0.768553	1	0.934771	0.923068	0.921582	0.877158	0.941935	1	0.903184	3
ZC3H14	0.711182	0.863287	0.791133	1	0.806388	0.818255	0.493011	0.647292	1	0.904632	0.573331	0.424172	3
TMTC3	0.711567	1	0.9541	0.823463	0.706696	0.69602	0.552552	0.66679	1	0.893562	0.42043	0.33231	3
LACTB	0.713684	1	0.742133	0.68009	0.716406	0.850655	0.54756	0.706487	1	0.971886	0.63551	0.78423	3
SUPT6H	0.714905	1	0.7644	0.580464	0.502097	0.569614	0.353735	0.458663	1	0.787973	0.649506	0.563111	3
SLC25A12	0.715254	0.678595	1	0.733755	0.754349	0.889299	0.548959	0.517202	1	0.908634	0.652597	0.665678	3
SPECC1	0.715336	1	0.73775	0.608083	0.629548	0.566458	0.505127	0.893951	1	0.38228	0.259044	0.107699	3
FKBP2	0.715606	0.496142	0.515269	0.358094	0.788077	1	0.864591	0.849934	0.827087	1	0.807764	0.882674	3
RBPJ	0.71586	0.71919	1	0.855537	0.942229	0.816687	0.537735	0.670091	0.975787	1	0.511883	0.41202	3
TM9SF3	0.71602	0.949443	1	0.689984	0.750445	0.708798	0.446906	0.566175	1	0.792804	0.637375	0.64884	3
GNG12	0.716624	0.895604	1	0.669528	0.636026	0.683965	0.683608	0.908868	1	0.67801	0.641568	0.516392	3
INF2	0.71698	0.568641	1	0.833565	0.955393	0.88188	0.948861	1	0.755576	0.960658	0.863919	0.633829	3
MTX2	0.717187	1	0.689659	0.796263	0.836159	0.771893	0.569646	0.677293	1	0.84451	0.697304	0.655135	3
STIM1	0.717437	0.785865	0.950497	0.915374	1	0.861344	0.526514	0.621004	0.983133	1	0.582532	0.541599	3
GBAS	0.717687	1	0.590773	0.416643	0.488636	0.402267	0.539431	0.583174	1	0.448238	0.293531	0.390075	3
PSIP1	0.717961	0.60585	1	0.781148	0.573595	0.698379	0.585637	0.621516	1	0.785759	0.497535	0.402116	3
DPM1	0.718006	0.99121	0.952724	1	0.96767	0.952696	0.583219	0.783425	1	0.8903	0.591037	0.543594	3
UBLCP1	0.71875	1	0.715653	0.632896	0.499058	0.648001	0.952968	1	0.715508	0.428107	0.673869	0.724742	3
ATP5F1	0.718838	0.868484	1	0.714793	0.746715	0.788501	0.489602	0.503296	1	0.778731	0.537962	0.521107	3
XRN1	0.718874	1	0.476061	0.568655	0.562942	0.554753	0.794261	0.784199	0.485648	1	0.762588	0.770129	3
FLOT1	0.718936	0.569942	0.673883	0.701814	1	0.969166	0.689655	0.758719	1	0.770263	0.509971	0.505701	3
ATAD1	0.719687	1	0.867871	0.729611	0.710543	0.760574	0.368426	0.372011	1	0.703723	0.480455	0.378287	3
POGZ	0.719941	1	0.719188	0.695189	0.577144	0.672674	0.455155	0.559776	1	0.742746	0.422719	0.350666	3
TSPAN6	0.720108	0.727664	0.530722	0.626485	0.91375	1	0.578552	1	0.981768	0.342118	0.450531	0.588593	3
FYTTD1	0.720449	0.867187	1	0.44773	0.388432	0.411118	0.302933	0.427822	1	0.890153	0.439253	0.339984	3
TMEM245	0.720885	1	0.879224	0.862556	0.671914	0.74047	0.359112	0.497674	1	0.965738	0.624425	0.514656	3
SUCLG2	0.721491	0.705891	1	0.663457	0.320954	0.280474	0.472971	0.584161	1	0.929366	0.66956	0.580388	3
STX4	0.72199	0.820242	0.869926	0.798474	0.741457	1	0.886354	0.88393	1	0.934495	0.73529	0.710623	3
[truncated: 2,751 more rows]

## Sheet: HCMV_sheet2
S5 Table. Relative abundances of host RNA and protein during CCMV infection. Relative abundances and temporal profile classification of host proteins during CCMV infection (sheet 1) and HCMV infection (sheet 2). LFQ values (CCMV) or TMT-based values (HCMV) were the basis for the calculation of expression profiles. The maximum values for each gene across time points was set to 1. The remaining tim…
				RNA			Protein						Average Cluster Profile
Uniprot-l	Uniprot-l	Uniprot-s	Gene Symbol	0 hpi	24 hpi	72 hpi	0 hpi	24 hpi	72 hpi	Cluster			Cluster	0 hpi	24 hpi	72 hpi	Type
Q9NX47	Q9NX47	Q9NX47	MARCH5	0.45545	1	0.770574	0.908727	1	0.9143	5			1	0.922821	0.802573	0.793058	RNA
Q9UHD8	Q9UHD8	Q9UHD8	SEPT9	1	0.897635	0.818023	1	0.490723	0.247156	2			1	0.851419	0.916412	0.87008	Protein
Q9P0V9-2	Q9P0V9-2	Q9P0V9	SEPT10	1	0.466793	0.638584	1	0.542597	0.266645	3			2	0.759279	0.860979	0.853712	RNA
Q9NVA2-2	Q9NVA2-2	Q9NVA2	SEPT11	1	0.335844	0.520425	1	0.531238	0.290712	3			2	0.99183	0.644892	0.435938	Protein
P01023	P01023	P01023	A2M	1	0.425403	0.764491	1	0.533901	0.208939	3			3	0.999057	0.415756	0.308119	RNA
Q9NRG9	Q9NRG9	Q9NRG9	AAAS	0.203485	0.197889	1	0.968758	0.992724	1	6			3	0.959567	0.722711	0.441316	Protein
Q86V21	Q86V21	Q86V21	AACS	0.344509	0.409674	1	1	0.578733	0.602933	6			4	0.536915	0.91147	0.919798	RNA
Q2M2I8	Q2M2I8	Q2M2I8	AAK1	0.905618	0.834372	1	1	0.514384	0.329803	2			4	0.654354	0.843161	0.952727	Protein
Q9H7C9	Q9H7C9	Q9H7C9	AAMDC	0.540776	0.635856	1	1	0.46274	0.452577	2			5	0.533923	0.999032	0.553878	RNA
Q13685	Q13685	Q13685	AAMP	0.475061	0.637655	1	0.861673	1	0.86248	6			5	0.788236	0.941708	0.704225	Protein
P49588-2	P49588-2	P49588	AARS	0.55586	0.338636	1	1	0.542528	0.573349	6			6	0.391233	0.490944	0.999772	RNA
Q5JTZ9	Q5JTZ9	Q5JTZ9	AARS2	0.511153	1	0.576353	0.678544	0.866571	1	5			6	0.905811	0.832968	0.750027	Protein
Q9NRN7	Q9NRN7	Q9NRN7	AASDHPPT	0.649606	1	0.29282	1	0.987852	0.324326	5			7	0.308974	0.471944	0.995683	RNA
Q9UDR5	Q9UDR5	Q9UDR5	AASS	0.273124	0.316737	1	0.400055	0.588642	1	7			7	0.434181	0.573908	0.999047	Protein
P80404	P80404	P80404	ABAT	0.769724	0.860232	1	0.423854	0.628463	1	4
Q9NRK6	Q9NRK6	Q9NRK6	ABCB10	0.641341	1	0.486626	0.993817	0.802176	1	5
Q9NP58	Q9NP58	Q9NP58	ABCB6	0.71393	0.635725	1	0.697597	0.737085	1	4
O75027-2	O75027-2	O75027	ABCB7	0.429646	1	0.737978	0.434873	0.567387	1	4
P33527-9	P33527-9	P33527	ABCC1	1	0.89269	0.533903	1	0.549782	0.241631	2
O15439	O15439	O15439	ABCC4	0.733038	1	0.44816	0.80412	1	0.579718	5
P33897	P33897	P33897	ABCD1	0.107213	1	0.413684	0.824569	1	0.849784	5
P28288	P28288	P28288	ABCD3	0.488894	0.934486	1	0.506769	0.622761	1	4
P61221	P61221	P61221	ABCE1	0.500095	1	0.758315	1	0.63449	0.578212	2
Q9UG63-2	Q9UG63-2	Q9UG63	ABCF2	0.648354	1	0.784757	0.999044	1	0.800811	5
Q9NUQ8	Q9NUQ8	Q9NUQ8	ABCF3	0.712175	1	0.825671	1	0.662719	0.531406	2
Q9NUJ1	Q9NUJ1	Q9NUJ1	ABHD10	0.521315	0.701445	1	0.516321	0.637162	1	7
Q8NFV4	Q8NFV4	Q8NFV4	ABHD11	0.790383	1	0.488473	0.797437	0.726997	1	5
Q8N2K0-2	Q8N2K0-2	Q8N2K0	ABHD12	0.34455	0.528803	1	0.758937	0.723732	1	6
Q96IU4	Q96IU4	Q96IU4	ABHD14B	1	0.22749	0.775304	1	0.52763	0.224743	3
Q5VST6-2	Q5VST6-2	Q5VST6	ABHD17B	0.486882	1	0.791065	0.593393	1	0.833349	4
Q8WTS1	Q8WTS1	Q8WTS1	ABHD5	0.444058	0.739797	1	0.729165	1	0.576738	6
Q8IZP0	Q8IZP0	Q8IZP0	ABI1	0.674864	1	0.745871	0.967238	1	0.651299	5
O94929	O94929	O94929	ABLIM3	1	0.248005	0.282452	1	0.469582	0.497443	3
Q9P1F3	Q9P1F3	Q9P1F3	ABRACL	0.476885	0.695812	1	1	0.373677	0.425869	2
Q9ULW3	Q9ULW3	Q9ULW3	ABT1	0.389005	0.792871	1	0.797255	1	0.968141	4
P09110	P09110	P09110	ACAA1	0.59887	0.423255	1	0.696109	0.894571	1	6
P42765	P42765	P42765	ACAA2	0.864238	0.60175	1	0.722396	0.789496	1	1
Q13085-4	Q13085-4	Q13085	ACACA	0.314495	0.630461	1	1	0.53906	0.556185	6
Q709F0	Q709F0	Q709F0	ACAD11	1	0.755674	0.371057	0.912843	1	0.878873	1
Q9UKU7	Q9UKU7	Q9UKU7	ACAD8	0.340238	0.606869	1	0.596279	0.742117	1	7
Q9H845	Q9H845	Q9H845	ACAD9	0.596207	1	0.993008	0.604967	0.709966	1	4
P11310-2	P11310-2	P11310	ACADM	0.251518	0.45829	1	0.332044	0.459351	1	7
P16219	P16219	P16219	ACADS	0.483735	0.607353	1	0.313276	0.403538	1	7
P45954	P45954	P45954	ACADSB	0.481723	0.615795	1	0.485366	0.629549	1	7
P49748-3	P49748-3	P49748	ACADVL	1	0.569385	0.977972	0.884294	0.993837	1	1
Q15057	Q15057	Q15057	ACAP2	0.70657	1	0.825124	1	0.555596	0.385829	2
P24752	P24752	P24752	ACAT1	0.694955	0.725608	1	0.581424	0.673987	1	4
Q9BWD1-2	Q9BWD1-2	Q9BWD1	ACAT2	0.0804529	0.112747	1	1	0.577221	0.575001	6
Q9H3P7	Q9H3P7	Q9H3P7	ACBD3	0.614687	0.657457	1	0.863912	0.950517	1	4
Q5T8D3	Q5T8D3	Q5T8D3	ACBD5	0.542853	1	0.858122	0.476089	0.601597	1	4
Q5T8D3-3	Q5T8D3-3	Q5T8D3	ACBD5	0.542853	1	0.858122	0.388878	0.547257	1	4
P12821	P12821	P12821	ACE	1	0.782673	0.977	0.479529	0.766101	1	1
Q9UKV3	Q9UKV3	Q9UKV3	ACIN1	0.793165	0.95588	1	0.636002	0.886873	1	4
P53396	P53396	P53396	ACLY	0.343015	0.330881	1	1	0.706391	0.842935	6
P21399	P21399	P21399	ACO1	0.78269	0.362558	1	1	0.709905	0.62001	6
Q99798	Q99798	Q99798	ACO2	0.396637	0.610031	1	0.495072	0.607194	1	7
Q9NPJ3	Q9NPJ3	Q9NPJ3	ACOT13	0.403791	1	0.579467	0.509481	0.629845	1	4
O00154	O00154	O00154	ACOT7	0.572364	0.521986	1	1	0.810506	0.727418	6
O14734	O14734	O14734	ACOT8	0.342571	0.543278	1	0.705758	0.758252	1	6
Q9Y305-4	Q9Y305-4	Q9Y305	ACOT9	1	0.844389	0.895114	0.715147	0.792187	1	1
Q15067-2	Q15067-2	Q15067	ACOX1	0.663756	0.652757	1	0.596964	0.739611	1	4
O15254	O15254	O15254	ACOX3	0.976369	0.910019	1	0.736851	0.865861	1	1
P24666	P24666	P24666	ACP1	0.685363	1	0.639168	1	0.514337	0.508217	2
P11117	P11117	P11117	ACP2	0.43877	0.539353	1	0.547766	0.734005	1	7
Q96CM8-2	Q96CM8-2	Q96CM8	ACSF2	0.509084	0.368202	1	0.373494	0.483302	1	7
Q4G176	Q4G176	Q4G176	ACSF3	0.290046	0.709961	1	0.636575	0.754476	1	4
P33121	P33121	P33121	ACSL1	0.112201	0.548038	1	0.316757	0.495886	1	7
O95573	O95573	O95573	ACSL3	0.680628	0.907456	1	0.607599	0.718579	1	4
O60488	O60488	O60488	ACSL4	1	0.897331	0.938505	0.862362	0.900733	1	1
O96019	O96019	O96019	ACTL6A	0.447417	0.766528	1	0.74831	0.938073	1	4
P12814-4	P12814-4	P12814	ACTN1	1	0.392499	0.271937	1	0.643099	0.333932	3
P12814-3	P12814-3	P12814	ACTN1	1	0.392499	0.271937	1	0.635955	0.280397	3
O43707	O43707	O43707	ACTN4	1	0.516762	0.503783	1	0.735361	0.466045	3
Q9NZ32	Q9NZ32	Q9NZ32	ACTR10	0.869151	1	0.858202	1	0.686822	0.645808	2
P61163	P61163	P61163	ACTR1A	0.484027	0.500531	1	1	0.546578	0.776247	6
P42025	P42025	P42025	ACTR1B	0.799112	0.3928	1	1	0.643039	0.576492	6
P61160	P61160	P61160	ACTR2	0.981287	1	0.363187	1	0.559866	0.371515	2
P61158	P61158	P61158	ACTR3	1	0.896812	0.24118	1	0.624089	0.36234	3
Q9H9F9	Q9H9F9	Q9H9F9	ACTR5	0.265553	0.495954	1	0.763183	1	0.940353	6
Q9GZN1	Q9GZN1	Q9GZN1	ACTR6	0.530078	1	0.844231	0.673899	1	0.782173	4
P07311	P07311	P07311	ACYP1	0.138242	0.409306	1	1	0.457349	0.684848	6
P00813	P00813	P00813	ADA	0.538597	0.480056	1	1	0.951602	0.427476	6
O14672	O14672	O14672	ADAM10	0.657282	0.818179	1	0.773747	1	0.908209	4
P78536	P78536	P78536	ADAM17	0.495306	1	0.616683	1	0.961266	0.616283	5
Q13443	Q13443	Q13443	ADAM9	1	0.378737	0.664705	1	0.630332	0.784727	3
Q9UHI8	Q9UHI8	Q9UHI8	ADAMTS1	1	0.0616533	0.0176869	1	0.291701	0.106559	3
P55265-4	P55265-4	P55265	ADAR	0.712593	1	0.327862	0.713932	1	0.577573	5
O60503	O60503	O60503	ADCY9	0.41728	0.525525	1	0.655278	1	0.954378	6
P35611-3	P35611-3	P35611	ADD1	1	0.898136	0.793643	1	0.804579	0.353106	2
Q9UEY8	Q9UEY8	Q9UEY8	ADD3	1	0.347792	0.280178	1	0.659753	0.242851	3
P00325	P00325	P00325	ADH1B	1	0.0117247	0	0.790487	1	0.229645	3
P11766	P11766	P11766	ADH5	1	0.924196	0.58348	1	0.775304	0.360984	2
Q9BV57	Q9BV57	Q9BV57	ADI1	0.707285	0.822825	1	1	0.628223	0.394514	2
P55263	P55263	P55263	ADK	0.524626	0.553388	1	1	0.87903	0.430145	6
P35318	P35318	P35318	ADM	0.334414	0.0750528	1	0.112133	0.0840489	1	7
Q9H2P0	Q9H2P0	Q9H2P0	ADNP	0.700435	1	0.839959	0.782476	1	0.940404	4
Q9BRR6	Q9BRR6	Q9BRR6	ADPGK	0.541008	0.998631	1	0.863388	1	0.976014	4
Q9NX46	Q9NX46	Q9NX46	ADPRHL2	0.534303	1	0.919679	0.928821	1	0.656106	5
Q16186	Q16186	Q16186	ADRM1	0.744462	1	0.750825	0.808132	0.889299	1	1
P30566	P30566	P30566	ADSL	0.714009	1	0.766026	1	0.687342	0.508239	2
P30520	P30520	P30520	ADSS	0.571862	0.889257	1	1	0.642039	0.453962	2
Q8IUX7	Q8IUX7	Q8IUX7	AEBP1	1	0.661412	0.844336	0.424383	0.711383	1	1
Q8N556-2	Q8N556-2	Q8N556	AFAP1	1	0.730573	0.825062	1	0.833336	0.592885	1
P55196-5	P55196-5	P55196	AFDN	0.128425	0.305171	1	0.504912	0.62774	1	7
Q9UHB7	Q9UHB7	Q9UHB7	AFF4	0.519676	1	0.499084	0.307981	1	0.937956	5
Q9Y4W6	Q9Y4W6	Q9Y4W6	AFG3L2	0.46073	1	0.753067	0.477645	0.6059	1	4
Q96P47-4	Q96P47-4	Q96P47	AGAP3	0.351757	0.715229	1	0.916546	1	0.589199	6
P52594-4	P52594-4	P52594	AGFG1	0.746552	1	0.789916	1	0.77735	0.99435	1
Q53H12	Q53H12	Q53H12	AGK	0.60344	1	0.440256	0.673055	0.881858	1	5
P35573	P35573	P35573	AGL	0.502086	1	0.553388	1	0.598348	0.473778	2
Q9UKV8	Q9UKV8	Q9UKV8	AGO2	0.410251	1	0.987143	0.915331	0.966122	1	4
Q9NRZ7-3	Q9NRZ7-3	Q9NRZ7	AGPAT3	0.779378	1	0.707728	0.696902	0.910007	1	1
Q9NRZ5	Q9NRZ5	Q9NRZ5	AGPAT4	0.487297	0.67691	1	0.434376	0.610243	1	7
Q9NUQ2	Q9NUQ2	Q9NUQ2	AGPAT5	0.419151	1	0.498687	0.64509	0.687929	1	5
O00116	O00116	O00116	AGPS	0.372392	1	0.753774	0.570548	0.655944	1	4
O00468	O00468	O00468	AGRN	0.845856	0.484415	1	1	0.894737	0.972929	1
Q8WYP5-2	Q8WYP5-2	Q8WYP5	AHCTF1	0.365838	1	0.877626	0.611837	0.862946	1	4
P23526	P23526	P23526	AHCY	0.865462	0.60476	1	1	0.799675	0.578882	2
O43865	O43865	O43865	AHCYL1	0.92245	1	0.507709	1	0.653387	0.711485	1
Q09666	Q09666	Q09666	AHNAK	1	0.486798	0.353426	0.976926	1	0.729676	3
Q09666-2	Q09666-2	Q09666	AHNAK	1	0.486798	0.353426	0.594162	1	0.73451	3
Q8IVF2	Q8IVF2	Q8IVF2	AHNAK2	0.714547	0.935385	1	0.901956	1	0.885742	1
O95433	O95433	O95433	AHSA1	0.31657	1	0.60893	0.901396	1	0.739147	5
Q96BJ3	Q96BJ3	Q96BJ3	AIDA	0.828347	1	0.736991	1	0.602581	0.251655	2
O95831	O95831	O95831	AIFM1	0.410546	0.714033	1	0.480687	0.617044	1	7
Q9BRQ8	Q9BRQ8	Q9BRQ8	AIFM2	1	0.975993	0.833219	0.763191	1	0.742897	1
Q12904-2	Q12904-2	Q12904	AIMP1	0.773221	1	0.817502	1	0.733345	0.764338	1
Q13155	Q13155	Q13155	AIMP2	0.576697	1	0.531464	1	0.822399	0.742964	5
O00170	O00170	O00170	AIP	0.785647	1	0.957851	1	0.646624	0.485124	2
P00568	P00568	P00568	AK1	0.637438	0.522783	1	1	0.735637	0.437345	2
P54819	P54819	P54819	AK2	0.591973	0.988199	1	0.711032	0.794258	1	4
Q9UIJ7	Q9UIJ7	Q9UIJ7	AK3	1	0.902743	0.315107	0.717604	1	0.650963	5
P27144	P27144	P27144	AK4	1	0.644129	0.552161	0.639503	1	0.962562	1
Q92667	Q92667	Q92667	AKAP1	0.26699	0.757961	1	0.418553	0.613681	1	7
Q02952	Q02952	Q02952	AKAP12	0.325003	1	0.743447	1	0.518425	0.240074	2
Q12802-2	Q12802-2	Q12802	AKAP13	0.933385	1	0.968494	1	0.8926	0.995709	1
O43823	O43823	O43823	AKAP8	0.750148	1	0.72787	0.815989	0.969773	1	1
Q9ULX6	Q9ULX6	Q9ULX6	AKAP8L	0.440721	0.467846	1	0.491704	0.945664	1	7
Q99996-2	Q99996-2	Q99996	AKAP9	0.473261	0.666615	1	0.808119	0.801522	1	4
P14550	P14550	P14550	AKR1A1	0.458795	0.553797	1	1	0.844806	0.406532	6
P15121	P15121	P15121	AKR1B1	0.908876	1	0.933764	1	0.787405	0.379676	2
Q04828	Q04828	Q04828	AKR1C1	1	0.3427	0.222919	1	0.539102	0.136234	3
O43488	O43488	O43488	AKR7A2	1	0.566783	0.794346	1	0.828074	0.48601	2
P31749	P31749	P31749	AKT1	0.86159	0.346004	1	1	0.528421	0.272341	2
P13716-2	P13716-2	P13716	ALAD	0.62492	0.535645	1	1	0.723955	0.492762	6
Q13740-2	Q13740-2	Q13740	ALCAM	1	0.275663	0.241859	1	0.337877	0.137543	3
Q8IZ83	Q8IZ83	Q8IZ83	ALDH16A1	0.511839	0.614739	1	1	0.55883	0.540779	6
P54886	P54886	P54886	ALDH18A1	1	0.58667	0.462379	0.812638	1	0.997165	1
P30837	P30837	P30837	ALDH1B1	1	0.831883	0.793589	0.800865	0.92185	1	1
Q3SY69	Q3SY69	Q3SY69	ALDH1L2	1	0.138151	0.633782	0.84318	1	0.834501	3
P05091	P05091	P05091	ALDH2	0.384804	0.378152	1	0.366912	0.395057	1	7
P51648-2	P51648-2	P51648	ALDH3A2	0.398736	0.582482	1	0.36114	0.504993	1	7
P30038	P30038	P30038	ALDH4A1	0.163139	0.235414	1	0.381016	0.478212	1	7
Q02252	Q02252	Q02252	ALDH6A1	0.865213	0.34414	1	0.695015	0.836291	1	1
P49419-2	P49419-2	P49419	ALDH7A1	1	0.300744	0.518525	0.933567	1	0.812616	3
P49189	P49189	P49189	ALDH9A1	0.478439	0.563523	1	1	0.857631	0.998307	6
P04075-2	P04075-2	P04075	ALDOA	1	0.465241	0.54115	1	0.501416	0.370485	3
P09972	P09972	P09972	ALDOC	0.821461	0.206546	1	1	0.588295	0.518005	6
Q9BT22	Q9BT22	Q9BT22	ALG1	0.884543	0.902409	1	0.668214	0.800117	1	1
Q2TAA5	Q2TAA5	Q2TAA5	ALG11	0.670526	0.851864	1	0.748506	1	0.933092	4
Q9BV10	Q9BV10	Q9BV10	ALG12	0.498444	0.567968	1	0.799512	1	0.908577	6
Q9NP73	Q9NP73	Q9NP73	ALG13	0.957344	1	0.925594	0.789465	0.808988	1	1
Q9NP73-2	Q9NP73-2	Q9NP73	ALG13	0.957344	1	0.925594	1	0.917796	0.881695	1
Q9H553	Q9H553	Q9H553	ALG2	0.442516	0.970777	1	0.545365	0.746138	1	4
Q92685	Q92685	Q92685	ALG3	0.670653	0.91114	1	0.29949	0.592913	1	4
Q9Y673	Q9Y673	Q9Y673	ALG5	0.466398	0.791436	1	0.778963	0.929384	1	4
Q9H6U8-3	Q9H6U8-3	Q9H6U8	ALG9	0.681648	0.856926	1	0.587479	0.836275	1	4
Q6P6C2-1	Q6P6C2-1	Q6P6C2	ALKBH5	0.726108	1	0.642069	0.749008	1	0.534331	5
P05186	P05186	P05186	ALPL	0.404731	0.14388	1	0.643834	1	0.703501	6
Q86V81	Q86V81	Q86V81	ALYREF	0.427992	1	0.783875	0.684652	0.868931	1	4
Q9UKV5	Q9UKV5	Q9UKV5	AMFR	0.674906	0.715648	1	0.782827	1	0.849284	4
Q01433	Q01433	Q01433	AMPD2	0.888153	0.799487	1	1	0.444136	0.360387	2
Q9UJX3	Q9UJX3	Q9UJX3	ANAPC7	0.503658	1	0.857011	0.930914	1	0.929995	4
Q9UKU9	Q9UKU9	Q9UKU9	ANGPTL2	0.948773	1	0.26068	0.376217	1	0.488615	5
Q9P2R3-4	Q9P2R3-4	Q9P2R3	ANKFY1	0.726276	1	0.556619	1	0.605784	0.580727	2
Q9HCJ1	Q9HCJ1	Q9HCJ1	ANKH	0.862157	0.825875	1	0.9862	1	0.878233	1
Q86XL3	Q86XL3	Q86XL3	ANKLE2	0.321427	0.492677	1	0.815059	0.734137	1	6
Q8IZ07	Q8IZ07	Q8IZ07	ANKRD13A	0.967163	0.770923	1	0.84562	0.662357	1	1
O75179	O75179	O75179	ANKRD17	0.607824	1	0.845875	0.894144	1	0.771231	5
Q86W74	Q86W74	Q86W74	ANKRD46	0.344963	0.835666	1	0.435392	0.892613	1	4
Q9NQW6	Q9NQW6	Q9NQW6	ANLN	1	0.599517	0.252095	1	0.743744	0.36378	3
Q9NW15	Q9NW15	Q9NW15	ANO10	1	0.544352	0.996621	0.882257	0.897541	1	1
Q4KMQ2-2	Q4KMQ2-2	Q4KMQ2	ANO6	1	0.675115	0.344642	0.963511	1	0.446208	3
P39687	P39687	P39687	ANP32A	0.715708	1	0.475114	0.828829	1	0.532921	5
Q92688	Q92688	Q92688	ANP32B	1	0.904872	0.414801	0.877626	1	0.427886	5
Q9BTT0	Q9BTT0	Q9BTT0	ANP32E	0.509729	1	0.539761	0.802925	1	0.520542	5
P15144	P15144	P15144	ANPEP	1	0.211266	0.199571	1	0.924325	0.493818	3
Q9H6X2	Q9H6X2	Q9H6X2	ANTXR1	1	0.396948	0.121932	1	0.754498	0.434009	3
P58335	P58335	P58335	ANTXR2	0.922394	0.75863	1	1	0.841146	0.838906	1
P04083	P04083	P04083	ANXA1	1	0.180422	0.190929	1	0.92692	0.762791	3
P50995	P50995	P50995	ANXA11	0.563923	0.395726	1	0.78889	0.767476	1	6
P07355-2	P07355-2	P07355	ANXA2	1	0.229423	0.30592	0.710916	0.680316	1	3
P12429	P12429	P12429	ANXA3	0.0415633	0.0792789	1	0.185383	0.232219	1	7
P09525	P09525	P09525	ANXA4	0.842749	0.496982	1	0.75064	0.842598	1	1
P08758	P08758	P08758	ANXA5	1	0.808482	0.635426	0.861669	1	0.936123	1
P08133	P08133	P08133	ANXA6	1	0.308225	0.510758	0.949599	1	0.947378	1
P20073	P20073	P20073	ANXA7	0.736821	1	0.685697	1	0.967023	0.989178	1
Q10567	Q10567	Q10567	AP1B1	0.56308	0.582043	1	0.659349	0.65633	1	7
O43747-2	O43747-2	O43747	AP1G1	0.46109	1	0.914103	0.520926	0.645474	1	4
Q9BXS5-2	Q9BXS5-2	Q9BXS5	AP1M1	1	0.748632	0.531462	0.523199	0.632649	1	1
P61966	P61966	P61966	AP1S1	0.626268	0.463694	1	0.452745	0.544519	1	7
P56377	P56377	P56377	AP1S2	0.468019	1	0.623936	0.543114	0.659967	1	4
O95782	O95782	O95782	AP2A1	1	0.927091	0.914788	1	0.859314	0.898708	1
O94973-2	O94973-2	O94973	AP2A2	0.467127	0.994662	1	1	0.834588	0.961723	4
P63010-2	P63010-2	P63010	AP2B1	0.591396	0.698796	1	0.826814	0.768661	1	4
Q96CW1	Q96CW1	Q96CW1	AP2M1	1	0.393927	0.468335	1	0.899531	0.955866	1
P53680	P53680	P53680	AP2S1	1	0.472084	0.489261	1	0.954744	0.976407	1
O00203	O00203	O00203	AP3B1	0.871241	1	0.641731	1	0.585328	0.414749	2
O14617-5	O14617-5	O14617	AP3D1	0.730081	1	0.669378	1	0.616238	0.433053	2
Q9Y2T2	Q9Y2T2	Q9Y2T2	AP3M1	0.454328	1	0.837657	1	0.680374	0.461403	2
Q92572	Q92572	Q92572	AP3S1	1	0.828516	0.745632	1	0.535957	0.380957	2
O14727	O14727	O14727	APAF1	1	0.984251	0.924943	1	0.579104	0.411559	2
P13798	P13798	P13798	APEH	0.659968	0.29957	1	1	0.470781	0.377188	2
P27695	P27695	P27695	APEX1	0.827802	0.964959	1	0.761189	1	0.504613	2
Q9BZZ5	Q9BZZ5	Q9BZZ5	API5	0.342919	1	0.337189	0.567749	1	0.570107	5
Q9BZZ5-2	Q9BZZ5-2	Q9BZZ5	API5	0.342919	1	0.337189	0.540567	1	0.489854	5
Q96GX9	Q96GX9	Q96GX9	APIP	0.600535	1	0.520142	0.692091	1	0.354266	5
Q06481	Q06481	Q06481	APLP2	0.536373	0.738556	1	0.381694	0.523663	1	7
Q9HDC9	Q9HDC9	Q9HDC9	APMAP	0.936072	1	0.669687	0.876776	1	0.930211	1
Q9NRW3	Q9NRW3	Q9NRW3	APOBEC3C	1	0.34133	0.216582	1	0.848585	0.512899	3
P02649	P02649	P02649	APOE	0.14123	0.0763413	1	0.0698849	0.140659	1	7
Q9BQE5	Q9BQE5	Q9BQE5	APOL2	0.430625	1	0.047107	0.348135	1	0.496	5
Q9BUR5	Q9BUR5	Q9BUR5	APOO	0.31752	0.695058	1	0.567647	0.735008	1	7
Q6UXV4	Q6UXV4	Q6UXV4	APOOL	1	0.667261	0.747633	0.724867	0.802621	1	1
P05067	P05067	P05067	APP	1	0.905671	0.494142	0.846074	1	0.629836	1
Q9UKG1	Q9UKG1	Q9UKG1	APPL1	0.521066	1	0.71791	1	0.580592	0.379686	2
Q8NEU8	Q8NEU8	Q8NEU8	APPL2	1	0.306633	0.311511	1	0.522818	0.34705	3
P07741	P07741	P07741	APRT	1	0.679674	0.88699	1	0.751223	0.366368	2
O60306	O60306	O60306	AQR	0.477957	1	0.831307	0.590877	1	0.99509	4
Q96P48	Q96P48	Q96P48	ARAP1	0.705218	0.866101	1	1	0.613046	0.384413	2
P48444	P48444	P48444	ARCN1	0.944082	1	0.784404	1	0.58994	0.80568	1
P84077	P84077	P84077	ARF1	0.618032	0.656746	1	0.996464	0.846022	1	6
P18085	P18085	P18085	ARF4	0.99975	1	0.662009	1	0.510144	0.470352	2
P84085	P84085	P84085	ARF5	0.528836	0.576879	1	0.721388	0.659885	1	7
P62330	P62330	P62330	ARF6	0.684324	1	0.488369	1	0.916603	0.661133	5
Q8N6T3	Q8N6T3	Q8N6T3	ARFGAP1	0.91103	0.935622	1	0.882712	1	0.66661	1
Q8N6H7	Q8N6H7	Q8N6H7	ARFGAP2	0.657826	0.742357	1	1	0.503536	0.366974	2
Q9NP61	Q9NP61	Q9NP61	ARFGAP3	0.963556	0.735078	1	1	0.461443	0.304451	2
Q9Y6D6	Q9Y6D6	Q9Y6D6	ARFGEF1	0.583713	0.979435	1	1	0.56499	0.681955	2
P53367	P53367	P53367	ARFIP1	0.911694	1	0.779555	1	0.819168	0.620982	2
P53365	P53365	P53365	ARFIP2	0.457919	0.543168	1	0.822419	1	0.997119	6
Q13795	Q13795	Q13795	ARFRP1	1	0.923316	0.987598	0.62182	0.685792	1	1
P78540	P78540	P78540	ARG2	0.0322168	0.0637636	1	0.0934008	0.0969572	1	7
Q07960	Q07960	Q07960	ARHGAP1	1	0.560358	0.416544	0.985931	1	0.902991	1
A1A4S6	A1A4S6	A1A4S6	ARHGAP10	0.85789	0.969387	1	1	0.368636	0.511221	2
Q68EM7	Q68EM7	Q68EM7	ARHGAP17	0.951616	1	0.792844	1	0.47435	0.396277	2
P52565	P52565	P52565	ARHGDIA	0.957408	0.939304	1	1	0.562737	0.42293	2
Q92888-3	Q92888-3	Q92888	ARHGEF1	0.658345	0.898119	1	1	0.495694	0.381722	2
Q9NZN5	Q9NZN5	Q9NZN5	ARHGEF12	0.628056	0.700471	1	1	0.76404	0.370047	2
Q96PE2	Q96PE2	Q96PE2	ARHGEF17	0.778	0.513926	1	1	0.699323	0.372678	2
Q92974	Q92974	Q92974	ARHGEF2	0.328665	0.295696	1	1	0.694974	0.563909	6
Q14155	Q14155	Q14155	ARHGEF7	0.476931	0.776188	1	0.812555	1	0.58835	6
Q14155-5	Q14155-5	Q14155	ARHGEF7	0.476931	0.776188	1	0.656741	1	0.536089	6
O14497	O14497	O14497	ARID1A	0.598623	0.834518	1	0.705849	0.83858	1	4
Q8NFD5-3	Q8NFD5-3	Q8NFD5	ARID1B	0.469324	0.622949	1	0.645158	0.745604	1	4
Q68CP9	Q68CP9	Q68CP9	ARID2	0.44808	1	0.576254	0.600605	1	0.920619	5
Q14865	Q14865	Q14865	ARID5B	1	0.346407	0.183279	1	0.56405	0.452924	3
Q9Y4X5	Q9Y4X5	Q9Y4X5	ARIH1	0.811289	1	0.725564	1	0.929402	0.581349	2
O95376	O95376	O95376	ARIH2	0.390056	0.615824	1	0.95583	1	0.530425	6
P40616	P40616	P40616	ARL1	1	0.764056	0.628786	0.945997	1	0.947164	1
Q9NXU5	Q9NXU5	Q9NXU5	ARL15	0.343123	0.724545	1	0.52387	0.813678	1	4
P36404	P36404	P36404	ARL2	1	0.525991	0.39321	1	0.724274	0.689876	3
P36405	P36405	P36405	ARL3	0.814357	0.517133	1	1	0.509021	0.369862	2
O75915	O75915	O75915	ARL6IP5	1	0.634423	0.584989	0.817904	1	0.948835	1
Q96BM9	Q96BM9	Q96BM9	ARL8A	0.324959	0.589723	1	0.471613	0.868607	1	7
Q9NVJ2	Q9NVJ2	Q9NVJ2	ARL8B	0.462899	1	0.652585	0.538384	1	0.901198	5
Q9NVT9	Q9NVT9	Q9NVT9	ARMC1	0.441426	1	0.817088	0.860656	0.930231	1	4
Q8N2F6	Q8N2F6	Q8N2F6	ARMC10	0.824143	1	0.802883	0.784505	1	0.87286	1
Q8IUR7	Q8IUR7	Q8IUR7	ARMC8	0.776173	0.895652	1	0.930049	0.819178	1	1
Q9P291	Q9P291	Q9P291	ARMCX1	0.907009	1	0.339049	0.845956	1	0.538126	5
Q7L311	Q7L311	Q7L311	ARMCX2	1	0.613981	0.33541	0.932074	1	0.539983	3
Q9UH62	Q9UH62	Q9UH62	ARMCX3	0.792166	1	0.864113	0.623055	1	0.967936	4
Q9H993	Q9H993	Q9H993	ARMT1	0.500017	0.863331	1	1	0.873714	0.578585	2
Q92747	Q92747	Q92747	ARPC1A	1	0.930663	0.62349	1	0.644396	0.442405	2
O15143	O15143	O15143	ARPC1B	1	0.646037	0.701158	1	0.537149	0.340464	2
O15144	O15144	O15144	ARPC2	1	0.709393	0.765984	1	0.594024	0.38825	2
O15145	O15145	O15145	ARPC3	0.690367	0.760775	1	1	0.576815	0.350898	2
P59998-3	P59998-3	P59998	ARPC4	1	0.821182	0.753507	1	0.602772	0.439462	2
O15511	O15511	O15511	ARPC5	1	0.656169	0.580739	1	0.4866	0.332474	3
Q9BPX5	Q9BPX5	Q9BPX5	ARPC5L	0.559752	1	0.85558	1	0.73346	0.559513	2
P49407	P49407	P49407	ARRB1	0.774437	1	0.896166	0.955888	0.985777	1	1
P49407-2	P49407-2	P49407	ARRB1	0.774437	1	0.896166	0.687692	0.701877	1	4
P15289	P15289	P15289	ARSA	1	0	0.206561	0.79972	1	0.844173	3
P15848	P15848	P15848	ARSB	0.916071	1	0.854785	0.688663	1	0.98185	1
Q13510-2	Q13510-2	Q13510	ASAH1	0.563299	0.888792	1	0.53924	0.780422	1	4
Q9ULH1-2	Q9ULH1-2	Q9ULH1	ASAP1	0.761086	1	0.836953	1	0.865227	0.529867	2
O43150	O43150	O43150	ASAP2	0.4219	0.915341	1	1	0.598909	0.392495	2
Q8N9N2-2	Q8N9N2-2	Q8N9N2	ASCC1	0.80345	0.872037	1	1	0.886328	0.776937	1
Q9H1I8	Q9H1I8	Q9H1I8	ASCC2	0.316343	0.423059	1	0.892281	1	0.932301	6
Q8N3C0	Q8N3C0	Q8N3C0	ASCC3	1	0.609991	0.406549	1	0.859858	0.824331	3
Q9Y294	Q9Y294	Q9Y294	ASF1A	0.682104	1	0.628087	0.926568	1	0.919891	5
Q9UBL3	Q9UBL3	Q9UBL3	ASH2L	0.421832	0.552237	1	0.612695	0.819843	1	7
P04424	P04424	P04424	ASL	0.409554	0.323422	1	1	0.630524	0.581713	6
O43681	O43681	O43681	ASNA1	0.690197	0.784695	1	1	0.96236	0.682163	1
P08243	P08243	P08243	ASNS	0.299213	0.545753	1	0.910273	1	0.617759	6
Q12797	Q12797	Q12797	ASPH	1	0.3888	0.131629	0.925189	1	0.541367	3
Q9BZE9-2	Q9BZE9-2	Q9BZE9	ASPSCR1	0.14493	1	0.572725	1	0.850808	0.591428	5
P00966	P00966	P00966	ASS1	1	0.238201	0.483148	1	0.626021	0.276663	3
Q9NVM9	Q9NVM9	Q9NVM9	ASUN	0.802389	1	0.973834	0.791013	0.946107	1	1
Q8NBU5	Q8NBU5	Q8NBU5	ATAD1	0.778299	1	0.383765	0.619409	1	0.763496	5
Q6PL18	Q6PL18	Q6PL18	ATAD2	0.286501	0.667241	1	0.549357	0.908587	1	4
Q9NVI7-2	Q9NVI7-2	Q9NVI7	ATAD3A	0.681916	1	0.529206	0.595813	0.611857	1	4
Q5T9A4	Q5T9A4	Q5T9A4	ATAD3B	0.305613	0.649793	1	0.59351	0.636972	1	7
O95260	O95260	O95260	ATE1	0.532546	0.890071	1	1	0.981974	0.633427	6
O95260-2	O95260-2	O95260	ATE1	0.532546	0.890071	1	0.828859	1	0.500129	2
Q6VMQ6-4	Q6VMQ6-4	Q6VMQ6	ATF7IP	0.560281	0.915285	1	0.680814	1	0.826452	4
Q96BY7	Q96BY7	Q96BY7	ATG2B	0.449422	1	0.922909	1	0.65609	0.557537	2
Q9NT62	Q9NT62	Q9NT62	ATG3	0.495271	1	0.711551	1	0.429783	0.313919	2
Q9Y4P1-2	Q9Y4P1-2	Q9Y4P1	ATG4B	0.428781	0.868274	1	1	0.85834	0.395554	2
Q9H1Y0	Q9H1Y0	Q9H1Y0	ATG5	0.613028	1	0.528947	1	0.798465	0.954229	5
O95352	O95352	O95352	ATG7	0.396764	0.398205	1	1	0.614612	0.531947	6
Q7Z3C6	Q7Z3C6	Q7Z3C6	ATG9A	0.815192	0.899576	1	0.487198	0.772614	1	4
P31939	P31939	P31939	ATIC	0.911856	1	0.820982	1	0.579973	0.462065	2
Q8WXF7	Q8WXF7	Q8WXF7	ATL1	0.53334	1	0.360943	0.561331	0.742776	1	5
Q8NHH9	Q8NHH9	Q8NHH9	ATL2	0.374925	1	0.942294	0.454281	0.657558	1	4
Q6DD88	Q6DD88	Q6DD88	ATL3	1	0.557306	0.610338	0.736996	0.816519	1	1
O00244	O00244	O00244	ATOX1	0.557122	0.530069	1	1	0.508382	0.545513	6
Q8NB49	Q8NB49	Q8NB49	ATP11C	1	0.970375	0.908861	0.940248	1	0.866411	1
Q9HD20	Q9HD20	Q9HD20	ATP13A1	0.754231	0.748018	1	1	0.936467	0.738321	1
Q9H7F0	Q9H7F0	Q9H7F0	ATP13A3	0.428224	1	0.62001	0.798441	1	0.638898	5
P05023-4	P05023-4	P05023	ATP1A1	0.640896	0.661488	1	0.685004	0.778283	1	4
P05026	P05026	P05026	ATP1B1	0.237243	1	0.951403	0.913902	0.769505	1	4
P54709	P54709	P54709	ATP1B3	0.251653	0.656811	1	0.477339	0.684048	1	7
P16615	P16615	P16615	ATP2A2	1	0.731947	0.644891	0.862695	0.903581	1	1
P20020-3	P20020-3	P20020	ATP2B1	1	0.506153	0.398058	1	0.869227	0.387501	3
P23634	P23634	P23634	ATP2B4	1	0.510391	0.310653	1	0.784338	0.36653	3
P98194-7	P98194-7	P98194	ATP2C1	0.731092	0.873917	1	0.670262	0.716479	1	4
P25705	P25705	P25705	ATP5A1	0.718998	0.828925	1	0.605203	0.712098	1	4
P06576	P06576	P06576	ATP5B	0.683469	0.721075	1	0.582105	0.687936	1	4
P36542	P36542	P36542	ATP5C1	0.748744	0.919034	1	0.536031	0.637976	1	4
P30049	P30049	P30049	ATP5D	1	0.988648	0.907658	0.69055	0.764943	1	1
P24539	P24539	P24539	ATP5F1	0.71542	0.797552	1	0.596429	0.677028	1	4
O75947	O75947	O75947	ATP5H	0.72897	0.497145	1	0.53802	0.641806	1	7
P56385	P56385	P56385	ATP5I	1	0.605824	0.680968	0.537546	0.639994	1	1
P56134	P56134	P56134	ATP5J2	0.665503	0.509339	1	0.539937	0.657119	1	7
O75964	O75964	O75964	ATP5L	0.681819	0.653935	1	0.473202	0.592872	1	7
P48047	P48047	P48047	ATP5O	0.55465	0.737919	1	0.552102	0.619254	1	4
Q15904	Q15904	Q15904	ATP6AP1	0.794271	0.866805	1	0.584205	0.698444	1	4
O75787	O75787	O75787	ATP6AP2	1	0.788148	0.677931	0.792371	1	0.944572	1
Q93050-3	Q93050-3	Q93050	ATP6V0A1	0.236454	0.85957	1	0.455084	0.665793	1	7
Q9Y487	Q9Y487	Q9Y487	ATP6V0A2	0.234226	1	0.920653	0.46545	0.751423	1	4
P61421	P61421	P61421	ATP6V0D1	0.63933	0.693942	1	0.588536	0.798945	1	4
P38606	P38606	P38606	ATP6V1A	0.374128	1	0.553198	0.75742	0.816242	1	5
P21281	P21281	P21281	ATP6V1B2	0.247601	0.711117	1	0.741552	0.849197	1	4
P21283	P21283	P21283	ATP6V1C1	0.303903	1	0.290073	0.84124	1	0.984022	5
Q9Y5K8	Q9Y5K8	Q9Y5K8	ATP6V1D	0.542935	1	0.764715	0.747435	0.854852	1	4
P36543	P36543	P36543	ATP6V1E1	0.322187	0.736185	1	0.739688	0.871073	1	4
Q16864-2	Q16864-2	Q16864	ATP6V1F	0.462137	0.732662	1	0.620389	0.708342	1	4
O75348	O75348	O75348	ATP6V1G1	0.452702	1	0.414501	0.913779	0.889202	1	5
Q9UI12	Q9UI12	Q9UI12	ATP6V1H	0.360636	0.86091	1	0.665246	0.752186	1	4
Q04656-3	Q04656-3	Q04656	ATP7A	0.668584	0.706482	1	0.567558	0.831271	1	4
O75110	O75110	O75110	ATP9A	0.690716	1	0.834629	0.892824	1	0.940862	1
Q5TC12	Q5TC12	Q5TC12	ATPAF1	0.578837	0.703556	1	0.683465	0.755899	1	4
Q8N5M1	Q8N5M1	Q8N5M1	ATPAF2	0.391243	0.425659	1	0.363628	0.478494	1	7
O75882	O75882	O75882	ATRN	0.550993	0.600618	1	0.549161	0.922888	1	4
P46100	P46100	P46100	ATRX	1	0.894112	0.825441	0.842593	1	0.975374	1
Q9UBB4	Q9UBB4	Q9UBB4	ATXN10	0.832875	0.791527	1	1	0.650819	0.518534	2
Q99700	Q99700	Q99700	ATXN2	0.547693	0.85412	1	0.683801	0.722148	1	4
Q8WWM7	Q8WWM7	Q8WWM7	ATXN2L	0.504328	0.68172	1	0.756801	1	0.932379	4
Q13825	Q13825	Q13825	AUH	0.529104	0.517137	1	0.478846	0.64688	1	7
Q9Y679	Q9Y679	Q9Y679	AUP1	0.503268	0.827924	1	0.625129	0.910075	1	4
O14965	O14965	O14965	AURKA	0.516871	1	0.866994	0.566971	0.91502	1	4
Q96GD4-5	Q96GD4-5	Q96GD4	AURKB	1	0.341418	0.14005	1	0.867203	0.430742	3
Q9NQS1	Q9NQS1	Q9NQS1	AVEN	0.691977	0.626659	1	1	0.55416	0.464613	2
P30530	P30530	P30530	AXL	1	0.642449	0.429828	1	0.906223	0.682232	3
P61769	P61769	P61769	B2M	0.657156	0.962035	1	0.663382	1	0.5926	4
Q96L58	Q96L58	Q96L58	B3GALT6	0.826421	1	0.56543	0.943624	1	0.661729	5
P15291	P15291	P15291	B4GALT1	1	0.626976	0.415722	0.90429	1	0.809195	1
O60513	O60513	O60513	B4GALT4	1	0.877595	0.701866	1	0.941914	0.943165	1
Q9NWV8	Q9NWV8	Q9NWV8	BABAM1	0.751298	0.681211	1	1	0.765437	0.68713	2
O95816	O95816	O95816	BAG2	1	0.662281	0.282349	0.845736	1	0.561951	3
O95817	O95817	O95817	BAG3	0.75257	0.94857	1	1	0.609664	0.585679	2
Q9UL15-2	Q9UL15-2	Q9UL15	BAG5	0.647959	1	0.469784	0.711877	1	0.847074	5
Q16611	Q16611	Q16611	BAK1	0.690933	1	0.944037	0.472873	0.679592	1	4
O75531	O75531	O75531	BANF1	0.822195	0.953333	1	0.837396	1	0.783595	1
P80723	P80723	P80723	BASP1	0.51233	0.803925	1	0.754399	0.683923	1	4
Q07812-2	Q07812-2	Q07812	BAX	1	0.706187	0.671246	0.433174	1	0.999782	1
Q9NRL2	Q9NRL2	Q9NRL2	BAZ1A	0.287709	0.77691	1	0.622292	1	0.927711	4
Q9UIG0	Q9UIG0	Q9UIG0	BAZ1B	0.535795	1	0.840512	0.62901	1	0.697162	4
Q9UIF9	Q9UIF9	Q9UIF9	BAZ2A	0.439387	0.936622	1	0.480869	1	0.624027	4
P50895	P50895	P50895	BCAM	0.353529	0.235597	1	0.756913	0.71992	1	6
Q9UHQ4-2	Q9UHQ4-2	Q9UHQ4	BCAP29	0.927482	1	0.540192	0.900664	1	0.883435	1
P51572-2	P51572-2	P51572	BCAP31	1	0.812405	0.821098	0.73155	0.749872	1	1
P56945-6	P56945-6	P56945	BCAR1	0.654504	0.764292	1	1	0.400893	0.399959	2
O75934	O75934	O75934	BCAS2	0.381512	0.764458	1	0.599954	0.891381	1	4
P54687-5	P54687-5	P54687	BCAT1	1	0.409948	0.424162	1	0.586981	0.228411	3
O15382	O15382	O15382	BCAT2	0.986068	0.0932923	1	0.602588	0.678195	1	7
Q9P287-2	Q9P287-2	Q9P287	BCCIP	0.450294	1	0.938025	0.754155	1	0.568493	5
Q9P287	Q9P287	Q9P287	BCCIP	0.450294	1	0.938025	0.720598	1	0.757149	4
P21953	P21953	P21953	BCKDHB	0.761084	0.505131	1	0.510128	0.726424	1	7
Q07817	Q07817	Q07817	BCL2L1	0.83302	0.956953	1	0.82879	1	0.908179	1
Q9BXK5	Q9BXK5	Q9BXK5	BCL2L13	0.72342	1	0.873675	0.600572	0.867247	1	4
Q9NYF8	Q9NYF8	Q9NYF8	BCLAF1	0.855927	1	0.558612	0.910653	1	0.971805	1
Q9Y276	Q9Y276	Q9Y276	BCS1L	0.881915	0.530005	1	0.757057	0.805028	1	1
Q9BUT1	Q9BUT1	Q9BUT1	BDH2	1	0.749747	0.984613	1	0.807314	0.393613	2
Q5T5X7	Q5T5X7	Q5T5X7	BEND3	0.0669638	1	0.909062	1	0.470864	0.738782	6
Q8TD16-2	Q8TD16-2	Q8TD16	BICD2	0.383511	0.569892	1	1	0.682781	0.667771	6
P55957-2	P55957-2	P55957	BID	0.622458	0.987985	1	1	0.594464	0.725564	2
O00499	O00499	O00499	BIN1	0.634458	0.915233	1	1	0.537222	0.374453	2
Q9NR09	Q9NR09	Q9NR09	BIRC6	0.509991	1	0.567855	1	0.743003	0.692791	5
Q13867	Q13867	Q13867	BLMH	0.450318	1	0.67851	0.950433	0.844809	1	5
P78537	P78537	P78537	BLOC1S1	0.47331	0.289814	1	1	0.675909	0.721991	6
P53004	P53004	P53004	BLVRA	0.433038	0.763203	1	1	0.927808	0.659914	6
P30043	P30043	P30043	BLVRB	1	0.465949	0.972792	1	0.562944	0.40661	2
Q9NSY1	Q9NSY1	Q9NSY1	BMP2K	0.34961	0.668933	1	0.771278	0.842554	1	6
Q14692	Q14692	Q14692	BMS1	0.517152	1	0.663788	0.695814	1	0.913098	5
Q12981-1	Q12981-1	Q12981	BNIP1	0.510902	1	0.69676	0.736974	0.947039	1	4
O60238	O60238	O60238	BNIP3L	1	0.495953	0.920055	1	0.617942	0.817631	1
Q8NFC6	Q8NFC6	Q8NFC6	BOD1L1	0.595952	1	0.910537	0.577654	1	0.719972	4
Q14137	Q14137	Q14137	BOP1	0.633659	1	0.538965	0.842572	1	0.740367	5
P07738	P07738	P07738	BPGM	0.195078	0.46448	1	1	0.892729	0.591787	6
Q86WA6	Q86WA6	Q86WA6	BPHL	0.390473	0.446894	1	0.712943	0.779177	1	6
O95861	O95861	O95861	BPNT1	0.591324	1	0.734224	1	0.932401	0.602823	5
Q12830	Q12830	Q12830	BPTF	0.685546	1	0.854634	0.690981	1	0.884826	4
Q6PJG6	Q6PJG6	Q6PJG6	BRAT1	0.522524	0.717582	1	0.648277	1	0.809496	4
P46736	P46736	P46736	BRCC3	0.87099	1	0.572854	1	0.720341	0.491907	2
O95696-2	O95696-2	O95696	BRD1	0.575194	0.886858	1	0.948051	0.955278	1	4
O60885	O60885	O60885	BRD4	0.721504	0.969707	1	0.662292	0.892222	1	4
Q9NXR7	Q9NXR7	Q9NXR7	BRE	0.989285	0.554078	1	1	0.707231	0.584082	2
Q8TDN6	Q8TDN6	Q8TDN6	BRIX1	0.431656	1	0.61444	0.724019	1	0.747781	5
Q5VW32	Q5VW32	Q5VW32	BROX	0.578989	0.950943	1	1	0.874841	0.807111	4
P35613	P35613	P35613	BSG	0.706182	0.592244	1	1	0.847284	0.903719	6
Q10588	Q10588	Q10588	BST1	1	0.44949	0.596127	0.757479	1	0.562908	3
O14981	O14981	O14981	BTAF1	0.500706	1	0.991697	0.700896	1	0.823644	4
P20290	P20290	P20290	BTF3	0.981641	1	0.826458	1	0.882941	0.703012	1
Q96K17	Q96K17	Q96K17	BTF3L4	0.504657	0.724547	1	0.92577	0.863528	1	4
O00478	O00478	O00478	BTN3A3	0.740063	1	0.377297	0.867917	1	0.330992	5
O43684	O43684	O43684	BUB3	0.752115	1	0.580789	0.82665	1	0.738521	5
P41223-2	P41223-2	P41223	BUD31	0.68298	0.848713	1	0.705236	1	0.562223	4
P41223	P41223	P41223	BUD31	0.68298	0.848713	1	0.663216	1	0.672773	4
Q13895	Q13895	Q13895	BYSL	0.548926	1	0.760846	0.975738	1	0.824695	5
Q7L1Q6-3	Q7L1Q6-3	Q7L1Q6	BZW1	0.795645	1	0.695815	1	0.574223	0.50251	2
Q9Y6E2	Q9Y6E2	Q9Y6E2	BZW2	1	0.761834	0.664363	1	0.470007	0.42009	2
Q5T2E6	Q5T2E6	Q5T2E6	C10orf76	0.621479	0.93995	1	0.861802	0.672536	1	4
Q9H0W9	Q9H0W9	Q9H0W9	C11orf54	0.643668	0.600776	1	0.916635	1	0.347985	2
Q9H3H3-3	Q9H3H3-3	Q9H3H3	C11orf68	1	0.380636	0.740646	1	0.477115	0.188934	3
Q9HB07	Q9HB07	Q9HB07	C12orf10	0.942038	1	0.720827	1	0.97706	0.56151	1
Q7Z3D6-2	Q7Z3D6-2	Q7Z3D6	C14orf159	0.766759	1	0.44136	0.735407	1	0.921613	5
Q9Y224	Q9Y224	Q9Y224	C14orf166	0.644014	0.909714	1	0.659253	0.845958	1	4
Q96GQ5	Q96GQ5	Q96GQ5	C16orf58	0.592664	0.40492	1	0.737508	0.80946	1	6
Q7Z3J2	Q7Z3J2	Q7Z3J2	C16orf62	1	0.866292	0.863558	1	0.641094	0.721119	1
Q9BQA9	Q9BQA9	Q9BQA9	C17orf62	0.842115	0.862134	1	0.674827	0.88348	1	1
Q9HAS0	Q9HAS0	Q9HAS0	C17orf75	0.947875	0.842474	1	0.535273	0.499444	1	4
Q96B23	Q96B23	Q96B23	C18orf25	0.240977	0.757081	1	0.550383	1	0.825408	4
Q9BQ61	Q9BQ61	Q9BQ61	C19orf43	0.52585	0.583229	1	0.715783	1	0.459152	6
Q8N9M1	Q8N9M1	Q8N9M1	C19orf47	0.451785	1	0.762713	0.698724	1	0.889587	4
Q96EU7	Q96EU7	Q96EU7	C1GALT1C1	1	0.901238	0.776841	0.487595	0.692152	1	1
Q9NWV4	Q9NWV4	Q9NWV4	C1orf123	1	0.759464	0.875198	1	0.77368	0.46477	2
Q9H425	Q9H425	Q9H425	C1orf198	1	0.674037	0.651551	1	0.523799	0.604097	2
Q07021	Q07021	Q07021	C1QBP	0.516889	1	0.745737	0.460484	0.577652	1	4
P00736	P00736	P00736	C1R	1	0.533261	0.145818	0.557565	1	0.336479	3
P09871	P09871	P09871	C1S	1	0.60526	0.0906276	0.658681	1	0.24113	3
Q9Y426	Q9Y426	Q9Y426	C2CD2	0.388105	1	0.800082	0.775397	1	0.898512	4
O14523-2	O14523-2	O14523	C2CD2L	0.086258	0.353047	1	0.459793	0.721474	1	7
Q8WWC4	Q8WWC4	Q8WWC4	C2orf47	0.375946	1	0.68299	0.448227	0.585241	1	4
Q9BVC5	Q9BVC5	Q9BVC5	C2orf49	0.623095	0.72462	1	0.534522	0.81218	1	4
Q8NDZ4	Q8NDZ4	Q8NDZ4	C3orf58	0.454172	0.748355	1	0.603106	0.685041	1	4
Q49AR2	Q49AR2	Q49AR2	C5orf22	0.471415	1	0.48319	0.640758	1	0.342955	5
Q9BRJ6	Q9BRJ6	Q9BRJ6	C7orf50	1	0.603553	0.631566	1	0.948785	0.769872	1
Q6P1X6	Q6P1X6	Q6P1X6	C8orf82	1	0.127428	0.218685	0.816018	1	0.926166	3
Q5T280	Q5T280	Q5T280	C9orf114	0.705981	0.677331	1	0.781691	1	0.573974	1
Q9BUH6	Q9BUH6	Q9BUH6	C9orf142	0.441866	0.532528	1	0.88455	1	0.436112	6
Q5T6V5	Q5T6V5	Q5T6V5	C9orf64	0.57759	1	0.646633	1	0.910534	0.485835	5
Q9NZ63	Q9NZ63	Q9NZ63	C9orf78	0.750391	1	0.60569	0.478519	1	0.500549	5
Q9Y376	Q9Y376	Q9Y376	CAB39	0.747937	1	0.576591	1	0.636968	0.344772	2
P54289	P54289	P54289	CACNA2D1	1	0.566686	0.343226	0.971313	1	0.851842	3
Q8WUQ7-2	Q8WUQ7-2	Q8WUQ7	CACTIN	0.395181	1	0.894592	0.527708	0.864467	1	4
Q9HB71	Q9HB71	Q9HB71	CACYBP	0.421034	1	0.781459	1	0.856286	0.989862	4
P27708	P27708	P27708	CAD	1	0.822009	0.785269	1	0.422506	0.361778	2
Q9P1Z2	Q9P1Z2	Q9P1Z2	CALCOCO1	0.388079	0.325851	1	0.938703	1	0.943594	6
Q05682	Q05682	Q05682	CALD1	1	0.166887	0.135703	1	0.503118	0.176812	3
Q05682-4	Q05682-4	Q05682	CALD1	1	0.166887	0.135703	1	0.603386	0.144555	3
Q05682-3	Q05682-3	Q05682	CALD1	1	0.166887	0.135703	1	0.778841	0.283486	3
P27797	P27797	P27797	CALR	1	0.424445	0.705817	0.704866	0.853835	1	1
O43852-4	O43852-4	O43852	CALU	1	0.428473	0.552631	0.898077	0.957879	1	1
O43852-3	O43852-3	O43852	CALU	1	0.428473	0.552631	0.95132	1	0.863549	1
Q14012	Q14012	Q14012	CAMK1	1	0.477569	0.709733	1	0.535737	0.498368	3
Q13557-11	Q13557-11	Q13557	CAMK2D	1	0.508445	0.772068	0.983787	1	0.780943	1
Q13555-6	Q13555-6	Q13555	CAMK2G	0.805095	1	0.495964	0.838478	1	0.907431	5
P49069	P49069	P49069	CAMLG	0.698852	1	0.43353	0.857099	0.957486	1	5
Q08AD1	Q08AD1	Q08AD1	CAMSAP2	0.628971	1	0.953882	1	0.559497	0.169975	2
Q86VP6	Q86VP6	Q86VP6	CAND1	0.540924	1	0.709241	0.918365	1	0.754814	5
Q8WVQ1	Q8WVQ1	Q8WVQ1	CANT1	0.428401	0.648793	1	0.524704	0.710552	1	7
P27824-2	P27824-2	P27824	CANX	0.757471	0.993851	1	0.551761	0.721101	1	4
Q01518	Q01518	Q01518	CAP1	1	0.772695	0.925661	1	0.352102	0.223633	2
P40123	P40123	P40123	CAP2	1	0.595605	0.602042	1	0.384497	0.208664	3
P40121	P40121	P40121	CAPG	0.795629	0.409908	1	1	0.672783	0.458529	2
P07384	P07384	P07384	CAPN1	0.840363	0.746286	1	1	0.612825	0.566893	2
P17655	P17655	P17655	CAPN2	1	0.79171	0.851653	1	0.542826	0.324122	2
O15484	O15484	O15484	CAPN5	1	0.877727	0.917589	1	0.917294	0.780076	1
P04632	P04632	P04632	CAPNS1	1	0.240347	0.344583	1	0.517979	0.385368	3
Q14444	Q14444	Q14444	CAPRIN1	0.696328	1	0.689196	0.907459	1	0.8595	5
P52907	P52907	P52907	CAPZA1	0.723324	1	0.474237	1	0.756898	0.509245	5
P47755	P47755	P47755	CAPZA2	1	0.938902	0.983143	1	0.764214	0.581658	2
P47756	P47756	P47756	CAPZB	1	0.508898	0.923882	1	0.724985	0.545663	2
P47756-2	P47756-2	P47756	CAPZB	1	0.508898	0.923882	1	0.822249	0.580763	1
Q9Y2V2	Q9Y2V2	Q9Y2V2	CARHSP1	0.469185	0.340987	1	1	0.572054	0.378163	6
Q86X55	Q86X55	Q86X55	CARM1	1	0.689751	0.401073	1	0.850993	0.41471	3
Q5VZK9	Q5VZK9	Q5VZK9	CARMIL1	0.377173	0.715655	1	1	0.73042	0.597041	6
P49589-3	P49589-3	P49589	CARS	0	0	1	1	0.657736	0.597905	6
Q9HA77	Q9HA77	Q9HA77	CARS2	1	0.728407	0.75979	0.916016	0.885096	1	1
Q6P4E1-4	Q6P4E1-4	Q6P4E1	CASC4	0.886484	1	0.758511	0.603019	0.823649	1	1
O14936	O14936	O14936	CASK	0.650205	1	0.944078	0.794523	1	0.472262	2
P29466	P29466	P29466	CASP1	1	0.97745	0.0370684	1	0.828861	0.258229	3
P42574	P42574	P42574	CASP3	0.53054	1	0.512575	1	0.899396	0.458068	5
P49662	P49662	P49662	CASP4	0.998553	1	0.155097	1	0.543126	0.377212	3
P55212	P55212	P55212	CASP6	0.665581	1	0.786837	1	0.736644	0.697891	2
P55210-3	P55210-3	P55210	CASP7	0.658391	1	0.201205	0.918403	1	0.524095	5
P20810-6	P20810-6	P20810	CAST	0.900971	1	0.535337	1	0.545317	0.436775	2
P04040	P04040	P04040	CAT	1	0.340463	0.430313	0.901389	1	0.951911	3
Q03135	Q03135	Q03135	CAV1	1	0.195682	0.0921004	1	0.970507	0.475843	3
P51636	P51636	P51636	CAV2	1	0.604827	0.326274	0.808028	1	0.729634	3
Q13951-2	Q13951-2	Q13951	CBFB	0.536511	1	0.704741	1	0.635879	0.640786	2
Q13951	Q13951	Q13951	CBFB	0.536511	1	0.704741	1	0.913146	0.857194	5
P22681	P22681	P22681	CBL	0.540807	1	0.940714	1	0.544619	0.332486	2
Q75N03	Q75N03	Q75N03	CBLL1	0.314573	0.840981	1	0.651356	1	0.996493	4
P16152	P16152	P16152	CBR1	0.390826	1	0.621907	1	0.884272	0.614513	5
O75828	O75828	O75828	CBR3	1	0.89021	0.175831	1	0.73448	0.370666	3
P83916	P83916	P83916	CBX1	0.668861	0.825909	1	0.741183	0.949317	1	4
Q13185	Q13185	Q13185	CBX3	0.70619	1	0.666814	0.840041	0.999886	1	1
P45973	P45973	P45973	CBX5	0.98786	0.752406	1	0.93034	0.76581	1	1
Q9HC52	Q9HC52	Q9HC52	CBX8	0.242127	0.375934	1	0.543768	0.696414	1	7
Q6P1N0	Q6P1N0	Q6P1N0	CC2D1A	0.174244	0.359223	1	0.803859	0.715397	1	6
Q8IX12	Q8IX12	Q8IX12	CCAR1	1	0.860045	0.74559	0.927123	1	0.99934	1
Q8N163	Q8N163	Q8N163	CCAR2	0.539528	0.89715	1	0.781681	0.996587	1	4
Q96NT0	Q96NT0	Q96NT0	CCDC115	0.274917	0.32008	1	0.324355	0.517132	1	7
Q8WUD4	Q8WUD4	Q8WUD4	CCDC12	0.642298	1	0.719575	0.526497	1	0.69843	5
Q96CT7	Q96CT7	Q96CT7	CCDC124	1	0.242559	0.364732	1	0.826159	0.626938	3
Q96BQ5	Q96BQ5	Q96BQ5	CCDC127	0.653515	0.712704	1	0.553312	0.785399	1	4
Q9H6E4	Q9H6E4	Q9H6E4	CCDC134	0.220254	0.55585	1	0.454653	0.670965	1	7
Q6PK04	Q6PK04	Q6PK04	CCDC137	0.322121	0.838815	1	0.722504	1	0.547673	6
O60826	O60826	O60826	CCDC22	0.677039	0.730769	1	1	0.706482	0.872613	1
Q96A33	Q96A33	Q96A33	CCDC47	0.468805	1	0.898908	0.618471	0.897412	1	4
Q8IVM0	Q8IVM0	Q8IVM0	CCDC50	1	0.708185	0.932622	1	0.442076	0.492712	2
Q96ER9	Q96ER9	Q96ER9	CCDC51	0.282632	0.807135	1	0.456664	0.623694	1	7
Q4VC31	Q4VC31	Q4VC31	CCDC58	0.334268	1	0.595535	0.7266	0.943972	1	5
Q16204	Q16204	Q16204	CCDC6	0.611568	1	0.533775	1	0.672741	0.481429	2
Q9H6F5	Q9H6F5	Q9H6F5	CCDC86	0.185992	1	0.394311	0.737852	1	0.583363	5
Q567U6	Q567U6	Q567U6	CCDC93	0.325816	0.529391	1	1	0.742278	0.82211	6
P51946	P51946	P51946	CCNH	0.496876	0.685766	1	0.491537	0.994125	1	4
O75909-4	O75909-4	O75909	CCNK	0.439381	0.760033	1	0.701712	1	0.727117	4
O60563	O60563	O60563	CCNT1	0.484887	1	0.823892	0.478968	1	0.991226	4
Q9ULG6-5	Q9ULG6-5	Q9ULG6	CCPG1	0.373409	0.581404	1	0.237804	0.779464	1	7
O14618	O14618	O14618	CCS	0.337127	0.243043	1	0.876426	1	0.984504	6
P78371	P78371	P78371	CCT2	0.466131	0.859179	1	1	0.664615	0.716341	6
P49368	P49368	P49368	CCT3	0.638652	1	0.710552	1	0.705481	0.730938	5
P50991	P50991	P50991	CCT4	0.427527	1	0.672346	1	0.705866	0.708744	5
P48643	P48643	P48643	CCT5	0.602923	1	0.796328	1	0.678618	0.769664	2
P40227	P40227	P40227	CCT6A	0.405584	1	0.837393	1	0.678353	0.694087	5
Q99832	Q99832	Q99832	CCT7	0.581019	1	0.885605	1	0.667546	0.686032	2
P50990	P50990	P50990	CCT8	0.435726	1	0.820448	1	0.664153	0.674809	2
Q6YHK3	Q6YHK3	Q6YHK3	CD109	1	0.631648	0.222881	1	0.93063	0.342816	3
P48509	P48509	P48509	CD151	1	0.474296	0.575864	1	0.803692	0.761681	3
Q9HCU0	Q9HCU0	Q9HCU0	CD248	1	0.161378	0.0653807	1	0.523777	0.173613	3
Q5ZPR3	Q5ZPR3	Q5ZPR3	CD276	0.609782	1	0.695508	0.651	1	0.330629	5
Q9Y5K6	Q9Y5K6	Q9Y5K6	CD2AP	0.170642	0.2984	1	0.507812	0.783052	1	7
O95400	O95400	O95400	CD2BP2	0.723306	0.940146	1	0.664795	1	0.883159	4
Q9NPF0	Q9NPF0	Q9NPF0	CD320	0.574754	1	0.488548	0.291814	0.507341	1	4
O15446-2	O15446-2	O15446	CD3EAP	0.400737	0.763133	1	0.593883	0.632655	1	4
P16070	P16070	P16070	CD44	1	0.629382	0.247942	1	0.87381	0.505307	3
P15529-2	P15529-2	P15529	CD46	0.505592	0.335829	1	0.743565	0.6156	1	7
Q08722	Q08722	Q08722	CD47	0.466768	0.712264	1	0.493298	0.618033	1	7
P08174-7	P08174-7	P08174	CD55	0.0437152	0.194775	1	0.141249	0.252954	1	7
P13987	P13987	P13987	CD59	1	0.411142	0.567926	1	0.688517	0.492905	3
P08962	P08962	P08962	CD63	1	0.66856	0.923578	0.821371	1	0.514287	1
P60033	P60033	P60033	CD81	0.903333	0.578421	1	1	0.677234	0.538024	2
P27701	P27701	P27701	CD82	0.590159	0.51327	1	1	0.96803	0.900745	6
P21926	P21926	P21926	CD9	0.486962	0.677275	1	0.807047	0.849906	1	4
Q8TCZ2	Q8TCZ2	Q8TCZ2	CD99L2	1	0.554525	0.454808	0.211251	0.18669	1	7
Q13042	Q13042	Q13042	CDC16	0.679301	1	0.874796	0.983187	1	0.760956	1
Q12834	Q12834	Q12834	CDC20	1	0.761633	0.50301	0.965373	1	0.72398	1
Q9UJX2	Q9UJX2	Q9UJX2	CDC23	0.447919	1	0.741777	1	0.999853	0.881881	5
P30260-2	P30260-2	P30260	CDC27	0.623455	1	0.421074	0.853837	1	0.799804	5
Q16543	Q16543	Q16543	CDC37	0.673982	0.685246	1	1	0.545306	0.254881	2
O60508	O60508	O60508	CDC40	0.406726	1	0.936587	0.673476	0.993951	1	4
P60953	P60953	P60953	CDC42	0.920901	1	0.333369	1	0.769964	0.496182	5
Q5VT25-6	Q5VT25-6	Q5VT25	CDC42BPA	1	0.937013	0.984895	1	0.856973	0.600948	2
Q9Y5S2	Q9Y5S2	Q9Y5S2	CDC42BPB	1	0.916282	0.942678	1	0.587527	0.363746	2
Q00587	Q00587	Q00587	CDC42EP1	0.558871	0.380448	1	1	0.567341	0.451027	6
Q9H3Q1	Q9H3Q1	Q9H3Q1	CDC42EP4	1	0.884753	0.821761	1	0.593578	0.310549	2
Q99459	Q99459	Q99459	CDC5L	0.522467	1	0.774603	0.577388	0.905824	1	4
Q6P1J9	Q6P1J9	Q6P1J9	CDC73	0.557979	0.89753	1	0.744432	1	0.846169	4
Q69YH5	Q69YH5	Q69YH5	CDCA2	0.96401	1	0.618032	0.841133	1	0.575275	1
Q96FF9	Q96FF9	Q96FF9	CDCA5	0.815421	1	0.923709	0.774955	1	0.348023	2
Q53HL2	Q53HL2	Q53HL2	CDCA8	0.972787	0.897733	1	1	0.772928	0.630506	2
Q9H5V8	Q9H5V8	Q9H5V8	CDCP1	0.166477	1	0.98325	0.651903	0.715259	1	4
P55287	P55287	P55287	CDH11	1	0.372227	0.163233	1	0.788883	0.47353	3
P55290-4	P55290-4	P55290	CDH13	1	0.615879	0.153967	0.929251	1	0.677086	3
P19022	P19022	P19022	CDH2	1	0.483195	0.585785	0.952091	0.663536	1	1
O14735	O14735	O14735	CDIPT	0.685189	0.759739	1	0.70699	0.961393	1	4
P06493	P06493	P06493	CDK1	0.777212	1	0.934262	1	0.504652	0.445638	2
Q9NYV4	Q9NYV4	Q9NYV4	CDK12	0.50712	1	0.723629	0.736447	1	0.728334	5
Q14004	Q14004	Q14004	CDK13	0.799621	1	0.878891	0.750769	1	0.629422	1
P24941	P24941	P24941	CDK2	0.823784	1	0.785121	1	0.87071	0.308644	2
Q00535	Q00535	Q00535	CDK5	0.346623	0.404923	1	0.88163	1	0.704087	6
Q96SN8	Q96SN8	Q96SN8	CDK5RAP2	0.347003	0.481655	1	0.573127	0.662402	1	7
Q96JB5-4	Q96JB5-4	Q96JB5	CDK5RAP3	0.567441	0.338156	1	0.802758	0.960825	1	6
P50613	P50613	P50613	CDK7	0	0	1	0.586689	1	0.957831	7
P50750-2	P50750-2	P50750	CDK9	0.348906	0.599096	1	0.519013	0.893118	1	7
Q5VV42	Q5VV42	Q5VV42	CDKAL1	0.508642	1	0.864508	0.725587	0.912722	1	4
P38936	P38936	P38936	CDKN1A	1	0.269843	0.342434	1	0.821185	0.11721	3
Q9NXV6	Q9NXV6	Q9NXV6	CDKN2AIP	0.503841	1	0.92341	0.557028	0.911681	1	4
O95674	O95674	O95674	CDS2	0.694857	0.952972	1	0.500859	0.719454	1	4
Q9UKY7	Q9UKY7	Q9UKY7	CDV3	0.683023	1	0.579356	1	0.572347	0.374348	2
Q9Y232	Q9Y232	Q9Y232	CDYL	0.447934	0.697681	1	0.586151	0.817438	1	4
P17676	P17676	P17676	CEBPB	1	0.885469	0.829118	0.592741	1	0.540738	1
Q03701	Q03701	Q03701	CEBPZ	0.35207	1	0.828037	0.664884	0.952473	1	4
Q9BXW7	Q9BXW7	Q9BXW7	CECR5	0.877052	1	0.646631	0.622741	0.762572	1	1
Q92879-4	Q92879-4	Q92879	CELF1	0.558315	0.759896	1	0.625968	0.733817	1	4
Q8WUJ3	Q8WUJ3	Q8WUJ3	CEMIP	1	0.23229	0.0460336	1	0.792904	0.280036	3
P07199	P07199	P07199	CENPB	0.943274	1	0.704088	0.934758	1	0.604946	1
P49454	P49454	P49454	CENPF	1	0.866474	0.965978	0.902491	0.991495	1	1
Q7Z7K6	Q7Z7K6	Q7Z7K6	CENPV	0.324875	1	0.929209	0.586571	0.794307	1	4
Q9UPN4	Q9UPN4	Q9UPN4	CEP131	0.27995	0	1	0.756113	1	0.960345	6
Q9BYV8	Q9BYV8	Q9BYV8	CEP41	0.328685	0.63442	1	1	0.56277	0.558427	6
Q8IW35-2	Q8IW35-2	Q8IW35	CEP97	0.443083	1	0.54802	1	0.714684	0.360728	5
Q5T4B2	Q5T4B2	Q5T4B2	CERCAM	1	0.295687	0.288661	0.888308	1	0.400758	3
Q96G23	Q96G23	Q96G23	CERS2	0.361899	0.493904	1	0.512112	0.744872	1	7
Q8N5B7	Q8N5B7	Q8N5B7	CERS5	0.780317	0.672963	1	0.781526	0.889872	1	1
P41208	P41208	P41208	CETN2	0.833513	0.620564	1	0.987271	1	0.693002	1
Q9Y6A4	Q9Y6A4	Q9Y6A4	CFAP20	0.65922	1	0.50117	0.861537	1	0.648418	5
P23528	P23528	P23528	CFL1	1	0.373886	0.320379	1	0.612669	0.30697	3
Q9Y281	Q9Y281	Q9Y281	CFL2	0.730986	0.815464	1	1	0.592559	0.39973	2
Q9UFW8	Q9UFW8	Q9UFW8	CGGBP1	0.995414	0.953523	1	0.665855	1	0.488186	1
Q9P2M7	Q9P2M7	Q9P2M7	CGN	0	0.0869607	1	0.17096	0.260793	1	7
Q13111	Q13111	Q13111	CHAF1A	0.345549	1	0.715564	0.821223	1	0.703036	5
Q13112	Q13112	Q13112	CHAF1B	0.38488	1	0.68306	0.765097	1	0.752958	5
Q96JM3	Q96JM3	Q96JM3	CHAMP1	0.763527	1	0.752985	0.953139	1	0.844983	1
Q9Y6H1	Q9Y6H1	Q9Y6H1	CHCHD2	0.68523	0.962786	1	0.424502	1	0.741168	4
Q9NX63	Q9NX63	Q9NX63	CHCHD3	0.51718	0.978732	1	0.686508	0.78689	1	4
O14646	O14646	O14646	CHD1	0.262907	0.838773	1	0.324735	0.680859	1	7
O14647	O14647	O14647	CHD2	0.883873	0.687026	1	0.596502	0.845151	1	1
Q12873-3	Q12873-3	Q12873	CHD3	1	0.515506	0.631834	0.798219	1	0.833225	1
Q14839-2	Q14839-2	Q14839	CHD4	0.734671	1	0.625105	0.626209	0.924357	1	4
Q9HCK8	Q9HCK8	Q9HCK8	CHD8	0.501856	1	0.830997	0.605703	1	0.886462	4
Q8IWX8	Q8IWX8	Q8IWX8	CHERP	0.559435	1	0.452078	0.699773	1	0.998632	5
Q9BWS9-2	Q9BWS9-2	Q9BWS9	CHID1	1	0.423283	0.60492	0.709936	1	0.945917	1
O43633	O43633	O43633	CHMP2A	1	0.332176	0.629096	1	0.755789	0.428721	3
Q9UQN3	Q9UQN3	Q9UQN3	CHMP2B	0.445063	1	0.641113	1	0.840833	0.645443	5
Q9BY43-2	Q9BY43-2	Q9BY43	CHMP4A	0.299875	1	0.890846	1	0.742934	0.552797	2
Q9H444	Q9H444	Q9H444	CHMP4B	0.658338	1	0.443452	0.990713	1	0.506577	5
Q9NZZ3	Q9NZZ3	Q9NZZ3	CHMP5	0.503093	1	0.432274	1	0.828715	0.4908	5
Q96FZ7	Q96FZ7	Q96FZ7	CHMP6	0.527994	1	0.213012	0.625603	0.817434	1	5
Q9UHD1	Q9UHD1	Q9UHD1	CHORDC1	0.317515	1	0.62717	1	0.989866	0.657339	5
Q99653	Q99653	Q99653	CHP1	1	0.962875	0.721008	0.790821	0.864728	1	1
Q8IZ52	Q8IZ52	Q8IZ52	CHPF	0.359513	0.724506	1	0.707688	1	0.614667	6
Q9P2E5	Q9P2E5	Q9P2E5	CHPF2	0.705602	1	0.676892	0.814817	1	0.918844	5
Q9NRG0	Q9NRG0	Q9NRG0	CHRAC1	0.650553	0.871743	1	0.766096	1	0.776966	4
Q8NCH0	Q8NCH0	Q8NCH0	CHST14	1	0.573737	0.506044	1	0.340791	0.131342	3
Q9Y3Y2-3	Q9Y3Y2-3	Q9Y3Y2	CHTOP	0.713517	0.964814	1	0.567949	0.660195	1	4
O76071	O76071	O76071	CIAO1	0.618258	0.957632	1	1	0.955985	0.821488	4
Q6FI81	Q6FI81	Q6FI81	CIAPIN1	0.496825	0.956166	1	0.879619	1	0.985024	4
Q14011-2	Q14011-2	Q14011	CIRBP	1	0.349563	0.854548	0.939785	0.83283	1	1
Q14011	Q14011	Q14011	CIRBP	1	0.349563	0.854548	1	0.952321	0.766697	1
Q9NZ45	Q9NZ45	Q9NZ45	CISD1	0.547892	1	0.850834	0.494389	0.784191	1	4
Q8N5K1	Q8N5K1	Q8N5K1	CISD2	0.391157	0.913391	1	0.42533	0.660007	1	4
Q9ULV3	Q9ULV3	Q9ULV3	CIZ1	1	0.848054	0.895256	0.869622	1	0.775513	1
Q8WWK9	Q8WWK9	Q8WWK9	CKAP2	0.600014	0.828871	1	0.413066	0.73855	1	4
Q07065	Q07065	Q07065	CKAP4	1	0.729213	0.183418	0.883147	1	0.65656	3
Q14008-3	Q14008-3	Q14008	CKAP5	0.723729	0.966976	1	0.927182	1	0.952985	1
P12277	P12277	P12277	CKB	0.0328304	0.177067	1	0.170133	0.211622	1	7
Q7Z460	Q7Z460	Q7Z460	CLASP1	0.908103	1	0.921266	1	0.465859	0.311744	2
Q96S66	Q96S66	Q96S66	CLCC1	0.533101	1	0.70386	0.602711	0.805985	1	4
P51790-2	P51790-2	P51790	CLCN3	0.557086	1	0.81279	1	0.874364	0.843046	5
P51790	P51790	P51790	CLCN3	0.557086	1	0.81279	0.902664	1	0.697515	5
P51798	P51798	P51798	CLCN7	0.353475	0.736538	1	0.572194	0.976565	1	4
Q9NY35	Q9NY35	Q9NY35	CLDND1	0.519105	1	0.805524	0.798827	1	0.754965	5
O14967	O14967	O14967	CLGN	0.00170484	0.1055	1	0.0994478	0.171209	1	7
O00299	O00299	O00299	CLIC1	0.56502	0.465406	1	1	0.676995	0.461918	6
Q9Y696	Q9Y696	Q9Y696	CLIC4	1	0.42727	0.632958	1	0.639694	0.686064	3
Q96NY7	Q96NY7	Q96NY7	CLIC6	0.0948905	0.898954	1	0.562826	0.45211	1	7
Q14677-3	Q14677-3	Q14677	CLINT1	0.542954	1	0.65937	0.63363	0.823288	1	4
P30622	P30622	P30622	CLIP1	0.637053	1	0.846919	1	0.536399	0.341512	2
Q9UDT6	Q9UDT6	Q9UDT6	CLIP2	0.622331	0.553686	1	1	0.577132	0.41442	2
Q9H6B4	Q9H6B4	Q9H6B4	CLMP	1	0.992183	0.118504	1	0.483627	0.188315	3
Q13286	Q13286	Q13286	CLN3	0.14306	0.906701	1	0.19637	0.494033	1	7
O75503	O75503	O75503	CLN5	0.258566	0.434595	1	0.284749	0.42313	1	7
P54105	P54105	P54105	CLNS1A	0.730441	1	0.890511	1	0.966387	0.590337	2
Q92989	Q92989	Q92989	CLP1	0.382854	0.868286	1	0.633456	1	0.853777	4
Q9H078	Q9H078	Q9H078	CLPB	0.869414	1	0.772085	0.823413	0.88136	1	1
Q16740	Q16740	Q16740	CLPP	0.620358	0.935275	1	0.421649	0.450898	1	4
O96005	O96005	O96005	CLPTM1	0.351337	0.486512	1	0.470865	0.590797	1	7
Q96KA5	Q96KA5	Q96KA5	CLPTM1L	0.470661	0.875196	1	0.617815	0.791181	1	4
O76031	O76031	O76031	CLPX	0.585341	0.978467	1	0.562386	0.73239	1	4
Q9HAW4	Q9HAW4	Q9HAW4	CLSPN	0.352698	1	0.685699	0.471229	1	0.574229	5
P09497	P09497	P09497	CLTB	0.369789	0.622409	1	0.879936	0.805655	1	6
P09497-2	P09497-2	P09497	CLTB	0.369789	0.622409	1	0.798455	0.78613	1	6
Q00610	Q00610	Q00610	CLTC	0.635957	1	0.940562	0.913562	0.84922	1	4
P53675	P53675	P53675	CLTCL1	0.182119	0.219479	1	1	0.607836	0.981053	6
P10909-2	P10909-2	P10909	CLU	1	0.59006	0.361635	0.508359	1	0.539731	3
O75153	O75153	O75153	CLUH	0.25935	1	0.813758	1	0.944584	0.724626	5
Q8NFW8	Q8NFW8	Q8NFW8	CMAS	0.482572	1	0.693834	0.731289	1	0.969381	4
Q96DG6	Q96DG6	Q96DG6	CMBL	1	0.383378	0.182135	1	0.701298	0.144508	3
Q7Z7K0	Q7Z7K0	Q7Z7K0	CMC1	0.477753	0.707442	1	0.409108	0.492822	1	7
P30085	P30085	P30085	CMPK1	0.863105	1	0.663079	1	0.819831	0.476607	2
Q8N1G2	Q8N1G2	Q8N1G2	CMTR1	0.665444	0.803842	1	0.645726	1	0.876269	4
P62633-6	P62633-6	P62633	CNBP	0.317055	0.560237	1	1	0.921433	0.721867	6
P62633	P62633	P62633	CNBP	0.317055	0.560237	1	0.918369	1	0.694643	6
Q96KP4	Q96KP4	Q96KP4	CNDP2	0.408672	0.465183	1	1	0.681864	0.502331	6
P51911	P51911	P51911	CNN1	0.666984	0.111367	1	1	0.800298	0.406202	6
Q99439	Q99439	Q99439	CNN2	1	0.133627	0.331305	1	0.470216	0.16952	3
Q15417	Q15417	Q15417	CNN3	1	0.618685	0.758593	1	0.43426	0.222019	2
Q6P4Q7	Q6P4Q7	Q6P4Q7	CNNM4	0.311946	0.638095	1	0.291304	0.58781	1	7
A5YKK6	A5YKK6	A5YKK6	CNOT1	0.5116	1	0.912581	0.650745	0.841252	1	4
Q9H9A5-6	Q9H9A5-6	Q9H9A5	CNOT10	0.58612	1	0.934811	0.635252	0.805803	1	4
Q9UKZ1	Q9UKZ1	Q9UKZ1	CNOT11	0.564747	1	0.502194	0.723003	0.987875	1	5
Q9NZN8	Q9NZN8	Q9NZN8	CNOT2	0.578209	0.982512	1	0.583242	0.742466	1	4
Q9UFF9	Q9UFF9	Q9UFF9	CNOT8	0.544101	1	0.859397	0.563389	0.965845	1	4
P09543	P09543	P09543	CNP	0.536144	0.941542	1	0.696881	0.937738	1	4
Q9Y2B0	Q9Y2B0	Q9Y2B0	CNPY2	0.947073	0.813469	1	0.908956	0.856474	1	1
Q9BT09	Q9BT09	Q9BT09	CNPY3	0.992896	0.704417	1	0.860415	1	0.988394	1
Q8N129	Q8N129	Q8N129	CNPY4	1	0.431195	0.518136	0.738771	1	0.682472	3
Q96F85	Q96F85	Q96F85	CNRIP1	1	0.796959	0.391337	1	0.549353	0.257553	3
Q6PJW8	Q6PJW8	Q6PJW8	CNST	0.64306	1	0.72678	0.785656	0.955195	1	4
P78357	P78357	P78357	CNTNAP1	1	0.271595	0.0698644	1	0.424575	0.209921	3
Q9Y2R0	Q9Y2R0	Q9Y2R0	COA3	0.649106	0.799905	1	0.418261	0.598949	1	4
Q5JTJ3-2	Q5JTJ3-2	Q5JTJ3	COA6	0.31645	0.850032	1	0.499026	0.684908	1	4
Q96BR5	Q96BR5	Q96BR5	COA7	0.401691	1	0.860829	0.498425	0.699745	1	4
Q13057-2	Q13057-2	Q13057	COASY	0.46713	0.784052	1	1	0.959705	0.656133	6
Q8WTW3	Q8WTW3	Q8WTW3	COG1	0.708096	0.554783	1	0.77352	0.693823	1	4
Q14746	Q14746	Q14746	COG2	0.424485	0.799532	1	0.783645	0.694385	1	4
Q96JB2	Q96JB2	Q96JB2	COG3	0.668339	0.836494	1	0.810428	0.701272	1	4
Q9H9E3	Q9H9E3	Q9H9E3	COG4	0.914684	0.530383	1	0.887653	0.723172	1	1
Q9UP83-2	Q9UP83-2	Q9UP83	COG5	0.377921	0.447456	1	1	0.692809	0.879424	6
P83436	P83436	P83436	COG7	0.649378	1	0.896592	0.942405	0.706411	1	4
Q96MW5	Q96MW5	Q96MW5	COG8	1	0.853986	0.849479	1	0.795531	0.859629	1
P38432	P38432	P38432	COIL	0.305364	0.776117	1	0.297664	0.491578	1	7
Q99715	Q99715	Q99715	COL12A1	1	0.228369	0.315785	1	0.599425	0.576751	3
Q05707	Q05707	Q05707	COL14A1	1	0.451545	0.110477	0.681032	1	0.374767	3
P39059	P39059	P39059	COL15A1	1	0.505645	0.415226	0.772357	1	0.684975	3
Q07092	Q07092	Q07092	COL16A1	1	0.359597	0.155628	1	0.815973	0.379941	3
P39060	P39060	P39060	COL18A1	1	0.344276	0.100657	1	0.774391	0.494863	3
P02452	P02452	P02452	COL1A1	1	0.108651	0.0254556	1	0.257307	0.0750358	3
P08123	P08123	P08123	COL1A2	1	0.125987	0.0332667	1	0.287341	0.132989	3
P02461	P02461	P02461	COL3A1	1	0.156669	0.0262378	1	0.306808	0.126545	3
P02462	P02462	P02462	COL4A1	1	0.220087	0.0645933	1	0.796123	0.565754	3
P08572	P08572	P08572	COL4A2	1	0.333989	0.194005	0.720362	1	0.85695	3
Q9Y5P4-3	Q9Y5P4-3	Q9Y5P4	COL4A3BP	0.314245	0.592131	1	0.626213	0.470571	1	7
P20908	P20908	P20908	COL5A1	1	0.190518	0.119984	1	0.484517	0.238403	3
P05997	P05997	P05997	COL5A2	1	0.132791	0.0500261	1	0.460021	0.214317	3
P12109	P12109	P12109	COL6A1	1	0.464687	0.130772	1	0.867533	0.510926	3
P12110	P12110	P12110	COL6A2	1	0.332667	0.22091	1	0.760351	0.423002	3
P12110-2	P12110-2	P12110	COL6A2	1	0.332667	0.22091	0.953683	1	0.586721	3
P12111	P12111	P12111	COL6A3	1	0.179993	0.0624157	1	0.835719	0.587198	3
P12111-4	P12111-4	P12111	COL6A3	1	0.179993	0.0624157	0.816058	1	0.6674	3
Q02388	Q02388	Q02388	COL7A1	1	0.219988	0.195305	1	0.524813	0.268956	3
P27658	P27658	P27658	COL8A1	1	0.163523	0.0731636	0.86365	1	0.77094	3
Q8NBJ5	Q8NBJ5	Q8NBJ5	COLGALT1	0.59851	0.701397	1	0.664518	0.753585	1	4
Q8N668	Q8N668	Q8N668	COMMD1	0.622116	0.678508	1	1	0.761655	0.636292	6
Q9Y6G5	Q9Y6G5	Q9Y6G5	COMMD10	0.818137	1	0.713836	0.979466	0.771735	1	1
Q86X83	Q86X83	Q86X83	COMMD2	0.740425	1	0.580342	1	0.746026	0.755798	5
Q9UBI1	Q9UBI1	Q9UBI1	COMMD3	0.501867	0.595454	1	1	0.760342	0.752546	6
Q9H0A8	Q9H0A8	Q9H0A8	COMMD4	0.865985	0.973861	1	1	0.624691	0.548293	2
Q9GZQ3	Q9GZQ3	Q9GZQ3	COMMD5	0.5037	1	0.697919	1	0.683341	0.67777	5
Q7Z4G1-2	Q7Z4G1-2	Q7Z4G1	COMMD6	0.59404	0.38779	1	1	0.659404	0.665535	6
Q9P000	Q9P000	Q9P000	COMMD9	0.427133	0.427216	1	1	0.58877	0.69322	6
P21964	P21964	P21964	COMT	1	0.748374	0.715866	0.900197	1	0.893115	1
P53621	P53621	P53621	COPA	1	0.764754	0.688071	1	0.79225	0.860145	1
P53618	P53618	P53618	COPB1	0.752043	1	0.639308	1	0.661404	0.808962	1
P35606	P35606	P35606	COPB2	0.821119	1	0.744435	1	0.769491	0.870451	1
O14579	O14579	O14579	COPE	0.387495	0.293085	1	1	0.749266	0.870896	6
Q9Y678	Q9Y678	Q9Y678	COPG1	1	0.881218	0.993297	1	0.633063	0.752493	1
Q9UBF2	Q9UBF2	Q9UBF2	COPG2	0.628827	0.84707	1	0.689281	0.562711	1	4
P61201-2	P61201-2	P61201	COPS2	0.528272	1	0.697867	1	0.977642	0.873774	5
Q9UNS2	Q9UNS2	Q9UNS2	COPS3	0.48486	1	0.777653	0.880921	1	0.887517	5
Q9BT78	Q9BT78	Q9BT78	COPS4	1	0.961334	0.981623	1	0.869387	0.765647	1
Q92905	Q92905	Q92905	COPS5	0.401298	0.634568	1	1	0.957693	0.778444	6
Q7L5N1	Q7L5N1	Q7L5N1	COPS6	0.861884	0.644303	1	1	0.914565	0.7541	1
Q9UBW8	Q9UBW8	Q9UBW8	COPS7A	1	0.798261	0.370985	1	0.878102	0.585145	3
Q9H9Q2	Q9H9Q2	Q9H9Q2	COPS7B	0.464625	0.75353	1	1	0.90069	0.983499	6
Q99627	Q99627	Q99627	COPS8	0.464496	0.45521	1	1	0.969485	0.920224	6
P61923-4	P61923-4	P61923	COPZ1	0.687557	0.577506	1	1	0.638729	0.918321	6
Q96D53	Q96D53	Q96D53	COQ8B	0.793095	1	0.718052	0.869004	1	0.80169	1
O75208	O75208	O75208	COQ9	0.550741	1	0.726631	0.601029	0.678021	1	4
Q9BR76	Q9BR76	Q9BR76	CORO1B	0.333709	0.419037	1	1	0.506964	0.469962	6
Q9ULV4-3	Q9ULV4-3	Q9ULV4	CORO1C	1	0.859992	0.859401	1	0.79298	0.577561	2
Q9UQ03	Q9UQ03	Q9UQ03	CORO2B	0.159425	0.572229	1	1	0.853741	0.801925	6
Q14019	Q14019	Q14019	COTL1	1	0.451868	0.763043	1	0.491371	0.216172	2
Q5RI15-2	Q5RI15-2	Q5RI15	COX20	0.945585	0.686229	1	0.854301	0.803312	1	1
P13073	P13073	P13073	COX4I1	0.431034	0.501371	1	0.471024	0.598999	1	7
P20674	P20674	P20674	COX5A	0.667698	1	0.900721	0.45826	0.611142	1	4
P12074	P12074	P12074	COX6A1	0.355087	0.422869	1	0.384438	0.721051	1	7
P14854	P14854	P14854	COX6B1	0.783539	0.55978	1	0.511552	0.650143	1	7
P09669	P09669	P09669	COX6C	0.363528	0.399052	1	0.479296	0.560391	1	7
P14406	P14406	P14406	COX7A2	0.490185	0.54253	1	0.517229	0.639192	1	7
O14548	O14548	O14548	COX7A2L	0.373456	0.46616	1	0.41258	0.553993	1	7
P15954	P15954	P15954	COX7C	0.751614	0.657546	1	0.590012	0.743527	1	4
O75976	O75976	O75976	CPD	0.863659	1	0.796031	0.946593	1	0.96121	1
Q17RY0	Q17RY0	Q17RY0	CPEB4	0.223646	0.528129	1	0.27104	0.51379	1	7
P14384	P14384	P14384	CPM	0.266051	0.124713	1	0.232565	0.224852	1	7
Q99829	Q99829	Q99829	CPNE1	0.888671	0.618181	1	0.770246	0.934875	1	1
Q96FN4	Q96FN4	Q96FN4	CPNE2	0.4539	0.717206	1	0.795331	0.908347	1	4
O75131	O75131	O75131	CPNE3	0.76557	1	0.246297	0.799043	1	0.686016	5
P36551	P36551	P36551	CPOX	0.901368	1	0.486655	0.846669	1	0.807041	1
Q9Y646	Q9Y646	Q9Y646	CPQ	0.846908	0.563827	1	0.623557	0.809376	1	1
Q10570	Q10570	Q10570	CPSF1	0.684093	0.39024	1	0.656624	0.802195	1	6
Q9P2I0	Q9P2I0	Q9P2I0	CPSF2	0.69336	1	0.595614	0.657618	0.842042	1	4
Q9UKF6	Q9UKF6	Q9UKF6	CPSF3	0.585937	1	0.889858	0.615679	0.677898	1	4
Q5TA45-5	Q5TA45-5	Q5TA45	CPSF3L	0.498871	0.632985	1	0.673782	0.926636	1	4
O95639	O95639	O95639	CPSF4	0.65361	0.759366	1	0.531151	0.720363	1	4
Q16630-2	Q16630-2	Q16630	CPSF6	0.774483	1	0.964393	0.775445	1	0.921922	1
Q8N684-3	Q8N684-3	Q8N684	CPSF7	0.656919	1	0.735817	0.716135	1	0.900626	4
P50416	P50416	P50416	CPT1A	0.625939	1	0.886373	0.561006	0.738152	1	4
P23786	P23786	P23786	CPT2	0.313283	0.499814	1	0.335034	0.459114	1	7
P29373	P29373	P29373	CRABP2	1	0.400038	0.286823	1	0.643389	0.282499	3
P43155	P43155	P43155	CRAT	0.832253	0.599026	1	0.510859	0.617113	1	4
P16220	P16220	P16220	CREB1	1	0.995669	0.98595	0.502448	0.802729	1	1
Q92793	Q92793	Q92793	CREBBP	0.493753	0.653428	1	0.538974	0.76861	1	4
Q96HD1-2	Q96HD1-2	Q96HD1	CRELD1	0.261423	0.136413	1	0.560663	0.78097	1	7
Q6UXH1-5	Q6UXH1-5	Q6UXH1	CRELD2	0.506525	0.480513	1	0.671361	0.783232	1	6
P52943-2	P52943-2	P52943	CRIP2	0.154106	0.411889	1	0.416282	0.316762	1	7
P46108	P46108	P46108	CRK	1	0.359901	0	1	0.555487	0.540726	3
P46109	P46109	P46109	CRKL	0.650928	1	0.602391	1	0.670446	0.626506	2
O75462	O75462	O75462	CRLF1	0.141926	0.376793	1	0.24533	0.448172	1	7
Q8IUI8	Q8IUI8	Q8IUI8	CRLF3	0.401018	0.852311	1	1	0.683159	0.4267	2
Q14194-2	Q14194-2	Q14194	CRMP1	1	0.699513	0.805364	1	0.334047	0.171527	2
Q9BZJ0	Q9BZJ0	Q9BZJ0	CRNKL1	0.540944	1	0.498972	0.55249	1	0.649279	5
Q5TZA2	Q5TZA2	Q5TZA2	CROCC	0.442082	0.378235	1	1	0.991696	0.963509	6
Q9UKG9-3	Q9UKG9-3	Q9UKG9	CROT	0.698229	1	0.937886	0.56985	0.679863	1	4
O75718	O75718	O75718	CRTAP	1	0.747693	0.439796	0.832843	1	0.942362	1
P02511	P02511	P02511	CRYAB	1	0.470354	0.234582	1	0.322323	0.443846	3
Q08257	Q08257	Q08257	CRYZ	0.120331	0.294526	1	0.557666	0.587344	1	7
O75390	O75390	O75390	CS	0.833631	0.745897	1	0.636326	0.711623	1	4
O75534-4	O75534-4	O75534	CSDE1	0.971593	1	0.789913	1	0.820465	0.925696	1
P55060	P55060	P55060	CSE1L	0.457785	1	0.767453	1	0.681745	0.80272	5
P41240	P41240	P41240	CSK	0.206508	0.329564	1	1	0.625525	0.652342	6
P48729-2	P48729-2	P48729	CSNK1A1	0.839831	1	0.704521	0.825806	0.740294	1	1
P49674	P49674	P49674	CSNK1E	0.604909	1	0.82966	1	0.764071	0.886198	4
Q9Y6M4-2	Q9Y6M4-2	Q9Y6M4	CSNK1G3	0.466409	0.78185	1	0.875739	0.951815	1	4
P68400	P68400	P68400	CSNK2A1	0.284993	0.600355	1	0.677505	0.804013	1	7
P19784	P19784	P19784	CSNK2A2	0.392087	1	0.420137	0.752476	1	0.659505	5
Q6UVK1	Q6UVK1	Q6UVK1	CSPG4	0.748598	0.993942	1	0.610574	0.573704	1	4
P21291	P21291	P21291	CSRP1	1	0.286878	0.28378	1	0.359	0.120041	3
Q16527	Q16527	Q16527	CSRP2	1	0.318725	0.780039	1	0.741283	0.347499	3
P01034	P01034	P01034	CST3	0.857392	0.661207	1	0.592148	0.950793	1	1
P04080	P04080	P04080	CSTB	0.552646	0.582813	1	1	0.558413	0.444542	2
Q05048	Q05048	Q05048	CSTF1	0.48748	1	0.776525	0.605177	0.732123	1	4
P33240	P33240	P33240	CSTF2	0.382839	1	0.63103	0.691538	0.783258	1	4
Q9H0L4	Q9H0L4	Q9H0L4	CSTF2T	0.455294	1	0.578465	0.58249	0.825602	1	4
Q12996	Q12996	Q12996	CSTF3	0.289513	0.482378	1	0.51407	0.701327	1	7
Q13363	Q13363	Q13363	CTBP1	0.854146	1	0.690793	0.994274	1	0.584591	1
P56545-2	P56545-2	P56545	CTBP2	0.85069	1	0.738626	0.947123	1	0.900363	1
Q01459	Q01459	Q01459	CTBS	1	0.461823	0.338336	0.718907	1	0.599356	3
P49711	P49711	P49711	CTCF	0.65446	0.973546	1	0.77179	1	0.833109	4
Q9Y5B0	Q9Y5B0	Q9Y5B0	CTDP1	0.414404	1	0.66463	0.668904	1	0.929128	5
P29279	P29279	P29279	CTGF	1	0.448485	0.217898	1	0.713096	0.355752	3
P32929	P32929	P32929	CTH	0.0763647	0.111167	1	1	0.687299	0.937339	6
Q96CG8	Q96CG8	Q96CG8	CTHRC1	1	0.206855	0.133566	1	0.594983	0.252428	3
P35221	P35221	P35221	CTNNA1	0.657173	0.965791	1	1	0.710325	0.798682	2
Q9UBT7	Q9UBT7	Q9UBT7	CTNNAL1	0.554585	0.530819	1	0.462372	0.49101	1	7
P35222	P35222	P35222	CTNNB1	0.719716	1	0.801063	1	0.698151	0.584709	2
Q8WYA6	Q8WYA6	Q8WYA6	CTNNBL1	0.585676	0.942223	1	0.59609	0.902483	1	4
O60716-3	O60716-3	O60716	CTNND1	0.703012	0.439081	1	1	0.73511	0.915267	6
P17812	P17812	P17812	CTPS1	0.578189	1	0.642868	1	0.349215	0.244524	2
Q9NRF8	Q9NRF8	Q9NRF8	CTPS2	0.331512	0.544452	1	1	0.49673	0.528504	6
Q6PD62	Q6PD62	Q6PD62	CTR9	0.48412	1	0.857597	0.840547	1	0.860362	4
P10619	P10619	P10619	CTSA	0.518807	0.431419	1	0.71641	1	0.877828	6
P07858	P07858	P07858	CTSB	1	0.282089	0.275972	0.850961	1	0.843071	3
P53634	P53634	P53634	CTSC	1	0.33775	0.523678	0.992068	1	0.972169	1
Q9UBX1	Q9UBX1	Q9UBX1	CTSF	0.294509	0.207831	1	0.377542	0.585737	1	7
P07711	P07711	P07711	CTSL	0.544426	0.741774	1	0.521297	0.888193	1	4
Q9UBR2	Q9UBR2	Q9UBR2	CTSZ	1	0.490713	0.96802	0.828233	0.923372	1	1
Q14247	Q14247	Q14247	CTTN	0.906881	1	0.758116	1	0.684704	0.514686	2
Q8WZ74	Q8WZ74	Q8WZ74	CTTNBP2	0.0456674	0.0931119	1	0.827039	1	0.562022	6
Q9P2B4	Q9P2B4	Q9P2B4	CTTNBP2NL	0.959535	0.864007	1	1	0.69458	0.641304	2
Q13616	Q13616	Q13616	CUL1	0.685549	1	0.603168	0.761251	1	0.901227	5
Q13617-2	Q13617-2	Q13617	CUL2	0.476127	1	0.693966	0.895886	1	0.93772	5
Q13618	Q13618	Q13618	CUL3	0.597036	1	0.775009	0.761432	1	0.955915	4
Q13619	Q13619	Q13619	CUL4A	0.780437	0.90736	1	0.879325	1	0.822402	1
Q13620	Q13620	Q13620	CUL4B	1	0.382662	0.622021	1	0.87562	0.590314	3
Q93034	Q93034	Q93034	CUL5	0.325943	0.469938	1	0.838079	1	0.984948	6
Q14999-2	Q14999-2	Q14999	CUL7	1	0.336408	0.560299	1	0.704194	0.549848	3
Q9HCG8	Q9HCG8	Q9HCG8	CWC22	0.426507	1	0.84858	0.614213	1	0.961315	4
Q6UX04	Q6UX04	Q6UX04	CWC27	0.422846	1	0.915625	0.559645	1	0.976492	4
Q69YN2	Q69YN2	Q69YN2	CWF19L1	0.502285	0.965683	1	0.800446	1	0.870403	4
P00167	P00167	P00167	CYB5A	0.349573	0.541575	1	0.378694	0.509699	1	7
O43169	O43169	O43169	CYB5B	0.665134	1	0.880038	0.85737	0.911703	1	4
Q9UHQ9	Q9UHQ9	Q9UHQ9	CYB5R1	0.433867	1	0.36064	1	0.848873	0.236228	5
P00387-3	P00387-3	P00387	CYB5R3	1	0.455753	0.595621	0.864841	1	0.976796	1
P13498	P13498	P13498	CYBA	1	0.795877	0.308346	0.673438	0.552064	1	1
Q53TN4	Q53TN4	Q53TN4	CYBRD1	1	0.403309	0.15181	0.737168	1	0.47658	3
P08574	P08574	P08574	CYC1	0.826574	0.576545	1	0.915828	0.829815	1	1
P99999	P99999	P99999	CYCS	0.444215	0.823117	1	0.487227	0.689176	1	4
Q7L576	Q7L576	Q7L576	CYFIP1	1	0.82983	0.964314	1	0.922875	0.656454	1
Q96F07	Q96F07	Q96F07	CYFIP2	1	0.684089	0.503809	1	0.965655	0.762178	1
Q8WWM9	Q8WWM9	Q8WWM9	CYGB	0.234908	0.46013	1	0.962216	0.845901	1	6
Q6ZMK1	Q6ZMK1	Q6ZMK1	CYHR1	0.480662	0.40628	1	0.820537	1	0.941895	6
Q6UW02	Q6UW02	Q6UW02	CYP20A1	1	0.665511	0.367625	0.942232	1	0.769131	1
Q02318	Q02318	Q02318	CYP27A1	0.558567	1	0.926785	0.399103	0.543359	1	4
Q96SQ9-2	Q96SQ9-2	Q96SQ9	CYP2S1	0.22378	0.272712	1	0.614837	0.775733	1	7
Q16850	Q16850	Q16850	CYP51A1	0.370524	0	1	0.650928	0.754367	1	7
O00622	O00622	O00622	CYR61	1	0.340365	0.239684	1	0.539006	0.396809	3
Q99418	Q99418	Q99418	CYTH2	0.742637	0.446832	1	1	0.561909	0.29073	2
P98082	P98082	P98082	DAB2	1	0.506001	0.35123	1	0.593999	0.613109	3
Q5VWQ8	Q5VWQ8	Q5VWQ8	DAB2IP	0.885356	0.802356	1	1	0.680592	0.366523	2
P61803	P61803	P61803	DAD1	0.665096	0.490589	1	0.802994	0.992893	1	6
Q14118	Q14118	Q14118	DAG1	0.332694	0.71027	1	0.828071	0.977325	1	4
Q8NCG7	Q8NCG7	Q8NCG7	DAGLB	0.557654	0.379467	1	0.453698	0.633941	1	7
P51398	P51398	P51398	DAP3	0.467085	1	0.613579	0.661587	0.805241	1	4
O43293	O43293	O43293	DAPK3	1	0.863132	0.945469	0.898023	0.894203	1	1
P14868	P14868	P14868	DARS	1	0.973499	0.848038	1	0.781826	0.687113	1
Q6PI48	Q6PI48	Q6PI48	DARS2	0.875174	1	0.599182	0.977664	0.950358	1	1
Q9UER7	Q9UER7	Q9UER7	DAXX	0	1	0	1	0.758904	0.535533	5
Q96EP5	Q96EP5	Q96EP5	DAZAP1	0.22469	0.398776	1	0.707823	0.790747	1	7
Q16643-3	Q16643-3	Q16643	DBN1	1	0.706916	0.534828	1	0.817832	0.531672	3
Q9UJU6-3	Q9UJU6-3	Q9UJU6	DBNL	0.60149	0.601348	1	1	0.412387	0.263441	2
Q9UJU6	Q9UJU6	Q9UJU6	DBNL	0.60149	0.601348	1	1	0.438883	0.236207	2
Q9UK59	Q9UK59	Q9UK59	DBR1	0.430695	1	0.948133	0.587978	1	0.858588	4
P11182	P11182	P11182	DBT	0.872969	1	0.704679	0.622157	0.986692	1	1
Q9NV06	Q9NV06	Q9NV06	DCAF13	0.548292	1	0.819823	0.754005	0.978545	1	4
P61962	P61962	P61962	DCAF7	0.451068	0.709586	1	0.685234	0.949125	1	4
Q5TAQ9	Q5TAQ9	Q5TAQ9	DCAF8	0.67854	0.878749	1	1	0.8315	0.675921	2
Q8WVC6	Q8WVC6	Q8WVC6	DCAKD	0.824439	0.589257	1	0.750368	0.85761	1	1
P27707	P27707	P27707	DCK	0.413866	0.905533	1	0.847562	1	0.387035	2
P07585	P07585	P07585	DCN	1	0.304687	0.0573868	0.986953	1	0.297164	3
Q9NPI6	Q9NPI6	Q9NPI6	DCP1A	0.390749	1	0.692336	0.4415	0.563711	1	4
Q96C86	Q96C86	Q96C86	DCPS	0.983056	1	0.979415	0.844674	1	0.385242	2
P32321-2	P32321-2	P32321	DCTD	1	0.832822	0.605186	1	0.671259	0.404274	2
Q14203	Q14203	Q14203	DCTN1	1	0.717445	0.806445	1	0.537741	0.595815	2
Q13561-2	Q13561-2	Q13561	DCTN2	0.96457	0.876153	1	1	0.527674	0.594781	2
O75935	O75935	O75935	DCTN3	0.444741	0.434342	1	1	0.554062	0.621149	6
Q9UJW0-3	Q9UJW0-3	Q9UJW0	DCTN4	0.710041	1	0.414514	1	0.687062	0.669678	5
O00399	O00399	O00399	DCTN6	0.712375	1	0.8378	1	0.683249	0.81096	2
Q96GG9	Q96GG9	Q96GG9	DCUN1D1	0.559542	1	0.562632	0.944564	1	0.798446	5
Q8IWE4	Q8IWE4	Q8IWE4	DCUN1D3	1	0.974338	0.891079	1	0.953516	0.695328	1
Q9BTE7	Q9BTE7	Q9BTE7	DCUN1D5	0.348002	1	0.988444	0.568828	1	0.454388	4
Q7Z4W1	Q7Z4W1	Q7Z4W1	DCXR	0.411744	0.296018	1	0.660237	0.657242	1	7
O94760	O94760	O94760	DDAH1	1	0.568447	0.533466	0.87782	1	0.549583	3
Q16531	Q16531	Q16531	DDB1	0.687198	0.694001	1	0.693543	1	0.792505	4
Q92466	Q92466	Q92466	DDB2	1	0.597292	0.976745	0.953114	1	0.57627	1
Q5TDH0-3	Q5TDH0-3	Q5TDH0	DDI2	0.3972	1	0.922562	0.803156	0.804211	1	4
P39656	P39656	P39656	DDOST	0.842479	0.602621	1	0.622959	0.827242	1	1
Q16832	Q16832	Q16832	DDR2	1	0.324343	0.203475	1	0.798019	0.458623	3
Q96HY6	Q96HY6	Q96HY6	DDRGK1	0.899685	0.835129	1	0.828695	1	0.986503	1
Q92499	Q92499	Q92499	DDX1	0.661951	1	0.840018	0.755343	0.964983	1	4
Q13206	Q13206	Q13206	DDX10	0.409024	1	0.832285	0.427825	0.735459	1	4
Q92841	Q92841	Q92841	DDX17	0.626396	0.921859	1	0.676005	1	0.812704	4
Q9NVP1	Q9NVP1	Q9NVP1	DDX18	0.390031	1	0.666843	0.781303	0.994692	1	5
Q9NUU7	Q9NUU7	Q9NUU7	DDX19A	0.622121	0.792413	1	1	0.519086	0.446149	2
Q9UHI6	Q9UHI6	Q9UHI6	DDX20	0.433529	1	0.838847	0.57692	0.862188	1	4
Q9NR30	Q9NR30	Q9NR30	DDX21	0.439298	1	0.855518	0.679177	0.966832	1	4
Q9BUQ8	Q9BUQ8	Q9BUQ8	DDX23	0.671743	1	0.882581	0.74532	1	0.987262	4
Q96GQ7	Q96GQ7	Q96GQ7	DDX27	0.464814	1	0.912482	0.74622	1	0.542029	5
Q9H8H2	Q9H8H2	Q9H8H2	DDX31	0.510574	1	0.878706	0.734817	1	0.718234	4
O00148	O00148	O00148	DDX39A	0.399342	1	0.480485	0.433615	0.684471	1	4
O00571	O00571	O00571	DDX3X	0.418927	0.811448	1	0.490896	0.628229	1	4
O15523	O15523	O15523	DDX3Y	0.285793	0.637755	1	0.35778	0.614785	1	7
Q9UJV9	Q9UJV9	Q9UJV9	DDX41	0.639176	0.52543	1	0.666212	0.844912	1	4
Q86XP3	Q86XP3	Q86XP3	DDX42	0.811133	1	0.800001	0.740285	1	0.63069	1
Q7L014	Q7L014	Q7L014	DDX46	0.474738	1	0.674918	0.718177	0.958033	1	4
Q9H0S4	Q9H0S4	Q9H0S4	DDX47	0.345414	1	0.955394	0.579446	1	0.461188	5
Q9Y6V7	Q9Y6V7	Q9Y6V7	DDX49	0.513724	0.485096	1	0.736531	1	0.510563	6
P17844	P17844	P17844	DDX5	0.582016	0.891213	1	0.679143	1	0.80681	4
Q9BQ39	Q9BQ39	Q9BQ39	DDX50	1	0.894229	0.588746	0.888924	1	0.926224	1
Q8N8A6	Q8N8A6	Q8N8A6	DDX51	0.722032	1	0.824511	0.787627	1	0.901791	1
Q9Y2R4	Q9Y2R4	Q9Y2R4	DDX52	0.457034	1	0.759574	0.574793	0.757109	1	4
Q8TDD1-2	Q8TDD1-2	Q8TDD1	DDX54	0.64981	0.809184	1	0.927215	1	0.577196	2
Q9NY93	Q9NY93	Q9NY93	DDX56	0.577152	1	0.953957	0.654776	1	0.469416	5
O95786	O95786	O95786	DDX58	0.066643	1	0.129623	0.309053	1	0.550922	5
P26196	P26196	P26196	DDX6	0.714379	1	0.608752	0.638068	0.767613	1	4
Q8IY21	Q8IY21	Q8IY21	DDX60	0.152909	1	0.137687	0.61055	1	0.628326	5
Q16698	Q16698	Q16698	DECR1	1	0.534505	0.683207	0.876787	0.956642	1	1
O15121	O15121	O15121	DEGS1	0.767859	1	0.567632	0.706295	0.8502	1	1
P35659	P35659	P35659	DEK	0.535369	1	0.554659	0.672347	1	0.831514	5
O43583	O43583	O43583	DENR	0.578626	0.930408	1	1	0.46913	0.407174	2
Q9Y315	Q9Y315	Q9Y315	DERA	0.708216	0.593548	1	1	0.559587	0.57203	2
Q9BUN8	Q9BUN8	Q9BUN8	DERL1	0.502682	0.735686	1	0.893221	1	0.968773	4
P17661	P17661	P17661	DES	0.0656791	0.372328	1	0.376199	0.510674	1	7
Q9BSY9	Q9BSY9	Q9BSY9	DESI2	0.716247	1	0.644865	0.772681	1	0.492615	5
O00273	O00273	O00273	DFFA	0.64862	0.517173	1	1	0.974338	0.544789	6
O60443	O60443	O60443	DFNA5	1	0.694129	0.464682	1	0.743854	0.421429	3
Q8WYQ5	Q8WYQ5	Q8WYQ5	DGCR8	0.903123	0.947843	1	0.571073	1	0.782484	1
P23743	P23743	P23743	DGKA	1	0.520729	0.641826	1	0.679293	0.481205	3
Q15392	Q15392	Q15392	DHCR24	0.262768	0.152925	1	1	0.457243	0.445475	6
Q9UBM7	Q9UBM7	Q9UBM7	DHCR7	0.0712529	0.0728561	1	0.555603	0.641489	1	7
Q02127	Q02127	Q02127	DHODH	0.682313	1	0.855327	0.629405	0.465774	1	4
Q96LJ7	Q96LJ7	Q96LJ7	DHRS1	0.410062	0.363896	1	0.682817	0.78847	1	7
Q9BTZ2	Q9BTZ2	Q9BTZ2	DHRS4	1	0.27021	0.126422	1	0.997557	0.87176	3
Q9Y394	Q9Y394	Q9Y394	DHRS7	0.342879	0.426921	1	0.56536	0.636021	1	7
Q6IAN0	Q6IAN0	Q6IAN0	DHRS7B	0.450865	0.458553	1	0.414054	0.538957	1	7
O43143	O43143	O43143	DHX15	0.485514	1	0.656673	0.712932	1	0.828913	5
Q7Z478	Q7Z478	Q7Z478	DHX29	0.646092	1	0.596503	0.888687	1	0.880732	5
Q7L2E3-2	Q7L2E3-2	Q7L2E3	DHX30	0.426524	1	0.823129	0.50612	1	0.85875	4
Q9H2U1	Q9H2U1	Q9H2U1	DHX36	0.507924	1	0.495669	0.750572	1	0.804203	5
Q8IY37	Q8IY37	Q8IY37	DHX37	0.433695	1	0.907955	0.70734	1	0.860606	4
Q92620	Q92620	Q92620	DHX38	0.552666	0.898693	1	0.658215	0.953643	1	4
Q14562	Q14562	Q14562	DHX8	0.650625	0.996209	1	0.681264	1	0.614506	4
Q08211	Q08211	Q08211	DHX9	0.508655	1	0.52551	0.667422	0.877655	1	5
Q9NR28	Q9NR28	Q9NR28	DIABLO	0.954498	1	0.837066	0.876342	0.88866	1	1
O60610	O60610	O60610	DIAPH1	0.335325	0.557396	1	1	0.398034	0.441173	6
Q9BTC0	Q9BTC0	Q9BTC0	DIDO1	0.618427	1	0.631143	0.633082	1	0.696829	5
Q68CQ4	Q68CQ4	Q68CQ4	DIEXF	0.406886	1	0.872186	0.728478	1	0.781433	4
Q9UNQ2	Q9UNQ2	Q9UNQ2	DIMT1	0.776954	1	0.682453	0.959108	1	0.399947	2
Q9P265	Q9P265	Q9P265	DIP2B	0.512595	0.99788	1	1	0.79787	0.833292	4
Q9Y2L1	Q9Y2L1	Q9Y2L1	DIS3	0.490219	0.857988	1	0.69218	1	0.691842	4
Q8IYB7	Q8IYB7	Q8IYB7	DIS3L2	0.781213	1	0.705729	1	0.478722	0.483168	2
O60832	O60832	O60832	DKC1	0.475356	1	0.423145	0.777975	1	0.799954	5
P10515	P10515	P10515	DLAT	0.472402	1	0.818341	0.647794	0.734345	1	4
P09622	P09622	P09622	DLD	0.581031	1	0.706921	0.546891	0.677955	1	4
Q12959-2	Q12959-2	Q12959	DLG1	0.767659	1	0.678257	0.939178	1	0.574795	5
P36957	P36957	P36957	DLST	1	0.982284	0.902034	0.715419	1	0.999908	1
Q9NPF5	Q9NPF5	Q9NPF5	DMAP1	0.27647	0.430316	1	0.609338	1	0.898922	6
Q86Y56	Q86Y56	Q86Y56	DNAAF5	0.821344	1	0.482368	1	0.78901	0.449237	2
P31689	P31689	P31689	DNAJA1	0.316645	1	0.657171	0.65399	1	0.847766	5
O60884	O60884	O60884	DNAJA2	0.273156	0.645684	1	0.561417	0.667415	1	7
P25685	P25685	P25685	DNAJB1	0.266717	0.627543	1	0.725979	1	0.989094	6
Q9UBS4	Q9UBS4	Q9UBS4	DNAJB11	0.482015	1	0.898909	0.582689	0.8356	1	4
Q9NXW2-2	Q9NXW2-2	Q9NXW2	DNAJB12	0.475948	1	0.894966	0.651547	0.965175	1	4
Q8TBM8	Q8TBM8	Q8TBM8	DNAJB14	0.741522	1	0.781434	0.692693	0.982924	1	4
P25686	P25686	P25686	DNAJB2	0.59162	0.506323	1	0.834296	0.821489	1	6
Q9UDY4	Q9UDY4	Q9UDY4	DNAJB4	1	0.347503	0.251575	1	0.311465	0.186769	3
O75190	O75190	O75190	DNAJB6	0.7167	1	0.923806	0.685041	1	0.750964	4
Q96KC8	Q96KC8	Q96KC8	DNAJC1	0.423855	0.81708	1	0.296206	0.669301	1	7
Q8IXB1	Q8IXB1	Q8IXB1	DNAJC10	0.969618	1	0.529581	0.75919	1	0.797428	1
Q9NVH1	Q9NVH1	Q9NVH1	DNAJC11	0.614468	1	0.998901	1	0.89406	0.865853	4
O75165	O75165	O75165	DNAJC13	1	0.929235	0.622644	1	0.928443	0.754555	1
Q9Y2G8	Q9Y2G8	Q9Y2G8	DNAJC16	0.371845	0.736801	1	0.468996	0.562778	1	7
Q9NVM6	Q9NVM6	Q9NVM6	DNAJC17	0.93531	1	0.590233	1	0.996774	0.483037	2
Q96DA6	Q96DA6	Q96DA6	DNAJC19	0.614328	0.891792	1	0.7563	0.875219	1	4
Q99543	Q99543	Q99543	DNAJC2	0.414823	1	0.534974	1	0.819062	0.677882	5
Q13217	Q13217	Q13217	DNAJC3	0.404943	0.87766	1	0.454973	0.70593	1	4
Q9H3Z4	Q9H3Z4	Q9H3Z4	DNAJC5	0.738814	1	0.93588	0.715671	1	0.87247	4
Q99615	Q99615	Q99615	DNAJC7	0.61976	0.829749	1	1	0.823596	0.910743	4
O75937	O75937	O75937	DNAJC8	0.500345	1	0.868186	0.683859	1	0.660794	5
Q8WXX5	Q8WXX5	Q8WXX5	DNAJC9	0.605504	1	0.726439	1	0.998814	0.673312	5
P49184	P49184	P49184	DNASE1L1	0.783827	0.469748	1	1	0.901231	0.633464	6
O00115	O00115	O00115	DNASE2	0.374166	0.511765	1	0.567187	0.744693	1	7
O00429-6	O00429-6	O00429	DNM1L	0.516041	1	0.517563	1	0.495285	0.414675	2
O00429-8	O00429-8	O00429	DNM1L	0.516041	1	0.517563	1	0.492561	0.288475	2
P50570	P50570	P50570	DNM2	0.525475	0.709811	1	1	0.595869	0.617883	2
P26358-2	P26358-2	P26358	DNMT1	0.619987	1	0.654134	0.828298	1	0.601199	5
Q9ULA0	Q9ULA0	Q9ULA0	DNPEP	0.693031	1	0.743952	1	0.854532	0.652115	5
Q9H147	Q9H147	Q9H147	DNTTIP1	0.519082	1	0.779828	0.731968	1	0.726601	5
Q5QJE6	Q5QJE6	Q5QJE6	DNTTIP2	0.413623	1	0.640889	0.67699	1	0.932168	5
Q14185	Q14185	Q14185	DOCK1	1	0.597252	0.487121	1	0.544287	0.361645	3
Q9H7D0	Q9H7D0	Q9H7D0	DOCK5	1	0.744015	0.67301	1	0.542659	0.40622	2
Q96HP0	Q96HP0	Q96HP0	DOCK6	0.256752	0.43665	1	0.342282	0.416064	1	7
Q96N67	Q96N67	Q96N67	DOCK7	1	0.960478	0.853863	0.906936	0.784562	1	1
Q9BZ29-4	Q9BZ29-4	Q9BZ29	DOCK9	0.0800747	0.24859	1	0.417883	0.331283	1	7
Q9BU89	Q9BU89	Q9BU89	DOHH	0.272326	0.601751	1	0.987921	1	0.624142	6
Q92785	Q92785	Q92785	DPF2	0.466595	0.715233	1	0.758933	1	0.9931	4
O60762	O60762	O60762	DPM1	0.607653	1	0.960206	0.71317	0.823979	1	4
Q9NY33	Q9NY33	Q9NY33	DPP3	0.801981	0.712372	1	1	0.890342	0.616614	2
P27487	P27487	P27487	DPP4	1	0.814183	0.272902	0.63821	1	0.409434	3
Q9UHL4	Q9UHL4	Q9UHL4	DPP7	0.739109	0.203406	1	0.833422	1	0.833913	6
Q86TI2-2	Q86TI2-2	Q86TI2	DPP9	0.707505	1	0.794566	1	0.645187	0.557374	2
Q2PZI1	Q2PZI1	Q2PZI1	DPY19L1	0.635529	1	0.486524	0.732922	1	0.781167	5
Q6ZPD9	Q6ZPD9	Q6ZPD9	DPY19L3	0.705316	0.443338	1	0.747998	0.987896	1	6
Q9C005	Q9C005	Q9C005	DPY30	0.405886	0.607747	1	1	0.870261	0.791984	6
Q16555	Q16555	Q16555	DPYSL2	1	0.685988	0.638407	1	0.381382	0.224037	2
Q14195-2	Q14195-2	Q14195	DPYSL3	1	0.614932	0.227707	1	0.432923	0.203917	3
Q01658	Q01658	Q01658	DR1	0.910213	1	0.746175	0.930794	1	0.494866	2
Q14919-2	Q14919-2	Q14919	DRAP1	1	0.722101	0.467111	0.927043	1	0.573481	3
Q9Y295	Q9Y295	Q9Y295	DRG1	0.519179	1	0.684005	0.796176	1	0.749897	5
P55039	P55039	P55039	DRG2	0.720494	0.983652	1	1	0.54087	0.433234	2
O14972	O14972	O14972	DSCR3	0.265152	0.43088	1	1	0.542241	0.777775	6
Q03001	Q03001	Q03001	DST	1	0.549487	0.407738	1	0.669365	0.351466	3
Q03001-11	Q03001-11	Q03001	DST	1	0.549487	0.407738	1	0.638469	0.407861	3
P60981	P60981	P60981	DSTN	1	0.365429	0.416888	1	0.530555	0.287454	3
Q8TEA8	Q8TEA8	Q8TEA8	DTD1	0.489143	0.39802	1	1	0.542112	0.571634	6
Q8TDB6	Q8TDB6	Q8TDB6	DTX3L	0.521831	1	0.209004	0.694655	1	0.441285	5
P23919	P23919	P23919	DTYMK	0.542503	0.580629	1	1	0.922492	0.719057	6
Q96G46	Q96G46	Q96G46	DUS3L	0	0	1	0.756897	1	0.894006	6
Q9BVJ7	Q9BVJ7	Q9BVJ7	DUSP23	0.303792	0.304232	1	1	0.362483	0.882333	6
P51452	P51452	P51452	DUSP3	0.409568	1	0.80733	1	0.663047	0.522094	2
P33316	P33316	P33316	DUT	1	0.715007	0.784075	1	0.651617	0.373501	2
Q14204	Q14204	Q14204	DYNC1H1	0.730366	1	0.734004	1	0.550046	0.436182	2
Q13409-2	Q13409-2	Q13409	DYNC1I2	0.964766	1	0.882647	1	0.448463	0.347565	2
Q9Y6G9	Q9Y6G9	Q9Y6G9	DYNC1LI1	0.333382	0.683014	1	1	0.639255	0.606024	6
O43237	O43237	O43237	DYNC1LI2	0.852024	1	0.83898	1	0.556596	0.359093	2
P63167	P63167	P63167	DYNLL1	1	0.882962	0.894581	1	0.881957	0.715505	1
Q96FJ2	Q96FJ2	Q96FJ2	DYNLL2	0.485803	0.935453	1	1	0.99126	0.845454	4
Q9NP97	Q9NP97	Q9NP97	DYNLRB1	0.867092	0.703434	1	1	0.455427	0.36228	2
P63172	P63172	P63172	DYNLT1	0.804536	0.630106	1	1	0.502178	0.447616	2
P51808	P51808	P51808	DYNLT3	1	0.908034	0.87582	1	0.510893	0.296693	2
Q13627	Q13627	Q13627	DYRK1A	0.482794	1	0.990449	0.780424	0.9687	1	4
Q5JPH6	Q5JPH6	Q5JPH6	EARS2	0.798846	1	0.768366	0.771992	0.870778	1	1
Q99848	Q99848	Q99848	EBNA1BP2	0.593541	0.950514	1	0.761181	1	0.79466	4
P42892	P42892	P42892	ECE1	1	0.937909	0.593996	1	0.734797	0.333814	2
Q13011	Q13011	Q13011	ECH1	1	0.539098	0.895279	0.801933	0.918507	1	1
Q9NTX5	Q9NTX5	Q9NTX5	ECHDC1	0.634017	0.988378	1	1	0.960859	0.916732	4
P30084	P30084	P30084	ECHS1	1	0.822509	0.695584	0.722175	0.828522	1	1
P42126	P42126	P42126	ECI1	1	0.482975	0.84087	0.86637	0.949334	1	1
O75521	O75521	O75521	ECI2	0.955828	0.991204	1	0.669725	0.740955	1	1
Q16610-4	Q16610-4	Q16610	ECM1	0.595332	0.416844	1	0.57765	0.68442	1	7
Q9BQ95	Q9BQ95	Q9BQ95	ECSIT	0.509186	0.850023	1	0.410743	0.686184	1	4
Q9H8V3-3	Q9H8V3-3	Q9H8V3	ECT2	0.581983	0.973691	1	0.442411	1	0.9075	4
Q96F86	Q96F86	Q96F86	EDC3	0.575926	0.830808	1	0.489746	0.628388	1	4
Q6P2E9	Q6P2E9	Q6P2E9	EDC4	0.78024	0.968888	1	0.496479	0.614853	1	4
Q9BZQ6	Q9BZQ6	Q9BZQ6	EDEM3	0.890642	1	0.775388	0.694617	0.876319	1	1
O60869	O60869	O60869	EDF1	0.860585	0.390798	1	0.910923	1	0.840968	1
Q15075	Q15075	Q15075	EEA1	1	0.786795	0.721119	1	0.840051	0.719706	1
O75530	O75530	O75530	EED	0.31024	0.810825	1	0.6132	0.924711	1	4
P24534	P24534	P24534	EEF1B2	1	0.612275	0.800425	1	0.813508	0.747824	1
O43324	O43324	O43324	EEF1E1	0.37622	0.948359	1	1	0.860776	0.901505	4
P13639	P13639	P13639	EEF2	1	0.678702	0.853123	1	0.492499	0.464143	2
P57772	P57772	P57772	EEFSEC	0.607798	0.790041	1	0.781056	0.82595	1	4
Q12805	Q12805	Q12805	EFEMP1	1	0.159283	0.111153	1	0.846993	0.586682	3
O95967	O95967	O95967	EFEMP2	1	0.349979	0.119836	1	0.646353	0.365141	3
Q96C19	Q96C19	Q96C19	EFHD2	0.861865	1	0.539953	1	0.543858	0.2776	2
P98172	P98172	P98172	EFNB1	0.653289	0.877156	1	1	0.999031	0.809526	1
Q14156	Q14156	Q14156	EFR3A	0.89491	1	0.840521	0.976932	1	0.864293	1
Q15029	Q15029	Q15029	EFTUD2	0.43019	1	0.876855	0.784429	1	0.966622	4
P00533	P00533	P00533	EGFR	1	0.966032	0.714108	1	0.809543	0.472429	2
Q8NDI1-2	Q8NDI1-2	Q8NDI1	EHBP1	0.797271	0.484634	1	1	0.641308	0.811169	6
Q9H4M9	Q9H4M9	Q9H4M9	EHD1	0.601842	0.652359	1	1	0.457669	0.732619	2
Q9NZN4	Q9NZN4	Q9NZN4	EHD2	1	0.513825	0.337133	1	0.500362	0.43123	3
Q9NZN3	Q9NZN3	Q9NZN3	EHD3	1	0.479269	0.162446	1	0.417935	0.349626	3
Q9H223	Q9H223	Q9H223	EHD4	0.523017	1	0.898276	1	0.534233	0.57289	2
Q08426	Q08426	Q08426	EHHADH	0.942556	1	0.781206	0.600339	0.729289	1	1
Q9H9B1	Q9H9B1	Q9H9B1	EHMT1	0.782482	1	0.674132	0.790135	1	0.952534	1
O14681	O14681	O14681	EI24	0.715089	1	0.199408	0.918551	1	0.714116	5
Q8N9N8	Q8N9N8	Q8N9N8	EIF1AD	0.282587	0.674819	1	0.791	1	0.676707	6
P47813	P47813	P47813	EIF1AX	0.631314	1	0.640101	1	0.942884	0.79591	5
Q9BY44	Q9BY44	Q9BY44	EIF2A	0.707582	0.942996	1	0.893901	0.763798	1	4
P19525	P19525	P19525	EIF2AK2	1	0.899036	0.285556	0.817871	1	0.827787	1
Q14232	Q14232	Q14232	EIF2B1	0.676499	0.913108	1	1	0.92395	0.914537	1
P49770	P49770	P49770	EIF2B2	0.320826	0.424778	1	1	0.914608	0.903123	6
Q9NR50	Q9NR50	Q9NR50	EIF2B3	0.620648	0.930916	1	1	0.835294	0.986966	4
Q9UI10-2	Q9UI10-2	Q9UI10	EIF2B4	0.665314	0.976405	1	1	0.844309	0.995326	4
Q13144	Q13144	Q13144	EIF2B5	0.444972	0.871875	1	0.887454	0.795945	1	4
P41214	P41214	P41214	EIF2D	1	0.79598	0.817445	1	0.754273	0.663166	1
P05198	P05198	P05198	EIF2S1	0.445226	1	0.839375	0.97722	1	0.938219	4
P20042	P20042	P20042	EIF2S2	0.795974	0.776067	1	0.973513	1	0.93004	1
P41091	P41091	P41091	EIF2S3	1	0.933236	0.820537	1	0.910316	0.952388	1
Q14152	Q14152	Q14152	EIF3A	0.732053	0.791703	1	0.88391	0.97856	1	1
P55884-2	P55884-2	P55884	EIF3B	0.539344	1	0.736924	0.838076	0.899809	1	4
Q99613	Q99613	Q99613	EIF3C	0.428158	1	0.845983	0.83263	0.864016	1	4
O15371	O15371	O15371	EIF3D	1	0.988395	0.790261	0.835412	0.921348	1	1
P60228	P60228	P60228	EIF3E	0.74163	1	0.690479	0.839028	0.897742	1	1
O00303	O00303	O00303	EIF3F	0.635323	1	0.921994	0.893229	0.949963	1	4
O75821	O75821	O75821	EIF3G	1	0.592224	0.754477	0.903838	0.921292	1	1
O15372	O15372	O15372	EIF3H	0.66298	0.680528	1	0.837034	0.937183	1	4
Q13347	Q13347	Q13347	EIF3I	1	0.879945	0.865493	0.755498	0.852244	1	1
O75822	O75822	O75822	EIF3J	0.567014	1	0.497125	1	0.998619	0.858621	5
Q9UBQ5	Q9UBQ5	Q9UBQ5	EIF3K	0.965253	0.813444	1	0.957707	0.969501	1	1
Q9Y262	Q9Y262	Q9Y262	EIF3L	0.719956	0.727564	1	0.872116	0.947107	1	1
Q7L2H7	Q7L2H7	Q7L2H7	EIF3M	0.591548	1	0.563408	0.834663	0.97249	1	5
P60842	P60842	P60842	EIF4A1	0.483811	1	0.469935	1	0.62178	0.649174	5
Q14240-2	Q14240-2	Q14240	EIF4A2	0.559242	1	0.871796	1	0.771331	0.816177	4
P38919	P38919	P38919	EIF4A3	0.485804	1	0.942564	0.772882	1	0.756715	4
P23588	P23588	P23588	EIF4B	1	0.787757	0.49662	0.993855	0.897511	1	1
P06730-2	P06730-2	P06730	EIF4E	0.43157	0.920877	1	0.909222	0.83286	1	4
O60573	O60573	O60573	EIF4E2	0.5481	1	0.740529	0.71985	1	0.995516	4
Q9NRA8-3	Q9NRA8-3	Q9NRA8	EIF4ENIF1	0.549895	0.937882	1	0.474387	0.608328	1	4
Q04637-8	Q04637-8	Q04637	EIF4G1	0.845918	1	0.827025	0.911902	0.920281	1	1
Q04637	Q04637	Q04637	EIF4G1	0.845918	1	0.827025	0.928044	1	0.908542	1
P78344	P78344	P78344	EIF4G2	0.85722	1	0.737831	0.986107	1	0.96869	1
O43432-3	O43432-3	O43432	EIF4G3	0.992073	0.989556	1	1	0.871535	0.734365	1
Q15056	Q15056	Q15056	EIF4H	0.717935	1	0.888878	1	0.596996	0.423369	2
P55010	P55010	P55010	EIF5	0.449199	1	0.658184	1	0.706315	0.61386	5
P63241-2	P63241-2	P63241	EIF5A	0.988181	0.7992	1	1	0.62294	0.470131	2
O60841	O60841	O60841	EIF5B	0.512464	1	0.67223	0.928045	1	0.911041	5
P56537	P56537	P56537	EIF6	1	0.305972	0.500298	0.951102	1	0.732258	3
Q9BQ52	Q9BQ52	Q9BQ52	ELAC2	0.447167	1	0.703108	0.570838	1	0.815457	5
Q15717-2	Q15717-2	Q15717	ELAVL1	0.518853	0.979609	1	0.604772	0.785173	1	4
Q96JJ3	Q96JJ3	Q96JJ3	ELMO2	0.786312	0.941978	1	1	0.699298	0.566957	2
Q8IZ81	Q8IZ81	Q8IZ81	ELMOD2	0.994727	1	0.576915	0.747305	1	0.917224	1
Q6PJG2	Q6PJG2	Q6PJG2	ELMSAN1	1	0.989794	0.553345	0.856224	1	0.812192	1
Q9BW60	Q9BW60	Q9BW60	ELOVL1	0.640315	0.604222	1	0.443849	0.577257	1	7
Q9NYP7-2	Q9NYP7-2	Q9NYP7	ELOVL5	0.590456	0.796152	1	0.82768	0.866511	1	4
Q8N766	Q8N766	Q8N766	EMC1	0.678965	1	0.771184	0.622526	0.729202	1	4
Q5UCC4	Q5UCC4	Q5UCC4	EMC10	0.436517	0.655783	1	0.474447	0.601097	1	7
Q15006	Q15006	Q15006	EMC2	0.477482	0.745884	1	0.581487	0.706394	1	4
Q9P0I2	Q9P0I2	Q9P0I2	EMC3	0.452877	0.766936	1	0.523028	0.702485	1	4
Q5J8M3	Q5J8M3	Q5J8M3	EMC4	0.443396	0.640325	1	0.515427	0.703337	1	7
Q9NPA0	Q9NPA0	Q9NPA0	EMC7	0.507749	0.796968	1	0.671083	0.757143	1	4
O43402	O43402	O43402	EMC8	0.516282	1	0.836048	0.534487	0.685103	1	4
P50402	P50402	P50402	EMD	0.983592	0.547823	1	0.884849	1	0.912596	1
Q92979	Q92979	Q92979	EMG1	0.503261	1	0.714619	0.620282	1	0.927888	4
Q9Y6C2	Q9Y6C2	Q9Y6C2	EMILIN1	1	0.460524	0.218439	0.958852	1	0.917334	3
O00423-3	O00423-3	O00423	EML1	0.890675	1	0.499355	1	0.553957	0.384459	2
O95834-3	O95834-3	O95834	EML2	0.658127	0.408084	1	1	0.689223	0.341322	2
Q32P44	Q32P44	Q32P44	EML3	1	0.344324	0.956158	1	0.592918	0.383692	2
Q9HC35	Q9HC35	Q9HC35	EML4	0.214212	0.38704	1	1	0.739508	0.899876	6
Q7Z589-7	Q7Z589-7	Q7Z589	EMSY	0.436804	0.995382	1	0.690923	0.991605	1	4
Q8N8S7	Q8N8S7	Q8N8S7	ENAH	0.77664	0.794269	1	1	0.589618	0.422786	2
O94919	O94919	O94919	ENDOD1	0.644748	1	0.518796	0.661255	0.751399	1	5
P17813	P17813	P17813	ENG	1	0.543914	0.565266	1	0.729409	0.805171	1
P06733	P06733	P06733	ENO1	1	0.6001	0.591402	1	0.632573	0.418689	3
P09104	P09104	P09104	ENO2	0.136922	0.742288	1	0.416606	0.459883	1	7
Q9UHY7	Q9UHY7	Q9UHY7	ENOPH1	0.376655	1	0.670302	1	0.648033	0.414503	2
P22413	P22413	P22413	ENPP1	1	0.468163	0.543221	1	0.930215	0.961538	1
Q9NPA8	Q9NPA8	Q9NPA8	ENY2	0.731744	1	0.762373	0.802023	1	0.939853	1
Q5NDL2	Q5NDL2	Q5NDL2	EOGT	1	0.437387	0.506391	1	0.999789	0.922095	1
Q09472	Q09472	Q09472	EP300	0.262834	0.434741	1	0.453707	0.621538	1	7
Q96L91	Q96L91	Q96L91	EP400	0.666261	1	0.679903	0.548018	1	0.832859	5
P11171	P11171	P11171	EPB41	0.0773726	0.305704	1	0.694027	1	0.769696	6
Q9H4G0	Q9H4G0	Q9H4G0	EPB41L1	0.684348	1	0.955629	0.646504	1	0.819969	4
Q9H4G0-2	Q9H4G0-2	Q9H4G0	EPB41L1	0.684348	1	0.955629	0.478844	1	0.796817	4
O43491	O43491	O43491	EPB41L2	0.556173	0.750601	1	0.885884	1	0.586831	6
Q9Y2J2-4	Q9Y2J2-4	Q9Y2J2	EPB41L3	0.0678664	1	0.684787	0.246051	1	0.687532	5
Q9Y2J2-2	Q9Y2J2-2	Q9Y2J2	EPB41L3	0.0678664	1	0.684787	0.49915	1	0.746207	5
Q9HCM4	Q9HCM4	Q9HCM4	EPB41L5	0.439115	0.786223	1	1	0.790324	0.474755	2
Q9HCE0	Q9HCE0	Q9HCE0	EPG5	0.348907	0.461902	1	1	0.490967	0.595512	6
P29317	P29317	P29317	EPHA2	0.159596	0.602833	1	0.703297	1	0.54085	6
P29323	P29323	P29323	EPHB2	0.153261	1	0.737474	1	0.644209	0.393016	2
P07099	P07099	P07099	EPHX1	0.482455	0.379486	1	0.533999	0.576487	1	7
Q7L775	Q7L775	Q7L775	EPM2AIP1	0.44217	1	0.523093	0.776478	1	0.867493	5
Q9Y6I3	Q9Y6I3	Q9Y6I3	EPN1	0.740091	0.94731	1	1	0.720062	0.68436	2
O95208	O95208	O95208	EPN2	0.518382	0.460979	1	0.624292	0.620018	1	7
P07814	P07814	P07814	EPRS	0.602326	0.767758	1	1	0.765795	0.779665	6
P42566	P42566	P42566	EPS15	0.760108	1	0.991486	1	0.657622	0.643146	2
Q9UBC2-2	Q9UBC2-2	Q9UBC2	EPS15L1	0.395203	0.86664	1	0.738817	0.747692	1	4
Q12929	Q12929	Q12929	EPS8	1	0.331293	0.45533	1	0.418481	0.354403	3
Q9NZ08-2	Q9NZ08-2	Q9NZ08	ERAP1	0.884586	0.906361	1	0.718868	1	0.965844	1
Q6P179	Q6P179	Q6P179	ERAP2	1	0.957284	0.0896402	0.756099	1	0.482491	3
Q8IUD2	Q8IUD2	Q8IUD2	ERC1	0.527373	0.739675	1	1	0.593419	0.275694	2
P07992-3	P07992-3	P07992	ERCC1	0.754583	1	0.636888	0.716365	1	0.900793	5
P18074	P18074	P18074	ERCC2	0.592685	0.641094	1	0.580345	0.681822	1	4
P19447	P19447	P19447	ERCC3	0.357045	0.937959	1	0.501073	0.73257	1	4
Q92889	Q92889	Q92889	ERCC4	0.288184	0.672285	1	0.670391	0.928689	1	4
Q969X5	Q969X5	Q969X5	ERGIC1	1	0.544994	0.739467	0.95499	1	0.859051	1
Q96RQ1	Q96RQ1	Q96RQ1	ERGIC2	0.797046	1	0.743065	0.820466	1	0.842451	1
Q9Y282-3	Q9Y282-3	Q9Y282	ERGIC3	1	0.565587	0.97178	0.88557	1	0.896687	1
Q8IV48	Q8IV48	Q8IV48	ERI1	0.542683	0.69574	1	1	0.957232	0.974893	6
O43414	O43414	O43414	ERI3	1	0.815075	0.865929	1	0.651786	0.553363	2
Q96DZ1	Q96DZ1	Q96DZ1	ERLEC1	0.810401	1	0.973637	0.725997	0.994066	1	4
O75477	O75477	O75477	ERLIN1	1	0.927451	0.884864	0.949379	1	0.935749	1
O94905	O94905	O94905	ERLIN2	0.976011	1	0.569101	0.859322	1	0.857201	1
Q7Z2K6	Q7Z2K6	Q7Z2K6	ERMP1	0.247014	0.386916	1	0.518223	0.801091	1	7
P30040	P30040	P30040	ERP29	0.709882	0.492301	1	0.569675	0.723438	1	7
Q9BS26	Q9BS26	Q9BS26	ERP44	0.428127	0.581468	1	0.554767	0.73587	1	7
P10768	P10768	P10768	ESD	1	0.816968	0.901037	1	0.750244	0.32996	2
Q9H501	Q9H501	Q9H501	ESF1	0.370791	1	0.90562	0.4615	0.786904	1	4
Q9BSJ8-2	Q9BSJ8-2	Q9BSJ8	ESYT1	0.828059	0.440034	1	0.762144	0.79767	1	1
A0FGR8-6	A0FGR8-6	A0FGR8	ESYT2	1	0.941307	0.812194	0.778318	0.9329	1	1
P62495	P62495	P62495	ETF1	0.369263	0.814845	1	1	0.780397	0.857861	6
P13804	P13804	P13804	ETFA	0.727794	0.77547	1	0.63578	0.73906	1	4
P38117-2	P38117-2	P38117	ETFB	0.274586	0.624664	1	0.646768	0.689386	1	7
Q16134	Q16134	Q16134	ETFDH	0.313237	0.510476	1	0.458502	0.67013	1	7
O95571	O95571	O95571	ETHE1	1	0.385517	0.884441	0.882158	1	0.803423	1
P14921	P14921	P14921	ETS1	0.694408	1	0.942566	0.672214	1	0.640191	4
Q01844-5	Q01844-5	Q01844	EWSR1	0.554825	1	0.88558	0.824537	1	0.870214	4
Q9NVH0	Q9NVH0	Q9NVH0	EXD2	0.547144	1	0.911172	0.774959	0.931786	1	4
Q9NV70	Q9NV70	Q9NV70	EXOC1	0.641616	1	0.741797	1	0.583168	0.690182	2
Q96KP1	Q96KP1	Q96KP1	EXOC2	0.446408	0.797884	1	1	0.590945	0.469649	2
O60645	O60645	O60645	EXOC3	0.572482	0.67537	1	1	0.574175	0.439333	2
Q96A65	Q96A65	Q96A65	EXOC4	0.67653	0.707705	1	1	0.642269	0.512128	2
O00471	O00471	O00471	EXOC5	0.736903	1	0.365943	1	0.549428	0.370357	2
Q9Y2D4	Q9Y2D4	Q9Y2D4	EXOC6B	0.585812	1	0.752749	1	0.60543	0.440843	2
Q9UPT5	Q9UPT5	Q9UPT5	EXOC7	0.864898	0.9956	1	1	0.587956	0.463709	2
Q8IYI6	Q8IYI6	Q8IYI6	EXOC8	0.399316	1	0.573404	1	0.626498	0.49882	5
Q9Y2C4	Q9Y2C4	Q9Y2C4	EXOG	0.709041	1	0.757643	0.799938	1	0.837259	5
Q9Y3B2	Q9Y3B2	Q9Y3B2	EXOSC1	0.634239	0.825381	1	0.810718	0.886778	1	4
Q01780	Q01780	Q01780	EXOSC10	0.501112	1	0.876819	0.800377	1	0.842534	4
Q13868	Q13868	Q13868	EXOSC2	0.592858	1	0.781603	0.906231	0.952574	1	4
Q9NQT5	Q9NQT5	Q9NQT5	EXOSC3	0.422044	1	0.683385	0.729957	0.858848	1	4
Q9NPD3	Q9NPD3	Q9NPD3	EXOSC4	0.745054	0.204974	1	0.773347	0.937641	1	6
Q9NQT4	Q9NQT4	Q9NQT4	EXOSC5	0.450866	0.424967	1	0.781994	0.879316	1	6
Q5RKV6	Q5RKV6	Q5RKV6	EXOSC6	0.714351	1	0.611247	0.697585	0.789446	1	4
Q15024	Q15024	Q15024	EXOSC7	0.782109	0.802891	1	0.838619	0.927552	1	1
Q96B26	Q96B26	Q96B26	EXOSC8	0.496165	0.560906	1	0.892036	1	0.971564	6
Q06265-2	Q06265-2	Q06265	EXOSC9	0.423892	1	0.7262	0.71677	0.960399	1	4
Q93063-3	Q93063-3	Q93063	EXT2	0.744969	0.879466	1	0.581166	1	0.928854	4
Q9UBQ6	Q9UBQ6	Q9UBQ6	EXTL2	1	0.665956	0.581365	0.546319	0.845004	1	1
Q99504	Q99504	Q99504	EYA3	0.571341	1	0.962062	0.747911	1	0.830998	4
Q15910-2	Q15910-2	Q15910	EZH2	0.170539	0.432243	1	0.589777	1	0.942817	6
P15311	P15311	P15311	EZR	0.31083	0.828265	1	0.743857	0.605392	1	4
P13726	P13726	P13726	F3	1	0.616607	0.6712	1	0.384968	0.202674	2
P05413	P05413	P05413	FABP3	0.470598	0.941935	1	1	0.505851	0.219608	2
Q01469	Q01469	Q01469	FABP5	0.424741	1	0.54492	1	0.506246	0.319745	2
O60427	O60427	O60427	FADS1	0.534704	0.323667	1	1	0.854179	0.787102	6
O95864	O95864	O95864	FADS2	0.754257	0.287405	1	1	0.660902	0.827405	6
Q9UNN5	Q9UNN5	Q9UNN5	FAF1	0.510732	1	0.985925	0.868997	0.836268	1	4
Q96CS3	Q96CS3	Q96CS3	FAF2	0.547394	1	0.807671	0.521592	0.70743	1	4
P16930	P16930	P16930	FAH	1	0.200196	0.500964	1	0.64265	0.244476	3
Q6P587	Q6P587	Q6P587	FAHD1	0.294537	0.769157	1	0.405359	0.647091	1	7
Q96GK7	Q96GK7	Q96GK7	FAHD2A	0.231339	0.343471	1	1	0.968972	0.935474	6
Q8N5W9	Q8N5W9	Q8N5W9	FAM101B	1	0.814346	0.85364	1	0.426923	0.296667	2
Q9H098-2	Q9H098-2	Q9H098	FAM107B	0.362859	0.649291	1	1	0.830204	0.521362	6
Q8IWE2	Q8IWE2	Q8IWE2	FAM114A1	1	0.33808	0.309738	1	0.423507	0.2527	3
Q9BPY3	Q9BPY3	Q9BPY3	FAM118B	0.362585	0.691459	1	0.55298	1	0.57681	6
Q9NZB2-6	Q9NZB2-6	Q9NZB2	FAM120A	1	0.969641	0.419018	0.970789	1	0.620455	1
Q9BYI3	Q9BYI3	Q9BYI3	FAM126A	1	0.862497	0.526346	0.942007	1	0.703099	1
Q9BZQ8	Q9BZQ8	Q9BZQ8	FAM129A	0.367698	1	0.668102	1	0.574089	0.353469	2
Q96TA1	Q96TA1	Q96TA1	FAM129B	1	0.529786	0.433507	1	0.431283	0.286543	3
Q8NC44	Q8NC44	Q8NC44	FAM134A	0.614651	1	0.660156	0.51049	0.474382	1	4
Q86VR2	Q86VR2	Q86VR2	FAM134C	0.51797	0.604933	1	0.481808	0.600929	1	7
Q96C01	Q96C01	Q96C01	FAM136A	0.59894	0.930966	1	0.584334	0.715236	1	4
Q5W0V3	Q5W0V3	Q5W0V3	FAM160B1	0.94398	1	0.446832	1	0.501803	0.417676	2
Q96A26	Q96A26	Q96A26	FAM162A	0.955752	1	0.876732	0.752871	0.860844	1	1
Q15018	Q15018	Q15018	FAM175B	0.334849	1	0.729245	1	0.621181	0.482683	2
Q9GZU8	Q9GZU8	Q9GZU8	FAM192A	0.669235	1	0.863771	0.647501	1	0.531474	5
Q9NSI2	Q9NSI2	Q9NSI2	FAM207A	0.429823	1	0.389008	0.655275	1	0.739709	5
Q9UK61	Q9UK61	Q9UK61	FAM208A	0.71293	1	0.585041	0.810118	1	0.940598	5
O75063	O75063	O75063	FAM20B	1	0.951797	0.725513	1	0.7599	0.659147	1
Q9BRX8	Q9BRX8	Q9BRX8	FAM213A	0.197474	0.75221	1	0.500791	0.535931	1	7
Q641Q2	Q641Q2	Q641Q2	FAM21A	0.616075	1	0.810478	1	0.736686	0.79877	5
Q8N5C1	Q8N5C1	Q8N5C1	FAM26E	1	0.795626	0.327506	0.981718	1	0.277504	3
Q92520	Q92520	Q92520	FAM3C	0.308502	0.347021	1	0.554838	0.573371	1	7
Q8TCE6	Q8TCE6	Q8TCE6	FAM45A	1	0.971482	0.820236	1	0.581639	0.57772	2
Q9NUQ9	Q9NUQ9	Q9NUQ9	FAM49B	0.312702	0.825912	1	1	0.725157	0.469828	6
Q14320	Q14320	Q14320	FAM50A	1	0.49334	0.657086	0.962943	1	0.578346	3
Q6ZS17-4	Q6ZS17-4	Q6ZS17	FAM65A	0.695261	0.537413	1	1	0.42151	0.255763	2
Q5T7M9	Q5T7M9	Q5T7M9	FAM69A	1	0.61036	0.721206	1	0.918812	0.863034	1
Q9UBU6	Q9UBU6	Q9UBU6	FAM8A1	0.443695	0.441201	1	0.378135	0.489462	1	7
Q658Y4	Q658Y4	Q658Y4	FAM91A1	0.642824	1	0.965263	0.763096	0.682474	1	4
Q8NCA5	Q8NCA5	Q8NCA5	FAM98A	0.340996	0.623654	1	0.661306	0.826905	1	4
Q52LJ0-2	Q52LJ0-2	Q52LJ0	FAM98B	0.649754	0.942369	1	0.706408	1	0.925699	4
Q9NVI1	Q9NVI1	Q9NVI1	FANCI	0.480441	1	0.910117	0.739804	0.664781	1	4
Q12884	Q12884	Q12884	FAP	1	0.344117	0.0586127	0.763697	1	0.331866	3
Q8WVX9	Q8WVX9	Q8WVX9	FAR1	0.469915	1	0.932469	0.645855	0.526159	1	4
Q9Y4F1-2	Q9Y4F1-2	Q9Y4F1	FARP1	0.657259	0.377397	1	0.987742	1	0.321527	6
O95363	O95363	O95363	FARS2	0.869254	0.939606	1	0.537502	0.635069	1	4
Q9Y285	Q9Y285	Q9Y285	FARSA	0.359973	0.769662	1	1	0.941747	0.893212	6
Q9NSD9	Q9NSD9	Q9NSD9	FARSB	0.614875	1	0.927059	0.961528	0.946527	1	4
P25445	P25445	P25445	FAS	1	0.455565	0.230951	1	0.917014	0.456182	3
P49327	P49327	P49327	FASN	0.449334	0.517977	1	1	0.34962	0.284928	2
Q9NYY8	Q9NYY8	Q9NYY8	FASTKD2	0.424566	1	0.485594	0.808633	1	0.928705	5
Q7L8L6	Q7L8L6	Q7L8L6	FASTKD5	0.33165	1	0.729838	0.352918	0.713747	1	4
Q14517	Q14517	Q14517	FAT1	1	0.791537	0.308959	0.890236	1	0.440804	3
P22087	P22087	P22087	FBL	0.936583	1	0.545553	0.709192	1	0.948102	1
Q8WUP2	Q8WUP2	Q8WUP2	FBLIM1	1	0.328095	0.603994	1	0.408241	0.266586	3
P23142	P23142	P23142	FBLN1	1	0.364064	0.228211	1	0.747986	0.505981	3
P23142-4	P23142-4	P23142	FBLN1	1	0.364064	0.228211	1	0.681692	0.586454	3
P98095-2	P98095-2	P98095	FBLN2	1	0.395327	0.310407	0.795063	1	0.670745	3
Q9UBX5	Q9UBX5	Q9UBX5	FBLN5	1	0.321464	0.195892	1	0.613689	0.473868	3
P35555	P35555	P35555	FBN1	1	0.190192	0.0865315	1	0.86212	0.502348	3
P35556	P35556	P35556	FBN2	1	0.0758027	0.030868	1	0.57476	0.403447	3
Q96ME1-4	Q96ME1-4	Q96ME1	FBXL18	0.72986	0.913528	1	1	0.771708	0.398382	2
Q96IG2	Q96IG2	Q96IG2	FBXL20	0.725828	0.719643	1	0.647853	0.883939	1	4
Q9Y3I1	Q9Y3I1	Q9Y3I1	FBXO7	0.653437	1	0.793762	0.925787	1	0.317918	2
Q9UKB1	Q9UKB1	Q9UKB1	FBXW11	0.579805	0.937073	1	0.552215	0.947513	1	4
P55899	P55899	P55899	FCGRT	0.591899	0.509661	1	1	0.828861	0.640233	6
Q0JRZ9	Q0JRZ9	Q0JRZ9	FCHO2	0.57474	0.776492	1	1	0.801215	0.817053	6
P37268	P37268	P37268	FDFT1	0.149903	0.1913	1	0.574984	0.516344	1	7
P14324	P14324	P14324	FDPS	0.196692	0.148008	1	1	0.695662	0.507653	6
P10109	P10109	P10109	FDX1	0.319121	0.64979	1	0.412407	0.733783	1	7
P22570-3	P22570-3	P22570	FDXR	1	0.192911	0.70608	0.962551	0.999519	1	1
P22830-2	P22830-2	P22830	FECH	0.397902	0.631698	1	0.555468	0.715485	1	7
P39748	P39748	P39748	FEN1	0.359747	1	0.610525	0.80994	1	0.561092	5
Q96AC1-3	Q96AC1-3	Q96AC1	FERMT2	1	0.569569	0.634586	1	0.393795	0.260769	3
P09038	P09038	P09038	FGF2	1	0.701862	0.0887213	0.835765	1	0.346818	3
O95684	O95684	O95684	FGFR1OP	0.667475	0.572376	1	0.560809	0.8108	1	4
P07954	P07954	P07954	FH	0.764854	1	0.954128	0.844725	0.876445	1	4
Q13642	Q13642	Q13642	FHL1	1	0.145647	0.110674	1	0.716595	0.291925	3
Q13642-4	Q13642-4	Q13642	FHL1	1	0.145647	0.110674	1	0.6979	0.229144	3
Q14192	Q14192	Q14192	FHL2	1	0.448799	0.305505	1	0.540397	0.244011	3
Q9Y613	Q9Y613	Q9Y613	FHOD1	0.601258	1	0.828486	1	0.791421	0.580638	2
Q4L180	Q4L180	Q4L180	FILIP1L	1	0.283375	0.269943	1	0.475756	0.214395	3
Q6UN15	Q6UN15	Q6UN15	FIP1L1	0.749967	1	0.885048	0.650939	0.934798	1	4
Q9Y3D6	Q9Y3D6	Q9Y3D6	FIS1	1	0.592345	0.796861	1	0.914786	0.824661	1
Q96AY3	Q96AY3	Q96AY3	FKBP10	1	0.414359	0.428141	0.814465	1	0.812618	3
Q9NYL4	Q9NYL4	Q9NYL4	FKBP11	1	0.916333	0.469062	0.851448	1	0.784503	1
Q9NWM8	Q9NWM8	Q9NWM8	FKBP14	1	0.831817	0.555297	0.877709	1	0.883376	1
Q5T1M5	Q5T1M5	Q5T1M5	FKBP15	0.925951	1	0.70574	1	0.7428	0.955716	1
P62942	P62942	P62942	FKBP1A	1	0.573693	0.354927	1	0.335941	0.191316	3
P26885	P26885	P26885	FKBP2	0.848475	1	0.868494	0.73242	0.79911	1	1
Q00688	Q00688	Q00688	FKBP3	0.609586	0.609053	1	1	0.684273	0.694922	6
Q02790	Q02790	Q02790	FKBP4	0.162228	0.726451	1	0.741244	0.639413	1	7
Q13451	Q13451	Q13451	FKBP5	0.710545	1	0.865342	0.900132	0.915507	1	1
Q9Y680	Q9Y680	Q9Y680	FKBP7	1	0.475199	0.243455	0.709377	1	0.708911	3
Q14318-2	Q14318-2	Q14318	FKBP8	0.905976	0.461841	1	0.66229	0.709761	1	1
O95302-3	O95302-3	O95302	FKBP9	1	0.394618	0.139834	0.750439	1	0.557508	3
Q8NFF5	Q8NFF5	Q8NFF5	FLAD1	0.358008	0.81338	1	0.718248	0.850973	1	4
Q01543	Q01543	Q01543	FLI1	0.149128	0.163716	1	0.241451	0.25617	1	7
Q13045	Q13045	Q13045	FLII	0.731915	0.534195	1	1	0.679737	0.505935	2
P21333	P21333	P21333	FLNA	1	0.153419	0.15985	1	0.543354	0.253986	3
O75369-8	O75369-8	O75369	FLNB	0.73269	0.326503	1	1	0.602351	0.515075	6
Q14315	Q14315	Q14315	FLNC	0.635885	1	0.884518	1	0.492671	0.368528	2
Q14254	Q14254	Q14254	FLOT2	1	0.563205	0.929214	0.791459	1	0.805809	1
Q8IVF7	Q8IVF7	Q8IVF7	FMNL3	0.232225	0.42635	1	1	0.966098	0.830257	6
Q06787	Q06787	Q06787	FMR1	0.404801	1	0.62065	0.610116	1	0.822478	5
Q06787-2	Q06787-2	Q06787	FMR1	0.404801	1	0.62065	0.58949	1	0.894516	5
P02751-15	P02751-15	P02751	FN1	1	0.316313	0.0827639	1	0.736283	0.513871	3
P02751	P02751	P02751	FN1	1	0.316313	0.0827639	1	0.808005	0.455608	3
Q9Y2H6	Q9Y2H6	Q9Y2H6	FNDC3A	0.828065	1	0.593642	0.833976	1	0.563161	5
Q53EP0	Q53EP0	Q53EP0	FNDC3B	1	0.687415	0.611771	1	0.724114	0.570353	2
P49354	P49354	P49354	FNTA	0.970724	1	0.908269	1	0.907376	0.43431	2
Q5VW36	Q5VW36	Q5VW36	FOCAD	0.71088	0.597379	1	1	0.710859	0.711888	6
P15407	P15407	P15407	FOSL1	1	0.70088	0.431976	0.984798	1	0.369335	3
P15408	P15408	P15408	FOSL2	0.589752	0.348867	1	0.247501	0.448962	1	7
Q12946	Q12946	Q12946	FOXF1	1	0.61918	0.150437	1	0.804327	0.148774	3
P85037	P85037	P85037	FOXK1	1	0.84564	0.607148	0.983866	1	0.508335	1
Q9H334-8	Q9H334-8	Q9H334	FOXP1	0.59726	0.567416	1	1	0.797692	0.951149	6
Q96CU9	Q96CU9	Q96CU9	FOXRED1	0.329657	0.635139	1	0.481833	0.546306	1	7
Q96NE9	Q96NE9	Q96NE9	FRMD6	1	0.351483	0.123512	1	0.325295	0.14732	3
O94915	O94915	O94915	FRYL	0.427967	1	0.808597	0.606897	0.511468	1	4
Q16658	Q16658	Q16658	FSCN1	1	0.406018	0.823822	1	0.418523	0.251	2
P19883	P19883	P19883	FST	1	0.575879	0.749704	0.942414	1	0.91276	1
Q12841	Q12841	Q12841	FSTL1	1	0.290312	0.0921089	1	0.866426	0.30353	3
O95633	O95633	O95633	FSTL3	0.473147	0.625293	1	0.574758	1	0.899589	4
P02794	P02794	P02794	FTH1	0.870234	0.597133	1	0.626674	1	0.236103	2
P02792	P02792	P02792	FTL	1	0.460319	0.458358	0.68736	1	0.260943	3
Q9C0B1	Q9C0B1	Q9C0B1	FTO	0.914334	1	0.672332	0.746089	1	0.497772	5
Q8IY81	Q8IY81	Q8IY81	FTSJ3	0.512845	1	0.599961	0.870023	1	0.577692	5
Q96AE4-2	Q96AE4-2	Q96AE4	FUBP1	0.71955	1	0.57493	0.933477	1	0.720072	5
Q96AE4	Q96AE4	Q96AE4	FUBP1	0.71955	1	0.57493	0.950167	1	0.720811	5
Q96I24	Q96I24	Q96I24	FUBP3	0.910234	1	0.800539	0.894173	1	0.775069	1
Q9BTY2	Q9BTY2	Q9BTY2	FUCA2	1	0.985258	0.947242	0.583381	0.831027	1	1
Q9BWH2	Q9BWH2	Q9BWH2	FUNDC2	0.413373	0.641535	1	0.467729	0.532167	1	7
P35637	P35637	P35637	FUS	0.880495	1	0.985669	0.973896	1	0.962084	1
Q495W5	Q495W5	Q495W5	FUT11	1	0.58354	0.29971	0.720731	1	0.372783	3
P51114	P51114	P51114	FXR1	0.54351	1	0.691837	0.735543	1	0.957156	5
P51116	P51116	P51116	FXR2	0.346146	0.860717	1	0.560628	0.777041	1	4
Q9BQS8-4	Q9BQS8-4	Q9BQS8	FYCO1	1	0.989234	0.770754	0.883496	1	0.904486	1
Q96QD9	Q96QD9	Q96QD9	FYTTD1	0.585891	1	0.727166	0.522597	0.818372	1	4
Q13283	Q13283	Q13283	G3BP1	0.703862	1	0.498492	0.882006	1	0.891867	5
Q9UN86	Q9UN86	Q9UN86	G3BP2	0.72952	1	0.731595	0.727756	1	0.894709	1
P11413-2	P11413-2	P11413	G6PD	1	0.2114	0.430716	1	0.536903	0.405866	3
P10253	P10253	P10253	GAA	0.276024	0.235268	1	0.748458	1	0.898971	6
P60520	P60520	P60520	GABARAPL2	0.268958	0.3983	1	0.645013	0.771225	1	7
Q06546	Q06546	Q06546	GABPA	0.615279	1	0.751134	0.968792	1	0.77688	5
Q8TAE8	Q8TAE8	Q8TAE8	GADD45GIP1	0.415672	0.504469	1	0.746909	0.745511	1	6
O14976	O14976	O14976	GAK	0.295203	0.614039	1	1	0.820932	0.980719	6
P54803	P54803	P54803	GALC	1	0.90194	0.889704	0.75826	1	0.916111	1
Q14376	Q14376	Q14376	GALE	0.299174	0.288348	1	1	0.67974	0.499769	6
P51570-2	P51570-2	P51570	GALK1	0.371687	0.594046	1	1	0.720435	0.516128	6
Q01415	Q01415	Q01415	GALK2	0.678581	0.877686	1	1	0.882565	0.750395	1
Q96C23	Q96C23	Q96C23	GALM	0.520564	0.868892	1	1	0.777056	0.452961	2
P34059	P34059	P34059	GALNS	0.571915	0.472451	1	0.831831	1	0.973079	6
Q10472	Q10472	Q10472	GALNT1	0.327432	0.631534	1	0.624901	0.598292	1	7
Q86SR1	Q86SR1	Q86SR1	GALNT10	1	0.787413	0.936868	0.637902	0.615088	1	1
Q10471	Q10471	Q10471	GALNT2	1	0.587499	0.471913	0.887648	0.895295	1	1
Q8N4A0	Q8N4A0	Q8N4A0	GALNT4	0	1	0	0.741497	0.845278	1	5
Q7Z7M9	Q7Z7M9	Q7Z7M9	GALNT5	1	0.149783	0.0352914	1	0.585153	0.312222	3
Q8NCL4	Q8NCL4	Q8NCL4	GALNT6	1	0.399446	0.482456	0.883035	0.817134	1	1
Q86SF2	Q86SF2	Q86SF2	GALNT7	0.328496	0.672716	1	0.352875	0.480086	1	7
Q9H2C0	Q9H2C0	Q9H2C0	GAN	0.293933	0.796497	1	1	0.984866	0.936234	6
Q14697-2	Q14697-2	Q14697	GANAB	0.868273	0.445427	1	0.834047	0.980873	1	1
P04406	P04406	P04406	GAPDH	1	0.356508	0.595062	1	0.840299	0.510394	3
Q14C86-6	Q14C86-6	Q14C86	GAPVD1	0.410341	1	0.824765	1	0.551435	0.299618	2
Q9NY12	Q9NY12	Q9NY12	GAR1	0.493328	0.899012	1	0.726256	1	0.889163	4
P41250	P41250	P41250	GARS	1	0.686664	0.969669	1	0.600224	0.550204	2
P22102	P22102	P22102	GART	0.411725	0.748607	1	1	0.611375	0.465462	2
Q14393	Q14393	Q14393	GAS6	1	0.374768	0.268238	1	0.597916	0.534294	3
Q86YP4-3	Q86YP4-3	Q86YP4	GATAD2A	0.499313	1	0.805443	0.769614	1	0.829093	4
Q8WXI9	Q8WXI9	Q8WXI9	GATAD2B	0.5474	0	1	0.368534	0.642778	1	7
O75879	O75879	O75879	GATB	0.75333	1	0.903754	0.77145	0.784564	1	4
O75323	O75323	O75323	GBAS	0.848625	0.707017	1	0.814436	1	0.910782	1
Q04446	Q04446	Q04446	GBE1	1	0.568695	0.585594	1	0.572341	0.282722	3
Q92538	Q92538	Q92538	GBF1	0.892949	0.75283	1	1	0.694569	0.615235	2
P32455	P32455	P32455	GBP1	1	0.610118	0.0347947	1	0.648085	0.331286	3
Q8IWJ2	Q8IWJ2	Q8IWJ2	GCC2	0.69662	0.595503	1	0.71209	0.847622	1	4
Q92947	Q92947	Q92947	GCDH	0.407754	0.534335	1	0.447784	0.500199	1	7
P48506	P48506	P48506	GCLC	0.321229	1	0.874507	0.945959	1	0.658899	5
P48507	P48507	P48507	GCLM	0.722668	1	0.720405	0.350695	0.345662	1	4
Q9NXN4	Q9NXN4	Q9NXN4	GDAP2	0.450182	0.908717	1	0.798597	1	0.928917	4
Q9NZC3	Q9NZC3	Q9NZC3	GDE1	0.637935	0.758504	1	0.361752	0.534299	1	7
P31150	P31150	P31150	GDI1	0.734894	0.58307	1	1	0.720239	0.613363	2
P50395	P50395	P50395	GDI2	0.927953	1	0.64758	0.962184	1	0.870593	1
P57678	P57678	P57678	GEMIN4	0.471501	0.887187	1	0.53104	0.751991	1	4
Q8TEQ6	Q8TEQ6	Q8TEQ6	GEMIN5	0.358299	1	0.883303	0.625144	0.768653	1	4
Q8WXD5	Q8WXD5	Q8WXD5	GEMIN6	0.616057	1	0.83564	0.9234	1	0.848073	5
Q7L5D6	Q7L5D6	Q7L5D6	GET4	0	0.267261	1	0.513187	0.777461	1	7
P55789	P55789	P55789	GFER	0.559233	0.352211	1	0.615083	0.838992	1	7
Q96RP9-2	Q96RP9-2	Q96RP9	GFM1	0.351534	0.977579	1	0.375179	0.523189	1	4
Q969S9	Q969S9	Q969S9	GFM2	0.395234	0.74295	1	0.536412	0.695654	1	4
Q06210	Q06210	Q06210	GFPT1	0.568056	0.542996	1	1	0.509273	0.43442	2
O94808	O94808	O94808	GFPT2	0.664823	0.90844	1	1	0.591585	0.409212	2
O75223	O75223	O75223	GGCT	0.391228	0.794707	1	1	0.998666	0.865819	6
P38435	P38435	P38435	GGCX	0.694762	0.798781	1	0.53572	0.821995	1	4
Q92820	Q92820	Q92820	GGH	0.203556	0.32925	1	0.432186	0.534617	1	7
O95749	O95749	O95749	GGPS1	0.727713	0.76983	1	1	0.779055	0.532808	2
Q9UJ14	Q9UJ14	Q9UJ14	GGT7	0.338132	0.172135	1	0.967658	1	0.398629	6
Q8N2G8	Q8N2G8	Q8N2G8	GHDC	0.521724	1	0.696372	0.810571	0.959259	1	4
Q9H3K2	Q9H3K2	Q9H3K2	GHITM	0.353035	0.809881	1	0.425825	1	0.978493	4
Q9NWU2	Q9NWU2	Q9NWU2	GID8	0.764123	1	0.454933	0.745183	1	0.883651	5
Q6Y7W6	Q6Y7W6	Q6Y7W6	GIGYF2	0.619175	0.969698	1	0.802184	0.975478	1	4
O14908	O14908	O14908	GIPC1	0.615431	1	0.871184	1	0.708918	0.404387	2
Q14161	Q14161	Q14161	GIT2	0.903623	1	0.627213	0.833734	1	0.556521	5
P17302	P17302	P17302	GJA1	1	0.385313	0.233123	1	0.468105	0.21963	3
P32189	P32189	P32189	GK	0.884443	1	0.75404	1	0.859473	0.946318	1
P06280	P06280	P06280	GLA	0.178164	1	0.539296	0.238937	0.395348	1	7
P16278	P16278	P16278	GLB1	0.589293	0.63237	1	0.645672	0.927718	1	4
O94923	O94923	O94923	GLCE	0.427382	0.797707	1	0.551607	0.661846	1	4
Q53GS7	Q53GS7	Q53GS7	GLE1	0.69869	1	0.57448	0.627899	0.765667	1	4
Q92896-2	Q92896-2	Q92896	GLG1	0.913998	0.664886	1	0.914548	0.38607	1	1
Q9H4G4	Q9H4G4	Q9H4G4	GLIPR2	1	0.337346	0.393684	1	0.954071	0.860255	3
Q92990	Q92990	Q92990	GLMN	0.495764	1	0.539751	1	0.857025	0.730127	5
Q8WWB7	Q8WWB7	Q8WWB7	GLMP	0.562762	0.444642	1	0.759438	1	0.726274	6
Q04760	Q04760	Q04760	GLO1	0.520436	1	0.940288	1	0.970142	0.522885	2
Q9HC38	Q9HC38	Q9HC38	GLOD4	0.416216	0.714297	1	1	0.829042	0.570396	6
Q9HC38-2	Q9HC38-2	Q9HC38	GLOD4	0.416216	0.714297	1	1	0.863346	0.533323	6
P35754	P35754	P35754	GLRX	1	0.612254	0.466438	1	0.477157	0.307896	3
O76003	O76003	O76003	GLRX3	0.425515	1	0.763236	1	0.864944	0.670235	5
Q86SX6	Q86SX6	Q86SX6	GLRX5	0.249648	0.627609	1	0.352355	0.567645	1	7
O94925	O94925	O94925	GLS	1	0.633286	0.436576	1	0.849787	0.854805	1
O94925-3	O94925-3	O94925	GLS	1	0.633286	0.436576	1	0.773284	0.844585	1
Q68CQ7	Q68CQ7	Q68CQ7	GLT8D1	1	0.623151	0.523855	1	0.650479	0.711271	3
Q9H1C3	Q9H1C3	Q9H1C3	GLT8D2	1	0.29786	0.241413	1	0.978285	0.768335	3
Q9NZD2	Q9NZD2	Q9NZD2	GLTP	1	0.936155	0.78141	1	0.528364	0.336849	2
Q9NZM5	Q9NZM5	Q9NZM5	GLTSCR2	1	0.317708	0.540954	0.620901	1	0.504906	3
P00367	P00367	P00367	GLUD1	0.874125	1	0.913078	0.791743	0.947292	1	1
P15104	P15104	P15104	GLUL	0.931116	1	0.958591	1	0.531049	0.784643	2
Q49A26	Q49A26	Q49A26	GLYR1	0.647547	1	0.833566	0.848898	1	0.964723	4
P17900	P17900	P17900	GM2A	0.971931	1	0.856813	0.813187	1	0.930241	1
O60547	O60547	O60547	GMDS	0.395166	0.501644	1	0.96782	0.742833	1	6
P60983	P60983	P60983	GMFB	0.886255	1	0.442802	1	0.66674	0.406435	2
Q96IJ6-2	Q96IJ6-2	Q96IJ6	GMPPA	0.817646	0.67531	1	1	0.721341	0.585303	2
Q9Y5P6-2	Q9Y5P6-2	Q9Y5P6	GMPPB	0.465948	0.31243	1	1	0.573083	0.642954	6
P36959	P36959	P36959	GMPR	0.425722	1	0.700581	0.976336	1	0.894283	5
Q9P2T1-2	Q9P2T1-2	Q9P2T1	GMPR2	0.591918	0.524508	1	1	0.65293	0.619432	6
P49915	P49915	P49915	GMPS	0.519005	1	0.703606	0.787894	1	0.656224	5
P29992	P29992	P29992	GNA11	0.559081	0.991272	1	0.992502	1	0.363993	2
Q14344	Q14344	Q14344	GNA13	0.215829	0.53289	1	0.445141	0.573133	1	7
P63096	P63096	P63096	GNAI1	0.76177	0.595746	1	0.766813	0.666272	1	1
P04899-4	P04899-4	P04899	GNAI2	1	0.483027	0.471056	1	0.759385	0.588837	3
P08754	P08754	P08754	GNAI3	0.857532	1	0.866621	0.83013	1	0.799003	1
P50148	P50148	P50148	GNAQ	1	0.906833	0.804211	1	0.964095	0.453342	2
P62873	P62873	P62873	GNB1	0.970968	1	0.529229	1	0.847159	0.564626	2
Q9BYB4	Q9BYB4	Q9BYB4	GNB1L	0.84021	0.672759	1	1	0.539279	0.579595	2
P62879	P62879	P62879	GNB2	0.646867	0.639433	1	1	0.797174	0.743918	6
Q9HAV0	Q9HAV0	Q9HAV0	GNB4	1	0.752535	0.177925	1	0.788504	0.297817	3
Q9Y223-2	Q9Y223-2	Q9Y223	GNE	0.283743	0.286067	1	1	0.675508	0.984144	6
Q9UBI6	Q9UBI6	Q9UBI6	GNG12	1	0.579472	0.926983	1	0.897996	0.77817	1
P59768	P59768	P59768	GNG2	1	0.335558	0.344599	1	0.815036	0.585378	3
Q13823	Q13823	Q13823	GNL2	0.604188	1	0.744245	0.793713	1	0.495707	5
Q9BVP2	Q9BVP2	Q9BVP2	GNL3	0.536816	1	0.852961	0.750684	1	0.538332	5
O15228	O15228	O15228	GNPAT	0.670276	1	0.680632	0.582995	0.721552	1	4
P46926	P46926	P46926	GNPDA1	0.512487	1	0.564816	1	0.669467	0.428041	2
Q8TDQ7	Q8TDQ7	Q8TDQ7	GNPDA2	0.555412	1	0.561099	1	0.656615	0.509258	2
Q96EK6	Q96EK6	Q96EK6	GNPNAT1	0.825616	1	0.902087	1	0.6637	0.310726	2
Q9UJJ9	Q9UJJ9	Q9UJJ9	GNPTG	0.462404	0.37879	1	0.44915	0.677511	1	7
P15586	P15586	P15586	GNS	0.471132	0.492638	1	0.729985	0.986337	1	6
Q92805	Q92805	Q92805	GOLGA1	0.633001	1	0.965261	0.615738	0.845579	1	4
Q08379	Q08379	Q08379	GOLGA2	0.962679	0.672737	1	0.636518	0.695915	1	1
Q08378	Q08378	Q08378	GOLGA3	1	0.580389	0.315099	1	0.999943	0.601768	3
Q13439-5	Q13439-5	Q13439	GOLGA4	0.604185	0.81264	1	0.744237	1	0.965946	4
Q13439	Q13439	Q13439	GOLGA4	0.604185	0.81264	1	0.746514	1	0.884887	4
Q8TBA6	Q8TBA6	Q8TBA6	GOLGA5	1	0.995806	0.850114	0.751527	0.971947	1	1
Q7Z5G4	Q7Z5G4	Q7Z5G4	GOLGA7	0.62646	1	0.553524	0.798054	1	0.678033	5
Q14789-2	Q14789-2	Q14789	GOLGB1	1	0.976702	0.965005	0.723906	1	0.782341	1
Q14789	Q14789	Q14789	GOLGB1	1	0.976702	0.965005	0.755776	1	0.759439	1
O00461	O00461	O00461	GOLIM4	1	0.709422	0.404789	1	0.802307	0.736845	3
Q8NBJ4	Q8NBJ4	Q8NBJ4	GOLM1	0.52486	1	0.819076	1	0.873458	0.921649	4
Q9H4A6	Q9H4A6	Q9H4A6	GOLPH3	1	0.957264	0.709727	0.797202	1	0.842399	1
Q9Y3E0	Q9Y3E0	Q9Y3E0	GOLT1B	0.723742	1	0.714413	0.555084	1	0.980107	4
Q9HD26	Q9HD26	Q9HD26	GOPC	1	0.518229	0.336755	1	0.809267	0.517939	3
Q9H8Y8-3	Q9H8Y8-3	Q9H8Y8	GORASP2	0.669745	1	0.711562	0.937382	0.904718	1	1
O95249	O95249	O95249	GOSR1	0.461843	1	0.561168	0.762696	0.934504	1	5
O14653-2	O14653-2	O14653	GOSR2	0.873727	0.825258	1	0.748782	1	0.959168	1
P17174	P17174	P17174	GOT1	0.335964	0.308312	1	1	0.771549	0.676753	6
P00505	P00505	P00505	GOT2	0.480876	0.887266	1	0.508998	0.626063	1	4
O43292	O43292	O43292	GPAA1	0.768693	0.31026	1	0.714555	0.843811	1	6
Q9HCL2	Q9HCL2	Q9HCL2	GPAM	0.44379	1	0.710165	0.627947	0.638834	1	4
Q9UKJ3	Q9UKJ3	Q9UKJ3	GPATCH8	0.595669	0.956811	1	0.621932	1	0.946376	4
P35052	P35052	P35052	GPC1	1	0.457594	0.502574	1	0.757278	0.411172	3
Q9Y625	Q9Y625	Q9Y625	GPC6	1	0.518022	0.733989	0.849685	1	0.558755	1
Q8N335	Q8N335	Q8N335	GPD1L	0.449155	0.869651	1	0.683473	0.643729	1	4
P43304	P43304	P43304	GPD2	0.501525	0.797134	1	0.562357	0.687285	1	4
Q9NQX3-2	Q9NQX3-2	Q9NQX3	GPHN	0.392974	1	0.720273	1	0.53297	0.518011	2
P06744-2	P06744-2	P06744	GPI	0.858576	1	0.817991	1	0.614636	0.586129	2
Q92917	Q92917	Q92917	GPKOW	0.852358	0.844063	1	0.70235	1	0.875199	1
Q9HCN4-5	Q9HCN4-5	Q9HCN4	GPN1	0.636709	0.987948	1	1	0.65925	0.48938	2
Q5VW38	Q5VW38	Q5VW38	GPR107	0.809293	1	0.733181	1	0.782554	0.848029	1
Q14439	Q14439	Q14439	GPR176	1	0.671909	0.452632	1	0.471625	0.174313	3
Q86V85	Q86V85	Q86V85	GPR180	0.425192	1	0.598244	0.64987	0.656041	1	4
Q13098-7	Q13098-7	Q13098	GPS1	0.394772	0.497632	1	1	0.89554	0.758793	6
Q86YR5	Q86YR5	Q86YR5	GPSM1	0.281735	0.901193	1	1	0.941856	0.578238	6
Q8TD30	Q8TD30	Q8TD30	GPT2	0.426279	0.409434	1	0.796308	1	0.990578	6
P07203	P07203	P07203	GPX1	1	0.244281	0.207772	0.93233	1	0.556058	3
P36969	P36969	P36969	GPX4	1	0.209173	0.661741	1	0.984702	0.278791	3
Q96SL4	Q96SL4	Q96SL4	GPX7	1	0.944032	0.591838	0.799319	1	0.920711	1
Q8TED1	Q8TED1	Q8TED1	GPX8	1	0.391449	0.367479	1	0.725691	0.450206	3
Q96CP6	Q96CP6	Q96CP6	GRAMD1A	0.347626	0.701306	1	0.556333	0.702716	1	7
P62993	P62993	P62993	GRB2	0.558514	1	0.823355	0.388302	0.621454	1	4
Q9UBQ7	Q9UBQ7	Q9UBQ7	GRHPR	1	0.772961	0.880057	1	0.870563	0.76238	1
Q4V328	Q4V328	Q4V328	GRIPAP1	0.336906	0.395292	1	1	0.601502	0.465472	6
P28799	P28799	P28799	GRN	0.86982	0.617331	1	0.560153	0.959761	1	1
Q9HAV7	Q9HAV7	Q9HAV7	GRPEL1	0.416401	1	0.778853	0.382427	0.530789	1	4
Q8TAA5	Q8TAA5	Q8TAA5	GRPEL2	0.236378	0.324658	1	0.178653	0.280578	1	7
Q12849	Q12849	Q12849	GRSF1	0.770217	1	0.345874	0.891912	1	0.948197	5
Q9BQ67	Q9BQ67	Q9BQ67	GRWD1	0.533312	1	0.836942	0.711231	1	0.83013	4
P49840	P49840	P49840	GSK3A	0.445242	1	0.955958	0.696317	0.522579	1	4
P49841-2	P49841-2	P49841	GSK3B	0.627888	0.777938	1	0.658272	0.602955	1	4
P06396	P06396	P06396	GSN	0.68926	0.48521	1	1	0.843665	0.619515	6
P06396-3	P06396-3	P06396	GSN	0.68926	0.48521	1	1	0.931244	0.494099	6
P15170-3	P15170-3	P15170	GSPT1	0.643208	1	0.840772	1	0.487869	0.425021	2
Q8IYD1	Q8IYD1	Q8IYD1	GSPT2	0.514845	1	0.447443	1	0.716627	0.57497	5
P00390	P00390	P00390	GSR	0.498346	1	0.297402	1	0.993231	0.565817	5
P48637	P48637	P48637	GSS	0.940302	0.634666	1	1	0.661024	0.663567	2
Q9Y2Q3	Q9Y2Q3	Q9Y2Q3	GSTK1	1	0.63097	0.932976	0.631559	0.809144	1	1
P09488	P09488	P09488	GSTM1	0.993917	0.617805	1	1	0.782593	0.378059	2
P28161	P28161	P28161	GSTM2	0.658964	0.285566	1	1	0.924287	0.483772	6
P21266	P21266	P21266	GSTM3	0.274855	0.441839	1	1	0.875767	0.66234	6
P78417	P78417	P78417	GSTO1	1	0.852496	0.557874	1	0.650163	0.300827	2
P09211	P09211	P09211	GSTP1	1	0.568598	0.728487	1	0.91651	0.409337	2
O43708	O43708	O43708	GSTZ1	1	0.440232	0.676586	0.967583	1	0.816055	1
P52655	P52655	P52655	GTF2A1	0.597294	0.949245	1	1	0.994548	0.856478	4
Q00403	Q00403	Q00403	GTF2B	0.377865	0.905493	1	0.562881	1	0.736988	4
P29083	P29083	P29083	GTF2E1	0.597256	1	0.879403	0.772276	1	0.85911	4
P29084	P29084	P29084	GTF2E2	0.676606	1	0.984072	0.946617	1	0.920459	4
P35269	P35269	P35269	GTF2F1	0.709239	1	0.667528	0.688354	1	0.717614	5
P13984	P13984	P13984	GTF2F2	0.498072	0.750363	1	0.695263	1	0.829108	4
P32780	P32780	P32780	GTF2H1	0.813431	1	0.998272	0.478567	0.791292	1	4
Q13889	Q13889	Q13889	GTF2H3	0.912327	1	0.365623	0.691431	0.866025	1	1
P78347	P78347	P78347	GTF2I	1	0.954988	0.551317	0.95977	1	0.777801	1
Q12789	Q12789	Q12789	GTF3C1	0.468514	1	0.858344	0.668448	0.905255	1	4
Q8WUA4	Q8WUA4	Q8WUA4	GTF3C2	0.362157	0.524047	1	0.51441	0.653762	1	7
Q9Y5Q9	Q9Y5Q9	Q9Y5Q9	GTF3C3	0.400624	0.859219	1	0.618344	0.865337	1	4
Q9UKN8	Q9UKN8	Q9UKN8	GTF3C4	0.511944	1	0.612649	0.732036	1	0.813436	5
Q9Y5Q8-3	Q9Y5Q8-3	Q9Y5Q8	GTF3C5	0.471431	0.82032	1	0.75752	0.887504	1	4
O00178	O00178	O00178	GTPBP1	0.34723	0.596635	1	1	0.78034	0.858613	6
A4D1E9	A4D1E9	A4D1E9	GTPBP10	0.573321	1	0.490105	0.594329	0.641932	1	5
Q9BZE4	Q9BZE4	Q9BZE4	GTPBP4	0.423471	1	0.518867	0.616335	1	0.511581	5
Q9NYZ3	Q9NYZ3	Q9NYZ3	GTSE1	1	0.700423	0.722474	0.967881	1	0.820814	1
Q16774-2	Q16774-2	Q16774	GUK1	0.667597	0.58788	1	1	0.918249	0.866197	6
Q9UBP9	Q9UBP9	Q9UBP9	GULP1	1	0.386618	0.452941	1	0.636408	0.714048	3
P08236	P08236	P08236	GUSB	0.643442	0.460735	1	0.695453	1	0.846603	6
Q4G148	Q4G148	Q4G148	GXYLT1	0.278688	0.487261	1	0.509369	0.419522	1	7
P46976	P46976	P46976	GYG1	0.859481	1	0.980552	1	0.561273	0.463704	2
P13807	P13807	P13807	GYS1	1	0.537082	0.485582	1	0.49819	0.467445	3
P07305	P07305	P07305	H1F0	0.76258	0.554643	1	0.959577	1	0.674086	6
Q92522	Q92522	Q92522	H1FX	0.489181	0.401668	1	1	0.670432	0.600505	6
O75367	O75367	O75367	H2AFY	0.526558	1	0.842561	0.756255	1	0.956751	4
Q9P0M6	Q9P0M6	Q9P0M6	H2AFY2	0.361861	0.61345	1	0.597707	0.751234	1	7
P84243	P84243	P84243	H3F3A	0.686953	1	0.446033	0.858547	1	0.72489	5
O95479	O95479	O95479	H6PD	1	0.223606	0.270037	0.899421	1	0.660877	3
Q5JVS0	Q5JVS0	Q5JVS0	HABP4	0.242876	0.720781	1	0.697657	0.884588	1	4
Q9P035	Q9P035	Q9P035	HACD3	0.473082	1	0.946883	0.453293	0.665511	1	4
Q9UJ83	Q9UJ83	Q9UJ83	HACL1	0.264493	0.94258	1	0.452374	0.581539	1	4
Q16836-2	Q16836-2	Q16836	HADH	0.750632	0.873102	1	0.524156	0.643378	1	4
P40939	P40939	P40939	HADHA	0.79903	0.828376	1	0.576228	0.707383	1	4
P55084	P55084	P55084	HADHB	0.797612	0.858273	1	0.547409	0.703154	1	4
Q16775	Q16775	Q16775	HAGH	0.123823	0.589883	1	0.241471	0.397251	1	7
P12081	P12081	P12081	HARS	0.588409	1	0.959429	1	0.519612	0.380803	2
P49590	P49590	P49590	HARS2	0.760571	1	0.374539	0.814884	1	0.852858	5
O14929	O14929	O14929	HAT1	0.407634	0.829467	1	0.656521	0.947274	1	4
O00165-2	O00165-2	O00165	HAX1	0.496755	0.519575	1	0.674341	0.702057	1	7
Q9Y450	Q9Y450	Q9Y450	HBS1L	0.550095	0.911031	1	1	0.759455	0.891481	4
P53701	P53701	P53701	HCCS	0.372716	1	0.521115	0.413323	0.66984	1	4
P51610-4	P51610-4	P51610	HCFC1	0.512529	1	0.609483	0.719011	0.926088	1	5
Q13547	Q13547	Q13547	HDAC1	0.390396	0.527776	1	0.652522	0.915399	1	6
Q92769	Q92769	Q92769	HDAC2	0.513268	0.989223	1	0.775525	0.993958	1	4
P51858	P51858	P51858	HDGF	0.870416	1	0.940483	0.879344	1	0.435985	2
Q7Z4V5-3	Q7Z4V5-3	Q7Z4V5	HDGFRP2	1	0.946616	0.935376	0.716962	1	0.905692	1
Q9Y3E1	Q9Y3E1	Q9Y3E1	HDGFRP3	0.68873	1	0.870058	0.825278	1	0.602247	5
Q9BSH5	Q9BSH5	Q9BSH5	HDHD3	0.459524	1	0.824703	0.351815	0.620978	1	4
Q00341	Q00341	Q00341	HDLBP	1	0.613641	0.683658	1	0.922141	0.713384	1
Q9H583	Q9H583	Q9H583	HEATR1	0.462076	1	0.518527	0.631233	0.906512	1	5
Q7Z4Q2	Q7Z4Q2	Q7Z4Q2	HEATR3	0.559097	1	0.50337	0.8082	1	0.599102	5
Q86XA9	Q86XA9	Q86XA9	HEATR5A	0.551815	0.68001	1	1	0.605932	0.428367	2
Q9P2D3	Q9P2D3	Q9P2D3	HEATR5B	0.475852	0.778368	1	0.713007	0.695831	1	4
Q9NRV9	Q9NRV9	Q9NRV9	HEBP1	0.574658	0.368676	1	0.989878	0.788968	1	6
Q9Y5Z4	Q9Y5Z4	Q9Y5Z4	HEBP2	0.706042	0.628534	1	1	0.6559	0.422822	2
Q9ULT8	Q9ULT8	Q9ULT8	HECTD1	0.64387	1	0.640947	1	0.600516	0.257567	2
Q5T447	Q5T447	Q5T447	HECTD3	0.25746	0.349605	1	1	0.654212	0.91904	6
Q9BYK8	Q9BYK8	Q9BYK8	HELZ2	0.168172	1	0.214065	0.413934	1	0.49448	5
O95714	O95714	O95714	HERC2	0.614849	1	0.724884	0.644672	0.821093	1	4
Q5GLZ8	Q5GLZ8	Q5GLZ8	HERC4	1	0.803181	0.673253	1	0.466583	0.333676	2
P06865	P06865	P06865	HEXA	0.947614	0.701979	1	0.765778	1	0.882801	1
P07686	P07686	P07686	HEXB	0.682583	0.857258	1	0.757923	0.981412	1	4
O94992	O94992	O94992	HEXIM1	0.613943	1	0.861764	0.41585	1	0.653106	4
O14964	O14964	O14964	HGS	1	0.700807	0.721244	1	0.621139	0.557922	2
Q68CP4	Q68CP4	Q68CP4	HGSNAT	1	0.658099	0.792901	0.917474	1	0.389809	2
P31937	P31937	P31937	HIBADH	0.943077	0.77067	1	0.713893	1	0.908584	1
Q6NVY1	Q6NVY1	Q6NVY1	HIBCH	0.574624	1	0.852372	0.562074	0.748139	1	4
Q9NWT6	Q9NWT6	Q9NWT6	HIF1AN	0.686499	1	0.97309	1	0.576536	0.521763	2
P49773	P49773	P49773	HINT1	0.993125	1	0.92966	1	0.637699	0.362044	2
Q9BX68	Q9BX68	Q9BX68	HINT2	0.672118	0.636952	1	0.465568	0.568231	1	7
Q9NQE9	Q9NQE9	Q9NQE9	HINT3	0.684539	1	0.792596	0.741111	1	0.815109	4
O00291	O00291	O00291	HIP1	0.7831	1	0.688634	1	0.935377	0.933113	1
O75146	O75146	O75146	HIP1R	0.100762	0.44733	1	0.737698	0.947287	1	6
P54198	P54198	P54198	HIRA	0.612848	0.884485	1	0.766147	0.93424	1	4
P16403	P16403	P16403	HIST1H1C	0.376781	0.436158	1	1	0.300064	0.0940468	2
P68431	P68431	P68431	HIST1H3A	1	0	0	1	0.948694	0.618605	3
P19367-3	P19367-3	P19367	HK1	1	0.820924	0.647469	0.788541	0.739774	1	1
P52789	P52789	P52789	HK2	0.541174	0.688877	1	0.934599	0.867834	1	6
Q8TCT9-2	Q8TCT9-2	Q8TCT9	HM13	0.636499	0.63927	1	0.487115	0.55793	1	7
Q8TCT9	Q8TCT9	Q8TCT9	HM13	0.636499	0.63927	1	0.377027	0.62758	1	7
P08397	P08397	P08397	HMBS	1	0.589087	0.53395	1	0.584182	0.196607	3
Q9NP66	Q9NP66	Q9NP66	HMG20A	0.766789	0.791495	1	0.532851	0.656655	1	4
P17096-3	P17096-3	P17096	HMGA1	0.364175	0.728702	1	0.951775	1	0.61747	6
P17096-2	P17096-2	P17096	HMGA1	0.364175	0.728702	1	0.891014	1	0.774566	6
P52926	P52926	P52926	HMGA2	1	0.241885	0.168132	1	0.788528	0.48245	3
P09429	P09429	P09429	HMGB1	0.717972	1	0.425581	0.89802	1	0.376752	5
P26583	P26583	P26583	HMGB2	0.802606	0.65263	1	1	0.973129	0.378336	2
O15347	O15347	O15347	HMGB3	0.616933	1	0.657387	0.901899	1	0.435953	5
P35914	P35914	P35914	HMGCL	0.4379	0.227688	1	0.508633	0.622573	1	7
P04035-3	P04035-3	P04035	HMGCR	0.112311	0.183832	1	0.059016	0.0702775	1	7
Q01581	Q01581	Q01581	HMGCS1	0.0501607	0.0775521	1	1	0.888462	0.856757	6
O75330-3	O75330-3	O75330	HMMR	0.959318	0.882333	1	1	0.629324	0.700939	2
P09601	P09601	P09601	HMOX1	0.91221	1	0.810718	0.99907	1	0.550955	1
Q9H910-3	Q9H910-3	Q9H910	HN1L	0.259648	0.435932	1	1	0.598497	0.536392	6
Q13151	Q13151	Q13151	HNRNPA0	0.665411	0.901339	1	0.798882	1	0.796447	4
P09651	P09651	P09651	HNRNPA1	0.837452	1	0.262157	0.808924	1	0.739547	5
P22626	P22626	P22626	HNRNPA2B1	0.406015	1	0.591651	0.750908	0.892239	1	5
P51991	P51991	P51991	HNRNPA3	0.50555	1	0.602985	0.886517	1	0.843503	5
Q99729-3	Q99729-3	Q99729	HNRNPAB	0.62899	1	0.901638	0.756632	0.945531	1	4
P07910	P07910	P07910	HNRNPC	0.557405	1	0.684345	0.776258	1	0.939406	5
P07910-2	P07910-2	P07910	HNRNPC	0.557405	1	0.684345	0.868313	1	0.879356	5
Q14103-3	Q14103-3	Q14103	HNRNPD	0.457229	1	0.440596	0.746367	1	0.812694	5
O14979	O14979	O14979	HNRNPDL	0.505151	1	0.435839	0.871927	1	0.919524	5
P52597	P52597	P52597	HNRNPF	0.623607	1	0.672471	0.781402	1	0.762636	5
P31943	P31943	P31943	HNRNPH1	0.568819	1	0.61722	0.860474	1	0.99383	5
P55795	P55795	P55795	HNRNPH2	0.499359	0.591879	1	0.792887	0.87195	1	6
P31942	P31942	P31942	HNRNPH3	0.69109	1	0.463226	0.801585	0.979852	1	5
P61978-2	P61978-2	P61978	HNRNPK	0.906142	1	0.930614	0.88872	1	0.869683	1
P61978-3	P61978-3	P61978	HNRNPK	0.906142	1	0.930614	0.942668	1	0.937941	1
P14866	P14866	P14866	HNRNPL	0.983108	1	0.715579	0.839666	0.954809	1	1
Q8WVV9	Q8WVV9	Q8WVV9	HNRNPLL	0.886458	1	0.730995	0.877093	0.953031	1	1
P52272	P52272	P52272	HNRNPM	0.552704	1	0.46679	0.774698	1	0.951332	5
O43390-2	O43390-2	O43390	HNRNPR	0.788759	1	0.983266	0.884979	1	0.922984	1
O43390	O43390	O43390	HNRNPR	0.788759	1	0.983266	0.732054	1	0.803459	1
Q00839	Q00839	Q00839	HNRNPU	0.651228	1	0.567822	0.818029	1	0.898209	5
Q9BUJ2	Q9BUJ2	Q9BUJ2	HNRNPUL1	1	0.890855	0.506918	0.873431	1	0.841164	1
Q1KMD3	Q1KMD3	Q1KMD3	HNRNPUL2	0.813952	1	0.615989	0.811565	1	0.845681	1
Q9NSC5	Q9NSC5	Q9NSC5	HOMER3	0.707766	0.87929	1	1	0.51466	0.701587	2
Q86VS8	Q86VS8	Q86VS8	HOOK3	1	0.966277	0.728107	1	0.71338	0.638408	2
Q5SSJ5	Q5SSJ5	Q5SSJ5	HP1BP3	1	0.946817	0.917535	0.882658	1	0.758887	1
P37235	P37235	P37235	HPCAL1	0.625546	1	0.635187	1	0.917428	0.747157	5
P00492	P00492	P00492	HPRT1	1	0.978589	0.704253	1	0.601379	0.358941	2
Q53T59	Q53T59	Q53T59	HS1BP3	0.3145	0.590316	1	1	0.551132	0.516542	6
Q7LGA3	Q7LGA3	Q7LGA3	HS2ST1	0.843454	0.996209	1	0.920395	1	0.913743	1
Q8IWL3	Q8IWL3	Q8IWL3	HSCB	0.585905	0.972331	1	0.387324	0.617793	1	4
Q99714	Q99714	Q99714	HSD17B10	0.337759	0.414493	1	0.500094	0.560642	1	7
Q8NBQ5	Q8NBQ5	Q8NBQ5	HSD17B11	1	0.603299	0.222227	0.877841	1	0.57226	3
Q53GQ0	Q53GQ0	Q53GQ0	HSD17B12	0.467252	0.836203	1	0.538986	0.815367	1	4
P51659	P51659	P51659	HSD17B4	0.651631	0.818367	1	0.528424	0.650479	1	4
P56937	P56937	P56937	HSD17B7	0.0957673	0.12836	1	0.423139	0.515829	1	7
Q3SXM5	Q3SXM5	Q3SXM5	HSDL1	0.444262	1	0.575143	0.751503	1	0.84551	5
Q6YN16	Q6YN16	Q6YN16	HSDL2	0.958318	1	0.449349	0.754406	1	0.910909	1
Q00613	Q00613	Q00613	HSF1	0.958747	0.438572	1	0.872004	1	0.704665	1
P07900-2	P07900-2	P07900	HSP90AA1	0.28657	1	0.558642	1	0.850903	0.830703	5
P08238	P08238	P08238	HSP90AB1	0.465054	1	0.701997	1	0.693184	0.759298	5
P14625	P14625	P14625	HSP90B1	0.607938	0.591045	1	0.671577	0.800423	1	4
O43301	O43301	O43301	HSPA12A	0.395922	0.993451	1	1	0.657023	0.447583	2
P48723	P48723	P48723	HSPA13	0.572526	0.988032	1	0.575192	0.917085	1	4
Q0VDF9	Q0VDF9	Q0VDF9	HSPA14	0.289496	1	0.783083	1	0.94291	0.768357	5
P54652	P54652	P54652	HSPA2	1	0.425372	0.619534	1	0.84321	0.578272	3
P34932	P34932	P34932	HSPA4	0.371943	1	0.618034	1	0.960375	0.887234	5
O95757	O95757	O95757	HSPA4L	0.0581462	0.363147	1	0.319911	0.446741	1	7
P11021	P11021	P11021	HSPA5	0.627266	0.757227	1	0.535928	0.766408	1	4
P17066	P17066	P17066	HSPA6	0	0.92544	1	0.304026	1	0.644183	4
P11142	P11142	P11142	HSPA8	0.245098	1	0.634009	0.768392	0.900203	1	5
P38646	P38646	P38646	HSPA9	0.302243	1	0.796174	0.304858	0.497846	1	4
P04792	P04792	P04792	HSPB1	1	0.377327	0.353111	1	0.372814	0.273296	3
Q9UJY1	Q9UJY1	Q9UJY1	HSPB8	0.187356	0.65042	1	1	0.81933	0.990094	6
Q9NZL4-3	Q9NZL4-3	Q9NZL4	HSPBP1	0.451553	0.881093	1	1	0.852466	0.734763	6
P10809	P10809	P10809	HSPD1	0.308887	1	0.557143	0.349467	0.501047	1	4
P61604	P61604	P61604	HSPE1	0.355293	1	0.964193	0.313396	0.48043	1	4
P98160	P98160	P98160	HSPG2	1	0.239696	0.447199	1	0.99448	0.866986	3
Q92598	Q92598	Q92598	HSPH1	0.21937	0.840929	1	0.584362	0.747162	1	4
Q9BUP3-3	Q9BUP3-3	Q9BUP3	HTATIP2	0.409103	0.828784	1	0.371397	0.425035	1	7
O43719	O43719	O43719	HTATSF1	0.582309	0.863541	1	0.527556	0.773884	1	4
Q92743	Q92743	Q92743	HTRA1	1	0.245312	0.111613	1	0.845433	0.282123	3
O43464	O43464	O43464	HTRA2	0.191118	0.496676	1	0.224675	0.354024	1	7
P42858	P42858	P42858	HTT	0.590257	0.961253	1	1	0.664787	0.824824	4
Q7Z6Z7	Q7Z6Z7	Q7Z6Z7	HUWE1	0.374943	0.542909	1	0.774208	0.886173	1	6
Q9Y4L1	Q9Y4L1	Q9Y4L1	HYOU1	0.5226	0.696613	1	0.433186	0.672	1	7
Q2TAA2	Q2TAA2	Q2TAA2	IAH1	1	0.566511	0.647671	1	0.8908	0.36519	3
P41252	P41252	P41252	IARS	0.806561	0.853935	1	1	0.793768	0.825826	1
Q9NSE4	Q9NSE4	Q9NSE4	IARS2	0.759056	1	0.748446	0.683666	0.821813	1	4
P05362	P05362	P05362	ICAM1	0.821952	0.715569	1	0.525154	0.819281	1	4
Q9UMF0	Q9UMF0	Q9UMF0	ICAM5	0.28355	0.188138	1	0.712075	0.806024	1	6
O60725	O60725	O60725	ICMT	0.877902	1	0.96547	0.92466	0.986484	1	1
P14735	P14735	P14735	IDE	0.695812	1	0.70893	1	0.675314	0.719596	2
O75874	O75874	O75874	IDH1	0.525335	0.351509	1	1	0.694417	0.449245	6
P48735	P48735	P48735	IDH2	1	0.271418	0.932523	0.798838	0.915132	1	1
P50213	P50213	P50213	IDH3A	0.487796	0.989606	1	0.496027	0.668024	1	4
O43837	O43837	O43837	IDH3B	0.459196	0.668407	1	0.401371	0.572481	1	7
P51553	P51553	P51553	IDH3G	0.697276	0.845485	1	0.435772	0.552352	1	4
Q13907-2	Q13907-2	Q13907	IDI1	0.274963	0.390237	1	1	0.664133	0.720112	6
P35475	P35475	P35475	IDUA	0.925387	1	0.537386	0.799244	1	0.653599	5
Q16666	Q16666	Q16666	IFI16	1	0.74354	0.0936336	0.689551	1	0.507369	3
P80217-2	P80217-2	P80217	IFI35	0.510749	1	0.196328	0.682453	1	0.270363	5
P09914	P09914	P09914	IFIT1	0.119026	1	0.0354076	0.261521	1	0.573237	5
P09913	P09913	P09913	IFIT2	0.0082057	1	0.0367938	0.204741	1	0.404861	5
O14879	O14879	O14879	IFIT3	0.0472091	1	0.077917	0.171779	1	0.528254	5
Q13325	Q13325	Q13325	IFIT5	0.35812	1	0.481036	1	0.822824	0.644366	5
Q01628	Q01628	Q01628	IFITM3	1	0.479025	0.164199	0.705418	1	0.663114	3
Q9BW83	Q9BW83	Q9BW83	IFT27	0.280757	0.561021	1	1	0.830406	0.408726	6
P78318	P78318	P78318	IGBP1	1	0.76327	0.853067	1	0.830213	0.472054	2
Q9NZI8	Q9NZI8	Q9NZI8	IGF2BP1	0.615308	0.897026	1	0.861093	0.810915	1	4
Q9Y6M1	Q9Y6M1	Q9Y6M1	IGF2BP2	0.739685	0.575924	1	0.991576	1	0.95561	1
O00425	O00425	O00425	IGF2BP3	1	0.85637	0.890341	1	0.915056	0.83327	1
P11717	P11717	P11717	IGF2R	0.701754	0.917571	1	0.806069	1	0.589969	1
P22692	P22692	P22692	IGFBP4	1	0.157247	0.0993435	1	0.553214	0.195038	3
P24593	P24593	P24593	IGFBP5	1	0.0954502	0.0542996	1	0.786155	0.441422	3
Q16270	Q16270	Q16270	IGFBP7	1	0.593145	0.689751	1	0.891594	0.894347	1
Q13123	Q13123	Q13123	IK	0.684295	0.85673	1	0.661515	1	0.953216	4
Q70UQ0-4	Q70UQ0-4	Q70UQ0	IKBIP	1	0.499739	0.252481	1	0.95118	0.777196	3
Q70UQ0	Q70UQ0	Q70UQ0	IKBIP	1	0.499739	0.252481	0.955021	1	0.933244	3
O95163	O95163	O95163	IKBKAP	0.508053	1	0.645778	1	0.542535	0.496408	2
P14778	P14778	P14778	IL1R1	1	0.224986	0.0826076	1	0.619335	0.257283	3
P40189	P40189	P40189	IL6ST	1	0.456475	0.269981	1	0.672218	0.338087	3
Q12905	Q12905	Q12905	ILF2	0.576634	1	0.961352	0.776831	1	0.96814	4
Q12906-7	Q12906-7	Q12906	ILF3	0.515646	1	0.705721	0.769462	1	0.966665	4
Q13418	Q13418	Q13418	ILK	0.953163	0.548613	1	1	0.427466	0.304518	2
Q9H0C8	Q9H0C8	Q9H0C8	ILKAP	0.503272	1	0.827809	0.62856	1	0.516338	5
A1L0T0	A1L0T0	A1L0T0	ILVBL	0.561052	0.405573	1	0.589377	0.717856	1	7
Q16891-4	Q16891-4	Q16891	IMMT	0.876679	1	0.935611	0.599834	0.734345	1	4
Q16891-2	Q16891-2	Q16891	IMMT	0.876679	1	0.935611	0.6527	0.959674	1	1
Q9NV31	Q9NV31	Q9NV31	IMP3	0.583376	1	0.740171	0.769799	1	0.79454	5
Q96G21	Q96G21	Q96G21	IMP4	0.398921	0.783556	1	0.683758	1	0.916846	4
P29218-3	P29218-3	P29218	IMPA1	0.621058	1	0.421516	1	0.920453	0.397954	5
Q9P2X3	Q9P2X3	Q9P2X3	IMPACT	1	0.90336	0.825064	1	0.798512	0.402523	2
Q9NX62	Q9NX62	Q9NX62	IMPAD1	0.827602	1	0.279166	0.849908	1	0.890001	5
P20839-6	P20839-6	P20839	IMPDH1	0.834734	1	0.287287	1	0.489045	0.311966	2
P12268	P12268	P12268	IMPDH2	1	0.324522	0.493292	1	0.423585	0.292616	3
Q16352	Q16352	Q16352	INA	0.0526366	0.887213	1	0.840604	0.635591	1	4
Q9NQS7	Q9NQS7	Q9NQS7	INCENP	0.862201	1	0.752521	1	0.98072	0.595523	1
Q27J81	Q27J81	Q27J81	INF2	1	0.710344	0.994722	1	0.776739	0.641484	1
P49441	P49441	P49441	INPP1	0.58442	0.780395	1	0.874415	1	0.513644	2
O15327	O15327	O15327	INPP4B	1	0.823865	0.866605	1	0.520172	0.394396	2
Q9BT40	Q9BT40	Q9BT40	INPP5K	0.358666	0.286158	1	0.433397	0.567591	1	7
O15357	O15357	O15357	INPPL1	0.954019	0.594053	1	1	0.500273	0.404893	2
Q8N201	Q8N201	Q8N201	INTS1	0.696784	0.444325	1	0.785194	0.941285	1	6
Q9NVR2	Q9NVR2	Q9NVR2	INTS10	0.64872	1	0.427793	0.674283	0.884704	1	5
Q96CB8	Q96CB8	Q96CB8	INTS12	0.36985	0.823036	1	0.660398	0.893181	1	4
Q9H0H0	Q9H0H0	Q9H0H0	INTS2	0.483281	1	0.508235	0.671187	0.947918	1	5
Q96HW7	Q96HW7	Q96HW7	INTS4	0.452364	0.923623	1	0.681793	0.900252	1	4
Q6P9B9	Q6P9B9	Q6P9B9	INTS5	0.528691	0.915343	1	0.740867	1	0.980002	4
Q9UL03	Q9UL03	Q9UL03	INTS6	0.579545	0.787936	1	0.787181	0.937601	1	4
Q9NVH2	Q9NVH2	Q9NVH2	INTS7	0.283107	0.877457	1	0.660975	0.890559	1	4
Q75QN2	Q75QN2	Q75QN2	INTS8	0.586309	0.857885	1	0.701093	1	0.972424	4
Q9NV88	Q9NV88	Q9NV88	INTS9	0.517002	0.863107	1	0.653643	0.887036	1	4
Q92551	Q92551	Q92551	IP6K1	0.66979	0.93977	1	0.488494	0.847092	1	4
Q9UI26-2	Q9UI26-2	Q9UI26	IPO11	0.438247	1	0.52818	1	0.582558	0.513497	5
Q8TEX9-2	Q8TEX9-2	Q8TEX9	IPO4	1	0.581537	0.615386	1	0.651856	0.609232	3
O00410-3	O00410-3	O00410	IPO5	0.989672	1	0.510053	1	0.739059	0.735501	1
O95373	O95373	O95373	IPO7	0.613618	1	0.780965	1	0.668512	0.694669	2
O15397	O15397	O15397	IPO8	0.428105	1	0.667129	0.872529	1	0.749772	5
Q96P70	Q96P70	Q96P70	IPO9	0.846779	0.998708	1	1	0.88534	0.789093	1
P46940	P46940	P46940	IQGAP1	0.767391	0.750086	1	1	0.613139	0.480647	2
Q8IU81	Q8IU81	Q8IU81	IRF2BP1	0.34261	0.785781	1	0.64372	1	0.7374	4
Q7Z5L9	Q7Z5L9	Q7Z5L9	IRF2BP2	0.992056	1	0.649004	0.855599	1	0.537683	1
Q9H1B7	Q9H1B7	Q9H1B7	IRF2BPL	1	0.837127	0.267378	0.755449	1	0.417316	3
Q8WZA9	Q8WZA9	Q8WZA9	IRGQ	0.489002	0.8366	1	1	0.971489	0.672147	6
P35568	P35568	P35568	IRS1	1	0.364972	0.260805	1	0.829189	0.762447	3
Q86U28	Q86U28	Q86U28	ISCA2	0.396565	0.600164	1	1	0.563394	0.27041	2
Q9H1K1	Q9H1K1	Q9H1K1	ISCU	0.532628	0.498886	1	0.547053	0.604121	1	7
P05161	P05161	P05161	ISG15	0.0366362	1	0.040334	0.204259	1	0.739262	5
Q9H9L3	Q9H9L3	Q9H9L3	ISG20L2	0.602707	0.906596	1	0.72814	1	0.454093	2
Q96CN7	Q96CN7	Q96CN7	ISOC1	0.356023	1	0.975741	0.790267	1	0.932646	4
Q96AB3-2	Q96AB3-2	Q96AB3	ISOC2	0.884177	0.881493	1	0.666746	0.762957	1	1
P53990-5	P53990-5	P53990	IST1	0.702033	1	0.898186	1	0.972586	0.771163	1
Q9ULR0-1	Q9ULR0-1	Q9ULR0	ISY1	0.782857	1	0.830704	0.655794	1	0.89574	4
Q9NPH2	Q9NPH2	Q9NPH2	ISYNA1	0	1	0	1	0.676385	0.678627	5
Q96J02	Q96J02	Q96J02	ITCH	0.235142	0.343839	1	1	0.6228	0.967651	6
Q8TB96	Q8TB96	Q8TB96	ITFG1	0.776074	0.700131	1	0.666136	0.797046	1	4
P56199	P56199	P56199	ITGA1	1	0.348744	0.283215	1	0.860795	0.390003	3
Q9UKX5-2	Q9UKX5-2	Q9UKX5	ITGA11	1	0.255665	0.419011	0.862968	1	0.549322	3
P17301	P17301	P17301	ITGA2	0.800942	1	0.484646	1	0.485557	0.240092	2
P26006-1	P26006-1	P26006	ITGA3	0.492742	0.453729	1	1	0.608016	0.644422	6
P13612	P13612	P13612	ITGA4	1	0.290971	0.446004	1	0.534971	0.186077	3
P08648	P08648	P08648	ITGA5	1	0.65864	0.773477	1	0.966966	0.770726	1
P23229	P23229	P23229	ITGA6	0.179735	0.978547	1	1	0.497729	0.555143	2
P06756	P06756	P06756	ITGAV	1	0.430565	0.297087	0.98011	1	0.75324	3
P05556	P05556	P05556	ITGB1	1	0.439756	0.27722	1	0.905689	0.529358	3
P05106	P05106	P05106	ITGB3	0.587484	1	0.36183	0.83858	0.973812	1	5
P18084	P18084	P18084	ITGB5	1	0.563544	0.44567	1	0.793743	0.604933	3
Q9Y287	Q9Y287	Q9Y287	ITM2B	0.859074	0.716782	1	0.686612	1	0.980658	1
Q9NQX7	Q9NQX7	Q9NQX7	ITM2C	0.44946	0.411831	1	0.506942	0.674626	1	7
Q9BY32	Q9BY32	Q9BY32	ITPA	0.907288	0.952252	1	1	0.692838	0.515778	2
Q14643	Q14643	Q14643	ITPR1	0.413239	1	0.736453	0.674645	1	0.827275	5
Q14573	Q14573	Q14573	ITPR3	0.221523	0.779347	1	0.725507	1	0.736573	6
Q8IWB1	Q8IWB1	Q8IWB1	ITPRIP	0.969298	1	0.735159	0.887866	1	0.490515	1
Q15811	Q15811	Q15811	ITSN1	1	0.56963	0.572581	1	0.75634	0.681508	3
P26440	P26440	P26440	IVD	0.842738	1	0.711958	0.751219	0.908976	1	1
Q9Y6Y0	Q9Y6Y0	Q9Y6Y0	IVNS1ABP	0.451797	0.853901	1	1	0.891996	0.802577	6
Q96ST2	Q96ST2	Q96ST2	IWS1	0.598693	0.950087	1	0.798429	1	0.858978	4
P23458	P23458	P23458	JAK1	0.720241	1	0.660288	1	0.769263	0.361287	2
Q9BX67	Q9BX67	Q9BX67	JAM3	0.925939	1	0.508135	1	0.98901	0.304076	2
Q6NYC1-3	Q6NYC1-3	Q6NYC1	JMJD6	0.460506	0.768075	1	0.579368	1	0.90281	4
P05412	P05412	P05412	JUN	1	0.325804	0.948262	0.551435	0.453474	1	7
P17275	P17275	P17275	JUNB	0.779185	1	0.902679	0.56025	1	0.987828	4
P17535	P17535	P17535	JUND	0.948031	0.854038	1	0.667611	1	0.964535	1
Q63ZY3-2	Q63ZY3-2	Q63ZY3	KANK2	1	0.712274	0.440935	1	0.84159	0.50426	3
Q63ZY3	Q63ZY3	Q63ZY3	KANK2	1	0.712274	0.440935	1	0.916636	0.361636	3
Q15046-2	Q15046-2	Q15046	KARS	0.566194	1	0.854516	1	0.81356	0.867781	4
O95251	O95251	O95251	KAT7	0.63282	0.912707	1	0.749309	1	0.878773	4
Q9BW62	Q9BW62	Q9BW62	KATNAL1	0.797567	1	0.482834	1	0.734838	0.499751	2
Q9H3F6	Q9H3F6	Q9H3F6	KCTD10	0.935769	0.835081	1	0.557271	1	0.650893	1
Q96CX2	Q96CX2	Q96CX2	KCTD12	0.475238	0.335773	1	1	0.672943	0.629112	6
Q9NXV2	Q9NXV2	Q9NXV2	KCTD5	0.329146	0.659041	1	0.6068	1	0.885741	4
Q6UW63	Q6UW63	Q6UW63	KDELC1	1	0.973298	0.805109	0.689127	1	0.989377	1
Q7Z4H8	Q7Z4H8	Q7Z4H8	KDELC2	1	0.539327	0.123433	0.936994	1	0.699215	3
O60341-2	O60341-2	O60341	KDM1A	0.783046	1	0.850938	0.617468	0.919871	1	4
Q9Y2K7	Q9Y2K7	Q9Y2K7	KDM2A	0.607114	0.930339	1	0.431174	0.929178	1	4
Q7LBC6	Q7LBC6	Q7LBC6	KDM3B	0.731934	1	0.81477	0.695104	1	0.689653	5
P29375	P29375	P29375	KDM5A	0.715178	1	0.82439	0.659744	1	0.790237	4
Q06136	Q06136	Q06136	KDSR	0.557937	0.941015	1	0.519582	0.760661	1	4
Q07666	Q07666	Q07666	KHDRBS1	0.812977	1	0.442691	1	0.997327	0.905812	5
O75525	O75525	O75525	KHDRBS3	0.329884	0.413022	1	0.586889	0.791092	1	7
Q92945	Q92945	Q92945	KHSRP	0.499142	1	0.789835	0.709343	1	0.798679	5
Q12768	Q12768	Q12768	KIAA0196	0.703403	0.961655	1	1	0.651766	0.759598	2
Q8IZA0	Q8IZA0	Q8IZA0	KIAA0319L	0.351428	0.423803	1	0.669192	0.679944	1	7
O15091	O15091	O15091	KIAA0391	0.411015	0.741385	1	0.811134	0.80331	1	4
Q2M389	Q2M389	Q2M389	KIAA1033	0.908019	1	0.831557	1	0.597132	0.610664	2
Q96A73	Q96A73	Q96A73	KIAA1191	0.462169	0.833356	1	0.520798	0.645425	1	4
Q69YN4	Q69YN4	Q69YN4	KIAA1429	0.645034	1	0.818235	0.624779	0.999989	1	4
Q9P266	Q9P266	Q9P266	KIAA1462	1	0.360746	0.112753	1	0.753508	0.312008	3
Q9P260-2	Q9P260-2	Q9P260	KIAA1468	0.744674	0.909942	1	1	0.546925	0.428306	2
Q8TCG1	Q8TCG1	Q8TCG1	KIAA1524	0.687061	1	0.832223	1	0.536363	0.37362	2
Q8IYS2-2	Q8IYS2-2	Q8IYS2	KIAA2013	0.5826	1	0.636457	0.586289	0.617578	1	4
Q9ULH0	Q9ULH0	Q9ULH0	KIDINS220	1	0.984752	0.972682	1	0.979959	0.92233	1
P52732	P52732	P52732	KIF11	0.817951	1	0.541987	1	0.4215	0.398467	2
Q9NQT8	Q9NQT8	Q9NQT8	KIF13B	0.268895	0.645319	1	0.602499	0.585119	1	7
Q96L93-2	Q96L93-2	Q96L93	KIF16B	0.293628	0.663158	1	1	0.949394	0.794124	6
Q86Y91-4	Q86Y91-4	Q86Y91	KIF18B	0.336787	1	0.313638	0.451499	1	0.315809	5
O60333-4	O60333-4	O60333	KIF1B	0.326828	1	0.577958	0.939574	1	0.61961	5
O60333-3	O60333-3	O60333	KIF1B	0.326828	1	0.577958	0.962575	1	0.443969	5
Q96EK5	Q96EK5	Q96EK5	KIF1BP	0.712236	1	0.552789	1	0.820308	0.696144	5
Q14807	Q14807	Q14807	KIF22	0.377804	1	0.807086	0.536953	1	0.979962	4
Q02241	Q02241	Q02241	KIF23	1	0.821585	0.622271	1	0.573766	0.562435	2
O00139-4	O00139-4	O00139	KIF2A	0.543401	1	0.812375	0.751076	0.843425	1	4
O95239	O95239	O95239	KIF4A	1	0.711663	0.423674	1	0.657647	0.482533	3
P33176	P33176	P33176	KIF5B	0.757234	1	0.760593	1	0.471082	0.376609	2
O60870	O60870	O60870	KIN	0.459619	0.643221	1	0.533657	1	0.740986	4
Q96J84-2	Q96J84-2	Q96J84	KIRREL	1	0.6826	0.868968	1	0.934433	0.850727	1
Q07866-9	Q07866-9	Q07866	KLC1	0.652678	0.778233	1	1	0.458145	0.311747	2
Q9H0B6	Q9H0B6	Q9H0B6	KLC2	0.357975	0.596878	1	1	0.565512	0.564606	6
Q8NEZ4-3	Q8NEZ4-3	Q8NEZ4	KMT2C	0.378571	0.726619	1	0.583421	0.796992	1	4
P50748	P50748	P50748	KNTC1	0.537264	0.562299	1	1	0.335516	0.317093	2
P52294	P52294	P52294	KPNA1	0.599709	1	0.43235	1	0.896775	0.636612	5
P52292	P52292	P52292	KPNA2	0.582097	1	0.697113	0.599346	0.800745	1	4
O00505	O00505	O00505	KPNA3	0.536209	1	0.463118	0.87894	1	0.990952	5
O00629	O00629	O00629	KPNA4	0.509684	1	0.880468	0.819528	0.962817	1	4
O60684	O60684	O60684	KPNA6	0.49723	1	0.574919	1	0.920407	0.7631	5
Q14974	Q14974	Q14974	KPNB1	0.701452	1	0.645708	1	0.892608	0.869314	5
P01116-2	P01116-2	P01116	KRAS	0.536459	1	0.958581	0.946641	1	0.887873	4
Q8N9T8	Q8N9T8	Q8N9T8	KRI1	0.858226	0.928916	1	0.723791	0.934191	1	1
Q13601	Q13601	Q13601	KRR1	0.408808	1	0.552824	0.345658	0.817295	1	4
Q86UP2	Q86UP2	Q86UP2	KTN1	0.514805	0.860321	1	0.736373	0.923235	1	4
Q6YP21	Q6YP21	Q6YP21	KYAT3	0.570857	0.686499	1	0.765924	0.768057	1	4
P32004	P32004	P32004	L1CAM	0.269876	0.27464	1	0.419054	0.649087	1	7
Q9H9P8	Q9H9P8	Q9H9P8	L2HGDH	0.329036	0.834469	1	0.391961	0.545312	1	7
Q96EM0	Q96EM0	Q96EM0	L3HYPDH	1	0.90537	0.445504	1	0.765774	0.331282	2
P83111	P83111	P83111	LACTB	0.321291	0.471177	1	0.475315	0.625976	1	7
Q53H82	Q53H82	Q53H82	LACTB2	0.647582	0.663538	1	0.619393	0.640968	1	4
P25391	P25391	P25391	LAMA1	0.244047	0.679062	1	1	0.7743	0.693818	6
Q16363	Q16363	Q16363	LAMA4	1	0.29562	0.155791	1	0.808181	0.728056	3
O15230	O15230	O15230	LAMA5	0.397972	0.329691	1	0.722727	0.818593	1	6
P07942	P07942	P07942	LAMB1	1	0.324675	0.222116	0.834341	1	0.772642	3
P55268	P55268	P55268	LAMB2	0.829948	0.459376	1	0.748301	0.806693	1	1
P11047	P11047	P11047	LAMC1	1	0.250976	0.155607	1	0.889895	0.673157	3
P11279	P11279	P11279	LAMP1	0.94303	0.794903	1	0.681587	1	0.482842	1
P13473-3	P13473-3	P13473	LAMP2	0.916594	1	0.491725	0.715266	1	0.66314	5
Q6IAA8	Q6IAA8	Q6IAA8	LAMTOR1	1	0.976898	0.908629	0.792933	0.96921	1	1
Q9Y2Q5-2	Q9Y2Q5-2	Q9Y2Q5	LAMTOR2	0.369037	0.336097	1	0.664658	0.921841	1	6
Q9UHA4	Q9UHA4	Q9UHA4	LAMTOR3	0.475283	0.833444	1	0.585193	0.797341	1	4
O43813	O43813	O43813	LANCL1	0.895619	1	0.461817	1	0.79952	0.54151	2
Q9NS86	Q9NS86	Q9NS86	LANCL2	0.698254	1	0.535947	1	0.967576	0.909948	5
P28838	P28838	P28838	LAP3	0.352384	1	0.595302	0.849934	0.700275	1	5
Q6PKG0	Q6PKG0	Q6PKG0	LARP1	0.700212	0.881966	1	0.823997	0.832522	1	4
Q71RC2-4	Q71RC2-4	Q71RC2	LARP4	0.294793	1	0.473102	0.598723	1	0.795355	5
Q92615	Q92615	Q92615	LARP4B	0.369579	1	0.642348	0.716244	1	0.988261	5
Q4G0J3-3	Q4G0J3-3	Q4G0J3	LARP7	0.802659	1	0.646834	0.802204	0.930888	1	1
Q9P2J5	Q9P2J5	Q9P2J5	LARS	0.429406	0.579336	1	1	0.730594	0.80248	6
Q15031	Q15031	Q15031	LARS2	0.325106	1	0.596663	0.525631	0.640791	1	4
Q9Y4W2	Q9Y4W2	Q9Y4W2	LAS1L	0.509552	1	0.826525	0.741363	0.916118	1	4
Q14847	Q14847	Q14847	LASP1	0.874368	0.46323	1	1	0.532957	0.360895	2
Q14739	Q14739	Q14739	LBR	0.353719	0.508565	1	0.517211	0.64899	1	7
Q6UWP7	Q6UWP7	Q6UWP7	LCLAT1	0.380662	0.778279	1	0.549035	0.771266	1	4
P00338-3	P00338-3	P00338	LDHA	1	0.386238	0.347321	1	0.544583	0.416351	3
P07195	P07195	P07195	LDHB	0.877061	0.990477	1	1	0.607777	0.546766	2
P01130	P01130	P01130	LDLR	0.460497	0.190922	1	0.870623	0.464283	1	6
Q8NC56	Q8NC56	Q8NC56	LEMD2	0.461624	0.511049	1	0.619723	0.770173	1	7
Q9Y2U8	Q9Y2U8	Q9Y2U8	LEMD3	0.511435	0.617408	1	0.949532	0.978764	1	6
Q8WVC0	Q8WVC0	Q8WVC0	LEO1	0.573187	1	0.683042	0.748197	1	0.980537	4
O95202	O95202	O95202	LETM1	0.619897	1	0.610368	0.577708	0.661139	1	4
P09382	P09382	P09382	LGALS1	1	0.172447	0.429385	1	0.845944	0.718873	3
P17931	P17931	P17931	LGALS3	1	0.667716	0.855238	1	0.773691	0.403791	2
Q08380	Q08380	Q08380	LGALS3BP	1	0.710554	0.648631	0.348678	1	0.840951	1
O00214-2	O00214-2	O00214	LGALS8	0.536543	1	0.606303	0.608708	1	0.626894	5
Q99538	Q99538	Q99538	LGMN	0.384974	0.624622	1	0.536269	0.671833	1	7
P18858	P18858	P18858	LIG1	0.73561	0.315976	1	1	0.954321	0.650145	6
P49916	P49916	P49916	LIG3	0.832922	1	0.79683	0.80194	0.929966	1	1
P49917	P49917	P49917	LIG4	0.174641	0.647156	1	0.515183	0.780844	1	7
Q9UHB6-4	Q9UHB6-4	Q9UHB6	LIMA1	1	0.352749	0.318466	1	0.681391	0.32222	3
Q9UHB6	Q9UHB6	Q9UHB6	LIMA1	1	0.352749	0.318466	1	0.678884	0.311102	3
Q9UGP4	Q9UGP4	Q9UGP4	LIMD1	0.840971	0.690135	1	1	0.78	0.544099	2
P48059-3	P48059-3	P48059	LIMS1	1	0.877965	0.746478	1	0.424579	0.335699	2
Q9NUP9	Q9NUP9	Q9NUP9	LIN7C	0.53401	1	0.489884	0.884334	1	0.767026	5
Q5TKA1-2	Q5TKA1-2	Q5TKA1	LIN9	0.247737	0.886134	1	0.591553	1	0.816471	4
P38571	P38571	P38571	LIPA	1	0.636196	0.719216	0.828272	1	0.641071	1
Q15334	Q15334	Q15334	LLGL1	0.330337	0.453595	1	1	0.689302	0.954118	6
P49257	P49257	P49257	LMAN1	1	0.749419	0.383276	0.859571	1	0.788452	1
Q12907	Q12907	Q12907	LMAN2	0.676944	0.759839	1	0.745366	1	0.961439	4
Q9H0V9-2	Q9H0V9-2	Q9H0V9	LMAN2L	0.646777	0.898962	1	1	0.509572	0.427203	2
Q9NZU5	Q9NZU5	Q9NZU5	LMCD1	1	0.303113	0.395698	1	0.671663	0.272407	3
Q9BU23	Q9BU23	Q9BU23	LMF2	1	0.555696	0.60255	0.790898	0.948336	1	1
P02545	P02545	P02545	LMNA	1	0.793215	0.616329	0.94943	1	0.67442	1
P20700	P20700	P20700	LMNB1	0.869405	1	0.844705	0.86666	0.993615	1	1
Q03252	Q03252	Q03252	LMNB2	1	0.812338	0.503611	0.954626	1	0.853054	1
Q8WWI1	Q8WWI1	Q8WWI1	LMO7	1	0.585133	0.236378	1	0.889126	0.509144	3
Q8WWI1-3	Q8WWI1-3	Q8WWI1	LMO7	1	0.585133	0.236378	1	0.785196	0.369719	3
P29536	P29536	P29536	LMOD1	1	0.0310396	0.0495235	1	0.545776	0.232501	3
Q9UIQ6	Q9UIQ6	Q9UIQ6	LNPEP	0.893117	0.922533	1	1	0.888134	0.32287	2
P36776	P36776	P36776	LONP1	0.384021	0.708857	1	0.407722	0.52285	1	7
Q86WA8	Q86WA8	Q86WA8	LONP2	0.794631	1	0.549907	0.591934	1	0.708877	5
P28300	P28300	P28300	LOX	1	0.195599	0.0710631	1	0.460443	0.22095	3
Q9Y4K0	Q9Y4K0	Q9Y4K0	LOXL2	1	0.357943	0.590409	1	0.99577	0.922612	1
Q96JB6	Q96JB6	Q96JB6	LOXL4	0.296064	0.18908	1	0.236465	0.366935	1	7
Q92633-2	Q92633-2	Q92633	LPAR1	1	0.250896	0.253928	0.953555	1	0.487172	3
Q8NF37	Q8NF37	Q8NF37	LPCAT1	0	1	0.80608	0.488188	0.614551	1	4
Q7L5N7	Q7L5N7	Q7L5N7	LPCAT2	0.91946	0.902789	1	0.769568	0.937995	1	1
Q6P1A2	Q6P1A2	Q6P1A2	LPCAT3	0.460944	0.442356	1	0.623082	0.818258	1	7
Q643R3	Q643R3	Q643R3	LPCAT4	0.39236	0.831533	1	1	0.892629	0.854459	6
Q92604	Q92604	Q92604	LPGAT1	0.802595	1	0.7893	1	0.963234	0.729733	1
Q93052	Q93052	Q93052	LPP	1	0.379471	0.334628	1	0.488067	0.324857	3
P50851	P50851	P50851	LRBA	0.484897	0.820067	1	0.541797	0.487553	1	4
Q9Y2L9-3	Q9Y2L9-3	Q9Y2L9	LRCH1	0.517194	0.797541	1	0.914786	0.969729	1	4
Q96II8-2	Q96II8-2	Q96II8	LRCH3	1	0.772308	0.642764	1	0.771581	0.678785	1
[truncated: 2,491 more rows]
